# Supplementary material for: Xrn1 is a deNADding enzyme modulating mitochondrial NAD-capped RNA
Source: Nat Commun. 2022 Feb 16;13:889. doi: 10.1038/s41467-022-28555-7 (PMC8850482; doi:10.1038/s41467-022-28555-7)
Supplement: Supplementary file 3 — Supplementary Data 1 [file 41467_2022_28555_MOESM3_ESM.xlsx]

## Sheet: Raw_counts
		Count of sequence
		Sample name
protein	description	WT-m7G	WT-NAD	xrn1-m7G	xrn1-NAD
sp|P25555|GBP2_YEAST	Single-strand telomeric DNA-binding protein GBP2; G-strand-binding ...	759	851	666	694
sp|Q02792|XRN2_YEAST	5—-3— exoribonuclease 2; EC 3.1.13.-; Ribonucleic acid-trafficking ...	133	812	243	1026
sp|P34160|NCBP1_YEAST	Nuclear cap-binding protein complex subunit 1; 80 kDa nuclear ...	1651	20	1460	14
sp|P24783|DBP2_YEAST	ATP-dependent RNA helicase DBP2; EC 3.6.4.13; DEAD box protein ...	359	536	421	694
sp|P39936|IF4F2_YEAST	Eukaryotic initiation factor 4F subunit p130; eIF-4F p130; eIF4F ...	936	22	926	52
sp|P38922|HRB1_YEAST	Protein HRB1; Protein TOM34;	257	449	265	370
sp|P15424|MS116_YEAST	ATP-dependent RNA helicase MSS116, mitochondrial; EC 3.6.4.13; ...	233	358	237	353
sp|P33322|CBF5_YEAST	H/ACA ribonucleoprotein complex subunit CBF5; EC 5.4.99.- {ECO:0000269|PubMed:21131909, ...	117	492	110	320
sp|P39935|IF4F1_YEAST	Eukaryotic initiation factor 4F subunit p150; eIF-4F p150; eIF4F ...	816	17	694	21
sp|Q05022|RRP5_YEAST	rRNA biogenesis protein RRP5; Ribosomal RNA-processing protein ...	108	275	128	267
sp|Q01477|UBP3_YEAST	Ubiquitin carboxyl-terminal hydrolase 3; EC 3.4.19.12 {ECO:0000269|PubMed:12778054, ...	58	233	128	407
sp|P53063|DXO_YEAST	Decapping nuclease RAI1; EC 3.6.1.-; RAT1-interacting protein; ...	52	313	89	417
sp|P0CX36|RS4B_YEAST	40S ribosomal protein S4-B {ECO:0000303|PubMed:9559554}; RP5; ...	208	251	159	186
sp|P0C2I9|YP12B_YEAST	Transposon Ty1-PR1 Gag-Pol polyprotein; Gag-Pol-p199; TY1A-TY1B; ...	275	118	276	176
sp|P46655|SYEC_YEAST	Glutamate--tRNA ligase, cytoplasmic; EC 6.1.1.17; Glutamyl-tRNA ...	137	121	236	244
sp|P10664|RL4A_YEAST	60S ribosomal protein L4-A {ECO:0000303|PubMed:9559554}; L2; Large ribosomal subunit protein uL4-A {ECO:0000303|PubMed:24524803}; RP2; YL2;	280	145	221	145
sp|P32770|NRP1_YEAST	Asparagine-rich protein; Protein ARP;	155	165	204	203
sp|P04147|PABP_YEAST	Polyadenylate-binding protein, cytoplasmic and nuclear; PABP; ...	459	71	323	60
sp|P06634|DED1_YEAST	ATP-dependent RNA helicase DED1; EC 3.6.4.13; DEAD box protein ...	100	129	165	297
sp|P22147|XRN1_YEAST	5—-3— exoribonuclease 1; EC 3.1.13.-; DNA strand transfer protein ...	74	276	16	2
sp|P15646|FBRL_YEAST	rRNA 2—-O-methyltransferase fibrillarin; EC 2.1.1.- {ECO:0000269|PubMed:24352239}; ...	128	230	148	167
sp|P26570|PPZ1_YEAST	Serine/threonine-protein phosphatase PP-Z1; EC 3.1.3.16;	98	220	119	187
sp|P11484|SSB1_YEAST	Ribosome-associated molecular chaperone SSB1 {ECO:0000303|PubMed:11739779}; ...	196	155	153	137
sp|P27476|NSR1_YEAST	Nuclear localization sequence-binding protein; p67;	72	209	83	227
sp|P53552|THO2_YEAST	THO complex subunit 2; Low dye-binding protein 5; THO complex ...	76	179	90	169
sp|P53741|BRE5_YEAST	UBP3-associated protein BRE5; Brefeldin-A sensitivity protein ...	42	134	90	252
sp|P50095|IMDH3_YEAST	Inosine-5—-monophosphate dehydrogenase 3 {ECO:0000255|HAMAP-Rule:MF_03156}; ...	180	42	174	90
sp|P38011|GBLP_YEAST	Guanine nucleotide-binding protein subunit beta-like protein; ...	208	73	164	112
sp|P23248|RS3A2_YEAST	40S ribosomal protein S1-B {ECO:0000255|HAMAP-Rule:MF_03122, ECO:0000303|PubMed:9559554}; RP10B; Small ribosomal subunit protein eS1-B {ECO:0000303|PubMed:24524803};	154	153	123	118
sp|Q01560|NOP3_YEAST	Nucleolar protein 3; Mitochondrial targeting suppressor 1 protein; ...	160	97	187	99
sp|Q12389|DBP10_YEAST	ATP-dependent RNA helicase DBP10; EC 3.6.4.13; DEAD box protein ...	60	126	68	114
sp|P53297|PBP1_YEAST	PAB1-binding protein 1;	100	185	69	104
sp|P0CX45|RL2A_YEAST	60S ribosomal protein L2-A {ECO:0000303|PubMed:9559554}; L5; Large ribosomal subunit protein uL2-A {ECO:0000303|PubMed:24524803}; RP8; YL6;	112	135	116	85
sp|Q08920|NCBP2_YEAST	Nuclear cap-binding protein subunit 2; 20 kDa nuclear cap-binding ...	324	4	289	4
sp|Q12460|NOP56_YEAST	Nucleolar protein 56; Ribosome biosynthesis protein SIK1; Suppressor ...	79	169	72	120
sp|P0CX29|RS23A_YEAST	40S ribosomal protein S23-A {ECO:0000303|PubMed:9559554}; RP37; ...	80	133	81	128
sp|Q00955|ACAC_YEAST	Acetyl-CoA carboxylase; ACC; EC 6.4.1.2 {ECO:0000269|PubMed:12663926, ...	30	20	179	116
sp|P14126|RL3_YEAST	60S ribosomal protein L3 {ECO:0000303|PubMed:9559554}; Large ribosomal subunit protein uL3 {ECO:0000303|PubMed:24524803}; Maintenance of killer protein 8; RP1; Trichodermin resistance protein; YL1;	139	92	120	79
sp|P53254|UTP22_YEAST	U3 small nucleolar RNA-associated protein 22; U3 snoRNA-associated ...	104	107	78	78
sp|P26321|RL5_YEAST	60S ribosomal protein L5 {ECO:0000303|PubMed:9559554}; L1; L1a; ...	149	58	116	102
sp|P10964|RPA1_YEAST	DNA-directed RNA polymerase I subunit RPA190; EC 2.7.7.6; DNA-directed ...	70	75	71	107
sp|P17629|HPR1_YEAST	THO complex subunit HPR1; Hyperrecombination protein 1;	59	115	61	94
sp|P0CX38|RS6B_YEAST	40S ribosomal protein S6-B {ECO:0000303|PubMed:9559554}; RP9; ...	94	144	73	74
sp|P07260|IF4E_YEAST	Eukaryotic translation initiation factor 4E; eIF-4E; eIF4E; eIF-4F ...	287	6	227	5
sp|P10592|HSP72_YEAST	Heat shock protein SSA2;	93	76	112	94
sp|P41805|RL10_YEAST	60S ribosomal protein L10 {ECO:0000303|PubMed:9559554}; L9; Large ...	117	89	104	73
sp|P25443|RS2_YEAST	40S ribosomal protein S2 {ECO:0000303|PubMed:9559554}; Omnipotent ...	109	135	71	51
sp|P05740|RL17A_YEAST	60S ribosomal protein L17-A {ECO:0000303|PubMed:9559554}; L20A; ...	68	78	88	132
sp|P29453|RL8B_YEAST	60S ribosomal protein L8-B {ECO:0000303|PubMed:9559554}; L4; L4-1; Large ribosomal subunit protein eL8-B {ECO:0000303|PubMed:24524803}; RP6; YL5;	107	71	95	74
sp|P53742|NOG2_YEAST	Nucleolar GTP-binding protein 2;	37	108	61	127
sp|P53145|LSG1_YEAST	Large subunit GTPase 1; EC 3.6.1.-;	71	164	35	78
sp|P37838|NOP4_YEAST	Nucleolar protein 4; Nucleolar protein NOP77;	80	118	52	63
sp|P22138|RPA2_YEAST	DNA-directed RNA polymerase I subunit RPA135; EC 2.7.7.6; DNA-directed ...	57	63	66	87
sp|P02994|EF1A_YEAST	Elongation factor 1-alpha; EF-1-alpha; Eukaryotic elongation factor 1A; eEF1A; Translation elongation factor 1A;	65	92	59	73
sp|P34241|URB1_YEAST	Nucleolar pre-ribosomal-associated protein 1; Unhealthy ribosome ...	34	90	50	97
sp|P46672|ARC1_YEAST	tRNA-aminoacylation cofactor ARC1; Acyl-RNA-complex protein 1; ...	63	51	97	82
sp|Q00539|NAM8_YEAST	Protein NAM8;	66	73	68	72
sp|P0CX55|RS18A_YEAST	40S ribosomal protein S18-A {ECO:0000303|PubMed:9559554}; Small ...	107	59	88	58
sp|Q08965|BMS1_YEAST	Ribosome biogenesis protein BMS1;	32	113	30	71
sp|P48361|ASK10_YEAST	Activator of SKN7 protein 10; Regulator of the glycerol channel ...	20	48	51	87
sp|P39682|PRP39_YEAST	Pre-mRNA-processing factor 39;	66	74	50	55
sp|P53632|PAP2_YEAST	Poly(A) RNA polymerase protein 2; EC 2.7.7.19 {ECO:0000269|PubMed:20696927}; ...	40	98	38	72
sp|P50094|IMDH4_YEAST	Inosine-5—-monophosphate dehydrogenase 4 {ECO:0000255|HAMAP-Rule:MF_03156}; ...	97	14	80	44
sp|P05030|PMA1_YEAST	Plasma membrane ATPase 1; EC 7.1.2.1; Proton pump 1;	77	78	55	56
sp|P37297|STT4_YEAST	Phosphatidylinositol 4-kinase STT4; PI4-kinase; PtdIns-4-kinase; ...	43	59	59	76
sp|P28007|GAR1_YEAST	H/ACA ribonucleoprotein complex subunit GAR1; snoRNP protein GAR1;	45	90	39	73
sp|P05737|RL7A_YEAST	60S ribosomal protein L7-A {ECO:0000303|PubMed:9559554}; L6; Large ribosomal subunit protein uL30-A {ECO:0000303|PubMed:24524803}; RP11; YL8;	76	63	67	63
sp|P0C2H8|RL31A_YEAST	60S ribosomal protein L31-A {ECO:0000303|PubMed:9559554}; L34; ...	87	35	86	60
sp|P05750|RS3_YEAST	40S ribosomal protein S3 {ECO:0000303|PubMed:9559554}; RP13; Small ribosomal subunit protein uS3 {ECO:0000303|PubMed:24524803}; YS3;	105	49	75	50
sp|P0CX40|RS8B_YEAST	40S ribosomal protein S8-B {ECO:0000303|PubMed:9559554}; RP19; ...	77	61	73	60
sp|P26783|RS5_YEAST	40S ribosomal protein S5 {ECO:0000303|PubMed:9559554}; RP14; S2; Small ribosomal subunit protein uS7 {ECO:0000303|PubMed:24524803}; YS8;	88	51	80	49
sp|P32905|RSSA1_YEAST	40S ribosomal protein S0-A {ECO:0000255|HAMAP-Rule:MF_03015, ECO:0000303|PubMed:9559554}; Nucleic acid-binding protein NAB1A; Small ribosomal subunit protein uS2-A {ECO:0000303|PubMed:24524803};	84	44	80	50
sp|Q12499|NOP58_YEAST	Nucleolar protein 58; Nucleolar protein 5;	51	75	45	60
sp|P33203|PRP40_YEAST	Pre-mRNA-processing protein PRP40;	59	62	51	49
sp|P05755|RS9B_YEAST	40S ribosomal protein S9-B {ECO:0000303|PubMed:9559554}; RP21; ...	63	61	54	50
sp|P36009|DHR2_YEAST	Probable ATP-dependent RNA helicase DHR2; EC 3.6.4.13; DEAH box ...	25	45	67	89
sp|P38691|KSP1_YEAST	Serine/threonine-protein kinase KSP1; EC 2.7.11.1;	21	48	44	89
sp|Q05672|RBS1_YEAST	RNA-binding suppressor of PAS kinase protein 1;	47	59	43	67
sp|P0CX83|RL19B_YEAST	60S ribosomal protein L19-B {ECO:0000303|PubMed:9559554}; L23; ...	41	78	51	54
sp|P05453|ERF3_YEAST	Eukaryotic peptide chain release factor GTP-binding subunit; ERF-3; ERF3; ERF2; G1 to S phase transition protein 1; Omnipotent suppressor protein 2; PSI no more protein 2; Polypeptide release factor 3; Translation release factor 3;	11	6	140	79
sp|P46951|YPP1_YEAST	Cargo-transport protein YPP1; Alpha-synuclein protective protein ...	35	56	48	63
sp|P53849|GIS2_YEAST	Zinc finger protein GIS2;	76	87	29	31
sp|P53207|SNU71_YEAST	U1 small nuclear ribonucleoprotein component SNU71;	52	57	42	51
sp|P32481|IF2G_YEAST	Eukaryotic translation initiation factor 2 subunit gamma; eIF-2-gamma; ...	22	82	22	90
sp|Q03957|CTK1_YEAST	CTD kinase subunit alpha; CTDK-I subunit alpha; EC 2.7.11.23; ...	22	41	42	76
sp|Q06108|RGC1_YEAST	Regulator of the glycerol channel 1;	29	73	16	38
sp|P00359|G3P3_YEAST	Glyceraldehyde-3-phosphate dehydrogenase 3; GAPDH 3; EC 1.2.1.12; ...	52	59	46	39
sp|P0C2H6|RL27A_YEAST	60S ribosomal protein L27-A {ECO:0000303|PubMed:9559554}; Large ...	61	44	54	47
sp|Q12339|UTP23_YEAST	rRNA-processing protein UTP23; U three protein 23; U3 small nucleolar ...	39	56	41	59
sp|P06169|PDC1_YEAST	Pyruvate decarboxylase isozyme 1; EC 4.1.1.- {ECO:0000269|PubMed:23642236, ...	56	49	48	47
sp|Q08235|BRX1_YEAST	Ribosome biogenesis protein BRX1;	21	55	26	69
sp|P40507|AIR1_YEAST	Protein AIR1; Arginine methyltransferase-interacting RING finger ...	25	64	29	62
sp|P0CX43|RL1A_YEAST	60S ribosomal protein L1-A {ECO:0000303|PubMed:9559554}; L10a; ...	70	35	55	42
sp|P30771|NAM7_YEAST	ATP-dependent helicase NAM7; EC 3.6.4.-; Nonsense-mediated mRNA ...	80	15	75	36
sp|P39516|RS14B_YEAST	40S ribosomal protein S14-B {ECO:0000303|PubMed:9559554}; RP59B; ...	63	43	57	43
sp|P26786|RS7A_YEAST	40S ribosomal protein S7-A {ECO:0000303|PubMed:9559554}; RP30; ...	76	33	66	39
sp|P38180|YBI1_YEAST	Uncharacterized protein YBL081W;	42	45	51	54
sp|P16521|EF3A_YEAST	Elongation factor 3A; EF-3; EF-3A; Eukaryotic elongation factor ...	47	64	40	40
sp|P38828|LSM12_YEAST	Protein LSM12; Sm-like protein 12;	44	64	27	45
sp|P32495|NHP2_YEAST	H/ACA ribonucleoprotein complex subunit NHP2; H/ACA snoRNP protein ...	27	72	31	47
sp|P02294|H2B2_YEAST	Histone H2B.2;	38	46	41	57
sp|P05749|RL22A_YEAST	60S ribosomal protein L22-A {ECO:0000303|PubMed:9559554}; L1c; ...	82	14	52	36
sp|Q12186|BBP_YEAST	Branchpoint-bridging protein; Mud synthetic-lethal 5 protein; ...	8	42	18	62
sp|P35169|TOR1_YEAST	Serine/threonine-protein kinase TOR1; EC 2.7.11.1; Dominant rapamycin ...	28	31	19	48
sp|Q3E7Y3|RS22B_YEAST	40S ribosomal protein S22-B {ECO:0000303|PubMed:9559554}; RP50; ...	79	29	61	32
sp|Q03220|CTL1_YEAST	Polynucleotide 5—-triphosphatase; EC 3.1.3.33; mRNA 5—-triphosphatase; ...	36	54	36	53
sp|P0CX23|RL20A_YEAST	60S ribosomal protein L20-A {ECO:0000303|PubMed:9559554}; L18a; ...	51	32	49	42
sp|Q03735|NAB6_YEAST	RNA-binding protein NAB6; Nucleic acid-binding protein 6;	24	48	24	54
sp|Q12690|RL13A_YEAST	60S ribosomal protein L13-A {ECO:0000303|PubMed:9559554}; Large ...	51	47	45	43
sp|P53131|PRP43_YEAST	Pre-mRNA-splicing factor ATP-dependent RNA helicase PRP43; EC ...	43	45	44	47
sp|P05317|RLA0_YEAST	60S acidic ribosomal protein P0 {ECO:0000303|PubMed:9559554}; ...	74	26	50	33
sp|P0CX42|RL23B_YEAST	60S ribosomal protein L23-B {ECO:0000303|PubMed:9559554}; L17a; ...	65	29	56	32
sp|P0CX53|RL12A_YEAST	60S ribosomal protein L12-A {ECO:0000303|PubMed:9559554}; L15; ...	60	34	39	43
sp|Q08208|NOP12_YEAST	Nucleolar protein 12;	34	53	34	43
sp|P48589|RS12_YEAST	40S ribosomal protein S12 {ECO:0000303|PubMed:9559554}; Small ...	71	27	52	26
sp|Q99383|HRP1_YEAST	Nuclear polyadenylated RNA-binding protein 4; Cleavage factor ...	35	43	52	44
sp|Q6Q547|NOP10_YEAST	H/ACA ribonucleoprotein complex subunit NOP10; Nucleolar protein ...	24	67	19	38
sp|P25339|PUF4_YEAST	Pumilio homology domain family member 4;	23	41	45	55
sp|P0CX47|RS11A_YEAST	40S ribosomal protein S11-A {ECO:0000303|PubMed:9559554}; RP41; ...	44	51	29	44
sp|P02407|RS17A_YEAST	40S ribosomal protein S17-A {ECO:0000303|PubMed:9559554}; RP51A; ...	49	40	49	38
sp|P33399|LHP1_YEAST	La protein homolog; La autoantigen homolog; La ribonucleoprotein; ...	28	33	45	55
sp|P53086|KIP3_YEAST	Kinesin-like protein KIP3;	13	45	19	46
sp|Q03782|SNU56_YEAST	56 kDa U1 small nuclear ribonucleoprotein component;	31	42	34	40
sp|P07236|SYTM_YEAST	Threonine--tRNA ligase, mitochondrial; EC 6.1.1.3; Threonyl-tRNA ...	36	47	26	40
sp|P33329|PPZ2_YEAST	Serine/threonine-protein phosphatase PP-Z2; EC 3.1.3.16;	24	60	22	46
sp|Q03653|EFR3_YEAST	Protein EFR3;	27	41	37	42
sp|P26785|RL16B_YEAST	60S ribosomal protein L16-B {ECO:0000303|PubMed:9559554}; L21; ...	39	42	39	36
sp|P00958|SYMC_YEAST	Methionine--tRNA ligase, cytoplasmic; EC 6.1.1.10; Methionyl-tRNA ...	28	18	54	51
sp|P36084|MUD2_YEAST	Splicing factor MUD2;	12	36	19	48
sp|P15801|DPOG_YEAST	DNA polymerase gamma; EC 2.7.7.7; Mitochondrial DNA polymerase ...	36	43	24	30
sp|P07280|RS19A_YEAST	40S ribosomal protein S19-A {ECO:0000303|PubMed:9559554}; RP55A; ...	56	26	50	32
sp|P0CX31|RS24A_YEAST	40S ribosomal protein S24-A {ECO:0000303|PubMed:9559554}; RP50; ...	49	36	47	33
sp|P0CX51|RS16A_YEAST	40S ribosomal protein S16-A {ECO:0000303|PubMed:9559554}; RP61R; ...	48	32	45	37
sp|P32588|PUB1_YEAST	Nuclear and cytoplasmic polyadenylated RNA-binding protein PUB1; ...	24	24	37	64
sp|P35187|SGS1_YEAST	ATP-dependent helicase SGS1 {ECO:0000303|PubMed:7969174}; EC 3.6.4.12 {ECO:0000269|PubMed:9545297}; Helicase TPS1;	27	75	7	21
sp|P05738|RL9A_YEAST	60S ribosomal protein L9-A {ECO:0000303|PubMed:9559554}; L8; Large ribosomal subunit protein uL6-A {ECO:0000303|PubMed:24524803}; RP24; YL11;	63	24	44	26
sp|P40010|NUG1_YEAST	Nuclear GTP-binding protein NUG1; Nuclear GTPase 1;	25	46	35	39
sp|P50109|PSP2_YEAST	Protein PSP2; Mitochondrial regulator of splicing 15; Polymerase ...	27	24	40	44
sp|P32600|TOR2_YEAST	Serine/threonine-protein kinase TOR2; EC 2.7.1.67; EC 2.7.11.1; ...	5	26	7	23
sp|Q01080|RPA49_YEAST	DNA-directed RNA polymerase I subunit RPA49; A49; DNA-directed ...	30	29	34	36
sp|Q12159|YRA1_YEAST	RNA annealing protein YRA1;	45	24	47	33
sp|P04456|RL25_YEAST	60S ribosomal protein L25 {ECO:0000303|PubMed:9559554}; Large ...	50	24	43	30
sp|Q06147|LCB5_YEAST	Sphingoid long chain base kinase 5; LCB kinase 5; EC 2.7.1.91 ...	16	45	19	41
sp|Q12176|MAK21_YEAST	Ribosome biogenesis protein MAK21; Maintenance of killer protein ...	17	37	17	37
sp|P16140|VATB_YEAST	V-type proton ATPase subunit B; V-ATPase subunit B; V-ATPase 57 kDa subunit; Vacuolar proton pump subunit B;	56	38	32	18
sp|Q01855|RS15_YEAST	40S ribosomal protein S15 {ECO:0000303|PubMed:9559554}; RIG protein; ...	54	27	44	23
sp|Q00916|RU17_YEAST	U1 small nuclear ribonucleoprotein 70 kDa homolog; U1 70K; U1 ...	32	36	35	30
sp|P25582|SPB1_YEAST	27S pre-rRNA (guanosine(2922)-2—-O)-methyltransferase; EC 2.1.1.167; ...	7	26	13	30
sp|P00549|KPYK1_YEAST	Pyruvate kinase 1; PK 1; EC 2.7.1.40 {ECO:0000269|PubMed:10413488}; ...	35	38	25	36
sp|P60010|ACT_YEAST	Actin;	48	30	17	19
sp|P53883|NOP13_YEAST	Nucleolar protein 13;	7	23	26	60
sp|P02406|RL28_YEAST	60S ribosomal protein L28 {ECO:0000303|PubMed:9559554}; L27a; ...	39	30	42	39
sp|P20448|DBP4_YEAST	ATP-dependent RNA helicase HCA4; EC 3.6.4.13; DEAD box protein ...	20	29	16	41
sp|P38873|KOG1_YEAST	Target of rapamycin complex 1 subunit KOG1; TORC1 subunit KOG1; ...	18	27	15	33
sp|Q03776|PRP42_YEAST	U1 small nuclear ribonucleoprotein component PRP42; U1 snRNP protein PRP42; 65 kDa snRNP protein; Pre-mRNA-processing factor 42;	23	35	27	27
sp|P53327|SLH1_YEAST	Antiviral helicase SLH1; EC 3.6.4.13; SKI2-like helicase 1;	11	46	8	26
sp|Q07508|LUC7_YEAST	Protein LUC7;	32	29	27	26
sp|P53221|RL26B_YEAST	60S ribosomal protein L26-B {ECO:0000303|PubMed:9559554}; L33; ...	41	26	38	24
sp|P36105|RL14A_YEAST	60S ribosomal protein L14-A {ECO:0000303|PubMed:9559554}; Large ...	45	21	38	22
sp|Q02326|RL6A_YEAST	60S ribosomal protein L6-A {ECO:0000303|PubMed:9559554}; L17; ...	46	22	37	22
sp|P33441|MFT1_YEAST	THO complex subunit MFT1; Mitochondrial fusion target protein ...	19	38	18	32
sp|Q08096|RCL1_YEAST	RNA 3—-terminal phosphate cyclase-like protein;	10	41	8	34
sp|P37263|YC16_YEAST	UPF0743 protein YCR087C-A;	21	35	22	37
sp|P32324|EF2_YEAST	Elongation factor 2; EF-2; Eukaryotic elongation factor 2; eEF2; ...	35	31	25	22
sp|P05748|RL15A_YEAST	60S ribosomal protein L15-A {ECO:0000303|PubMed:9559554}; L13; ...	38	30	31	26
sp|Q03508|YM8F_YEAST	Uncharacterized protein YMR265C;	36	18	36	22
sp|P22035|BAS1_YEAST	Myb-like DNA-binding protein BAS1;	2	19	10	68
sp|P39990|SNU13_YEAST	13 kDa ribonucleoprotein-associated protein; Small nuclear ribonucleoprotein-associated ...	28	33	23	28
sp|P23293|BUR1_YEAST	Serine/threonine-protein kinase BUR1; EC 2.7.11.22; EC 2.7.11.23; ...	64	31	25	3
sp|P04911|H2A1_YEAST	Histone H2A.1;	29	26	24	32
sp|P36120|DBP7_YEAST	ATP-dependent RNA helicase DBP7; EC 3.6.4.13; DEAD box protein ...	14	7	35	35
sp|P33334|PRP8_YEAST	Pre-mRNA-splicing factor 8;	14	11	22	28
sp|P09064|IF2B_YEAST	Eukaryotic translation initiation factor 2 subunit beta; eIF-2-beta; ...	12	52	11	43
sp|P38701|RS20_YEAST	40S ribosomal protein S20 {ECO:0000303|PubMed:9559554}; Small ...	52	18	37	20
sp|Q04461|YM01_YEAST	Uncharacterized protein YMR111C;	14	41	13	19
sp|P05756|RS13_YEAST	40S ribosomal protein S13 {ECO:0000303|PubMed:9559554}; S27a; ...	38	23	36	22
sp|P49167|RL38_YEAST	60S ribosomal protein L38 {ECO:0000303|PubMed:9559554}; Large ...	39	17	36	24
sp|P36048|SN114_YEAST	Pre-mRNA-splicing factor SNU114; 114 kDa U5 small nuclear ribonucleoprotein ...	12	13	25	33
sp|Q08287|NOP8_YEAST	60S ribosome subunit biogenesis protein NOP8; Nucleolar protein ...	12	30	19	33
sp|P00925|ENO2_YEAST	Enolase 2; EC 4.2.1.11; 2-phospho-D-glycerate hydro-lyase 2; 2-phosphoglycerate dehydratase 2;	31	23	36	27
sp|P14120|RL30_YEAST	60S ribosomal protein L30 {ECO:0000303|PubMed:9559554}; L32; Large ribosomal subunit protein eL30 {ECO:0000303|PubMed:24524803}; RP73; YL38;	36	21	30	26
sp|P32644|ECM32_YEAST	Putative ATP-dependent RNA helicase ECM32; EC 3.6.4.13; DNA helicase ...	41	22	22	23
sp|P15565|TRM1_YEAST	tRNA (guanine(26)-N(2))-dimethyltransferase, mitochondrial; EC ...	38	15	38	27
sp|P40078|NSA2_YEAST	Ribosome biogenesis protein NSA2; NOP7-associated protein 2;	15	42	18	28
sp|Q12457|NSI1_YEAST	RNA polymerase I termination factor {ECO:0000303|PubMed:22805593}; ...	18	36	19	25
sp|P27692|SPT5_YEAST	Transcription elongation factor SPT5; Chromatin elongation factor ...	12	35	10	36
sp|P53037|PSD2_YEAST	Phosphatidylserine decarboxylase proenzyme 2 {ECO:0000255|HAMAP-Rule:MF_03209, ...	4	32	4	37
sp|P53874|UBP10_YEAST	Ubiquitin carboxyl-terminal hydrolase 10; EC 3.4.19.12 {ECO:0000269|PubMed:10490600}; ...	6	21	23	46
sp|P42945|UTP10_YEAST	U3 small nucleolar RNA-associated protein 10; U3 snoRNA-associated ...	15	25	24	31
sp|Q02979|GDE1_YEAST	Glycerophosphocholine phosphodiesterase GDE1 {ECO:0000303|PubMed:16141200}; ...	2	18	7	35
sp|Q06106|MRD1_YEAST	Multiple RNA-binding domain-containing protein 1;	8	23	9	38
sp|P46784|RS10B_YEAST	40S ribosomal protein S10-B {ECO:0000303|PubMed:9559554}; Small ...	46	16	33	14
sp|P48561|TRF5_YEAST	Poly(A) RNA polymerase protein 1; EC 2.7.7.19 {ECO:0000250|UniProtKB:P53632}; ...	16	30	14	29
sp|Q02892|NOG1_YEAST	Nucleolar GTP-binding protein 1;	8	28	21	35
sp|P53914|NAT10_YEAST	RNA cytidine acetyltransferase {ECO:0000255|HAMAP-Rule:MF_03211, ...	15	20	25	25
sp|P33751|PAD1_YEAST	Flavin prenyltransferase PAD1, mitochondrial {ECO:0000255|HAMAP-Rule:MF_03197, ...	12	29	12	22
sp|Q07845|GRC3_YEAST	Polynucleotide 5—-hydroxyl-kinase GRC3; EC 2.7.1.-; Protein GRC3; ...		34	2	61
sp|P19524|MYO2_YEAST	Myosin-2; Cell division control protein 66; Class V unconventional ...	62	40	1	3
sp|P53622|COPA_YEAST	Coatomer subunit alpha; Alpha-coat protein; Alpha-COP; Retrieval ...	10	12	26	27
sp|P21304|PWP1_YEAST	Periodic tryptophan protein 1;	9	23	13	32
sp|P53851|TEX1_YEAST	Protein TEX1; Trex component 1;	12	32	11	21
sp|P02309|H4_YEAST	Histone H4;	28	25	23	22
sp|P15108|HSC82_YEAST	ATP-dependent molecular chaperone HSC82; 82 kDa heat shock cognate ...	22	25	26	23
sp|P36049|EBP2_YEAST	rRNA-processing protein EBP2; EBNA1-binding protein homolog;	3	22	20	46
sp|P32605|RU1A_YEAST	U1 small nuclear ribonucleoprotein A; U1 snRNP A; U1-A; U1A; Mutant U1 die protein 1;	23	26	19	17
sp|Q3E754|RS21B_YEAST	40S ribosomal protein S21-B {ECO:0000303|PubMed:9559554}; S26; ...	35	21	25	19
sp|Q05024|TRI1_YEAST	Protein TRI1;	10	20	17	20
sp|P39938|RS26A_YEAST	40S ribosomal protein S26-A {ECO:0000303|PubMed:9559554}; Small ...	16	39	13	24
sp|Q07362|PBP4_YEAST	Protein PBP4; PBP1-binding protein 4;	22	37	12	24
sp|Q3E757|RL11B_YEAST	60S ribosomal protein L11-B {ECO:0000303|PubMed:9559554}; L16; ...	29	16	26	19
sp|P00560|PGK_YEAST	Phosphoglycerate kinase; EC 2.7.2.3;	23	22	26	20
sp|P53336|YG5X_YEAST	Putative methyltransferase YGR283C {ECO:0000305}; EC 2.1.1.- {ECO:0000305};	6	27	17	32
sp|P0CX84|RL35A_YEAST	60S ribosomal protein L35-A {ECO:0000303|PubMed:9559554}; Large ...	30	18	29	19
sp|P12612|TCPA_YEAST	T-complex protein 1 subunit alpha; TCP-1-alpha; CCT-alpha;	2	13	17	35
sp|P19097|FAS2_YEAST	Fatty acid synthase subunit alpha; EC 2.3.1.86; Includes: Acyl ...	10	7	40	39
sp|Q00416|SEN1_YEAST	Helicase SEN1; EC 3.6.4.-; tRNA-splicing endonuclease positive ...	26	3	52	17
sp|Q12052|TGS1_YEAST	Trimethylguanosine synthase; EC 2.1.1.-; Cap-specific guanine-N2 ...	18	25	36	17
sp|P40358|JEM1_YEAST	DnaJ-like chaperone JEM1; DnaJ-like protein of the ER membrane ...	9	34	13	31
sp|P24000|RL24B_YEAST	60S ribosomal protein L24-B {ECO:0000303|PubMed:9559554}; L30; ...	20	21	23	24
sp|P41814|TRM6_YEAST	tRNA (adenine(58)-N(1))-methyltransferase non-catalytic subunit ...	21	12	27	24
sp|P39744|NOC2_YEAST	Nucleolar complex protein 2;	9	25	8	32
sp|P38713|OSH3_YEAST	Oxysterol-binding protein homolog 3;	7	20	12	35
sp|P40018|RSMB_YEAST	Small nuclear ribonucleoprotein-associated protein B; snRNP-B; ...	19	25	21	21
sp|P0CX49|RL18A_YEAST	60S ribosomal protein L18-A {ECO:0000303|PubMed:9559554}; Large ...	27	24	23	16
sp|P46959|TRM61_YEAST	tRNA (adenine(58)-N(1))-methyltransferase catalytic subunit TRM61; ...	18	13	19	26
sp|P20459|IF2A_YEAST	Eukaryotic translation initiation factor 2 subunit alpha; eIF-2-alpha; ...	13	30	10	34
sp|Q03151|MTG1_YEAST	Mitochondrial GTPase 1; Flags: Precursor;	12	31	13	27
sp|P13099|TOP3_YEAST	DNA topoisomerase 3; EC 5.6.2.1 {ECO:0000255|PROSITE-ProRule:PRU10131}; ...	23	36	3	10
sp|P36146|LAS1_YEAST	Protein LAS1;		26	3	46
sp|Q04748|SOV1_YEAST	Protein SOV1, mitochondrial; Flags: Precursor;	9	24	8	12
sp|Q02753|RL21A_YEAST	60S ribosomal protein L21-A {ECO:0000303|PubMed:9559554}; Large ...	24	19	21	18
sp|P38697|IMDH2_YEAST	Inosine-5—-monophosphate dehydrogenase 2 {ECO:0000255|HAMAP-Rule:MF_03156}; ...	31	3	28	9
sp|Q04867|YM91_YEAST	Putative methyltransferase YMR310C {ECO:0000305}; EC 2.1.1.- {ECO:0000305};	7	26	16	21
sp|P0CX26|RL43B_YEAST	60S ribosomal protein L43-B {ECO:0000303|PubMed:9559554}; L37a; ...	34	13	27	13
sp|Q07896|NOC3_YEAST	Nucleolar complex-associated protein 3;	2	14	17	34
sp|Q02260|SMD1_YEAST	Small nuclear ribonucleoprotein Sm D1; Sm-D1; snRNP core protein ...	29	16	22	17
sp|Q3E792|RS25A_YEAST	40S ribosomal protein S25-A {ECO:0000303|PubMed:9559554}; RP45; ...	25	14	22	19
sp|P14540|ALF_YEAST	Fructose-bisphosphate aldolase; FBP aldolase; FBPA; EC 4.1.2.13; ...	15	17	22	22
sp|Q04660|ERB1_YEAST	Ribosome biogenesis protein ERB1 {ECO:0000255|HAMAP-Rule:MF_03027}; ...	13	26	9	22
sp|P26784|RL16A_YEAST	60S ribosomal protein L16-A {ECO:0000303|PubMed:14562095}; L13a; ...	24	20	19	17
sp|P48164|RS7B_YEAST	40S ribosomal protein S7-B {ECO:0000303|PubMed:9559554}; Small ...	28	15	27	16
sp|P05318|RLA1_YEAST	60S acidic ribosomal protein P1-alpha {ECO:0000303|PubMed:9559554}; ...	26	14	20	21
sp|Q12024|YTM1_YEAST	Ribosome biogenesis protein YTM1 {ECO:0000255|HAMAP-Rule:MF_03029}; ...	14	24	20	18
sp|P47108|URB2_YEAST	Nucleolar pre-ribosomal-associated protein 2; Unhealthy ribosome ...	10	30	7	14
sp|Q06217|SMD2_YEAST	Small nuclear ribonucleoprotein Sm D2; Sm-D2; snRNP core protein ...	25	17	23	14
sp|P36041|EAP1_YEAST	Protein EAP1; eIF4E-associated protein 1;	24		87
sp|P17121|SAC7_YEAST	GTPase-activating protein SAC7;	3	15	12	30
sp|P36056|RT22_YEAST	Probable S-adenosyl-L-methionine-dependent RNA methyltransferase ...	12	23	11	26
sp|P24276|SSD1_YEAST	Protein SSD1; Protein SRK1;	29	9	25	16
sp|Q12476|AIR2_YEAST	Protein AIR2; Arginine methyltransferase-interacting RING finger ...	8	18	16	22
sp|P47100|YJ12B_YEAST	Transposon Ty1-JR2 Gag-Pol polyprotein; Gag-Pol-p199; TY1A-TY1B; ...	18	13	23	19
sp|P43633|ALK1_YEAST	Serine/threonine-protein kinase Haspin homolog ALK1; EC 2.7.11.1; ...	22	20	14	8
sp|P38631|FKS1_YEAST	1,3-beta-glucan synthase component FKS1; EC 2.4.1.34; 1,3-beta-D-glucan-UDP ...	21	19	12	13
sp|O14455|RL36B_YEAST	60S ribosomal protein L36-B {ECO:0000303|PubMed:9559554}; L39; ...	25	15	21	14
sp|Q07807|PUF3_YEAST	mRNA-binding protein PUF3; Pumilio homology domain family member ...	23	22	11	13
sp|P40523|YIF5_YEAST	Uncharacterized protein YIL055C;	12	16	14	14
sp|P25270|MRM1_YEAST	rRNA methyltransferase 1, mitochondrial {ECO:0000303|PubMed:11867542}; ...	18	12	23	11
sp|P07703|RPAC1_YEAST	DNA-directed RNA polymerases I and III subunit RPAC1 {ECO:0000305}; ...	9	16	14	20
sp|P07149|FAS1_YEAST	Fatty acid synthase subunit beta; EC 2.3.1.86; Includes: 3-hydroxyacyl- ...	10	4	36	23
sp|Q03532|HAS1_YEAST	ATP-dependent RNA helicase HAS1; EC 3.6.4.13; Helicase associated ...	20	20	12	15
sp|P05759|RS31_YEAST	Ubiquitin-40S ribosomal protein S31; Contains: Ubiquitin; Contains: ...	21	13	20	12
sp|P00950|PMG1_YEAST	Phosphoglycerate mutase 1; PGAM 1; EC 5.4.2.11 {ECO:0000269|PubMed:1386023}; ...	14	14	17	16
sp|P10080|SSBP1_YEAST	Single-stranded nucleic acid-binding protein;	15	12	13	15
sp|Q12152|YP150_YEAST	Putative serine/threonine-protein kinase YPL150W; EC 2.7.11.1; ...	14	25	8	9
sp|Q99177|BRR1_YEAST	Pre-mRNA-splicing factor BRR1; Bad response to refrigeration protein 1;	32	5	35	8
sp|P32074|COPG_YEAST	Coatomer subunit gamma; Gamma-coat protein; Gamma-COP;	15	8	19	16
sp|P09440|C1TM_YEAST	C-1-tetrahydrofolate synthase, mitochondrial; C1-THF synthase; ...	14	8	8	5
sp|Q02931|UTP17_YEAST	NET1-associated nuclear protein 1; U three protein 17; t-17; U3 protein 17 required for transcription; U3 small nucleolar RNA-associated protein 17; U3 snoRNA-associated protein 17;	12	17	16	14
sp|P38904|SPP41_YEAST	Protein SPP41;	1	37	2	26
sp|P25379|STDH_YEAST	Catabolic L-serine/threonine dehydratase; Includes: L-serine dehydratase; EC 4.3.1.17; L-serine deaminase; Includes: L-threonine dehydratase; EC 4.3.1.19; L-threonine deaminase;	13	12	18	19
sp|P09880|TRNL_YEAST	tRNA ligase; EC 6.5.1.3 {ECO:0000305};	12	8	25	24
sp|P36160|RPF2_YEAST	Ribosome biogenesis protein RPF2;	3	8	8	24
sp|P05744|RL33A_YEAST	60S ribosomal protein L33-A {ECO:0000303|PubMed:9559554}; L37; ...	17	16	17	13
sp|P54784|ORC1_YEAST	Origin recognition complex subunit 1; Origin recognition complex ...	3	20	7	28
sp|P38205|NCL1_YEAST	Multisite-specific tRNA:(cytosine-C(5))-methyltransferase; EC ...	2	3	17	18
sp|P54791|ORC4_YEAST	Origin recognition complex subunit 4; Origin recognition complex ...	2	12	7	28
sp|P38827|SET1_YEAST	Histone-lysine N-methyltransferase, H3 lysine-4 specific; EC 2.1.1.43; COMPASS component SET1; Lysine N-methyltransferase 2; SET domain-containing protein 1;	4	21	2	19
sp|P43321|SMD3_YEAST	Small nuclear ribonucleoprotein Sm D3; Sm-D3; snRNP core protein ...	16	18	13	12
sp|P32383|PLC1_YEAST	1-phosphatidylinositol 4,5-bisphosphate phosphodiesterase 1; EC 3.1.4.11; Phosphoinositide phospholipase C; Phospholipase C-1; PLC-1;	4	22	4	16
sp|P40050|MRX1_YEAST	MIOREX complex component 1 {ECO:0000305|PubMed:25683707}; Mitochondrial ...	6	15	12	20
sp|P38257|MMS4_YEAST	Crossover junction endonuclease MMS4; EC 3.1.22.-;	7	29	7	15
sp|P25368|RRP7_YEAST	Ribosomal RNA-processing protein 7;	17	14	14	12
sp|P03871|REP1_YEAST	Partitioning protein REP1; R1; Protein Baker; Trans-acting factor ...	6	19	6	17
sp|Q06679|UTP4_YEAST	U3 small nucleolar RNA-associated protein 4; U3 snoRNA-associated ...	15	14	14	13
sp|P41810|COPB_YEAST	Coatomer subunit beta; Beta-coat protein; Beta-COP;	7	8	18	13
sp|P32835|GSP1_YEAST	GTP-binding nuclear protein GSP1/CNR1; Chromosome stability protein ...	12	21	11	17
sp|P22276|RPC2_YEAST	DNA-directed RNA polymerase III subunit RPC2; RNA polymerase III subunit C2; EC 2.7.7.6; C128; DNA-directed RNA polymerase III 130 kDa polypeptide;	6	7	23	17
sp|P10081|IF4A_YEAST	ATP-dependent RNA helicase eIF4A; EC 3.6.4.13 {ECO:0000269|PubMed:12535527, ...	15	12	17	15
sp|P33302|PDR5_YEAST	Pleiotropic ABC efflux transporter of multiple drugs; Pleiotropic ...	21	15	10	9
sp|P10591|HSP71_YEAST	Heat shock protein SSA1; Heat shock protein YG100;	15	11	14	14
sp|Q12263|GIN4_YEAST	Serine/threonine-protein kinase GIN4; EC 2.7.11.1; Growth inhibitory ...	7	23	2	5
sp|Q06706|ELP1_YEAST	Elongator complex protein 1; Gamma-toxin target 1; Protein IKI3; ...	5	17	4	9
sp|Q06218|DBP9_YEAST	ATP-dependent RNA helicase DBP9; EC 3.6.4.13; DEAD box protein ...	2	8	3	4
sp|Q05473|MRX8_YEAST	MIOREX complex component 8 {ECO:0000305|PubMed:25683707}; Mitochondrial ...	11	26	7	13
sp|P41811|COPB2_YEAST	Coatomer subunit beta—; Beta—-coat protein; Beta—-COP;	10	7	16	13
sp|P11154|PYC1_YEAST	Pyruvate carboxylase 1; EC 6.4.1.1; Pyruvic carboxylase 1; PCB ...	1	1	25	17
sp|Q04693|RSE1_YEAST	Pre-mRNA-splicing factor RSE1; RNA splicing and ER to Golgi transport ...	9	3	16	16
sp|P16474|BIP_YEAST	Endoplasmic reticulum chaperone BiP {ECO:0000305}; EC 3.6.4.10 ...	17	8	16	15
sp|P35997|RS27A_YEAST	40S ribosomal protein S27-A {ECO:0000303|PubMed:9559554}; RP61; ...	20	11	19	9
sp|P17076|RL8A_YEAST	60S ribosomal protein L8-A {ECO:0000303|PubMed:9559554}; L4; L4-2; L7a-1; Large ribosomal subunit protein eL8-A {ECO:0000303|PubMed:24524803}; Maintenance of killer protein 7; RP6; YL5;	18	10	15	10
sp|P47079|TCPQ_YEAST	T-complex protein 1 subunit theta; TCP-1-theta; CCT-theta;	13	8	15	15
sp|O13539|THP2_YEAST	THO complex subunit THP2;	6	20	5	15
sp|P38708|YHI0_YEAST	Putative proline--tRNA ligase YHR020W; EC 6.1.1.15; Prolyl-tRNA ...	13	14	15	12
sp|P25370|GFD2_YEAST	Good for full DBP5 activity protein 2;	7	9	10	10
sp|P20434|RPAB1_YEAST	DNA-directed RNA polymerases I, II, and III subunit RPABC1; RNA ...	10	12	11	12
sp|Q03868|SPO71_YEAST	Sporulation-specific protein 71;		10	2	11
sp|Q07623|NOP6_YEAST	Nucleolar protein 6;	10	12	11	17
sp|P53881|RM22_YEAST	54S ribosomal protein L22, mitochondrial; Mitochondrial large ...	9	14	7	14
sp|P0CS90|HSP77_YEAST	Heat shock protein SSC1, mitochondrial; Endonuclease SceI 75 kDa subunit; Endo.SceI 75 kDa subunit; mtHSP70; Flags: Precursor;	18	9	13	13
sp|P06105|SC160_YEAST	Protein SCP160; Protein HX;	10	8	16	13
sp|Q04305|UTP15_YEAST	U3 small nucleolar RNA-associated protein 15; U3 snoRNA-associated ...	18	14	13	11
sp|Q08921|TCO89_YEAST	Target of rapamycin complex 1 subunit TCO89; TORC1 subunit TCO89; ...	8	8	10	14
sp|P50874|ORC5_YEAST	Origin recognition complex subunit 5; Origin recognition complex ...	1	14	7	18
sp|P46962|CTK2_YEAST	CTD kinase subunit beta; CTDK-I subunit beta; CTD kinase 38 kDa ...	2	12	4	16
sp|P00330|ADH1_YEAST	Alcohol dehydrogenase 1; EC 1.1.1.1; Alcohol dehydrogenase I; ...	13	14	10	13
sp|Q05946|UTP13_YEAST	U3 small nucleolar RNA-associated protein 13; U3 snoRNA-associated ...	10	14	15	12
sp|Q05900|RU1C_YEAST	U1 small nuclear ribonucleoprotein C {ECO:0000255|HAMAP-Rule:MF_03153}; ...	7	17	11	13
sp|Q04408|YD514_YEAST	Uncharacterized protein YDR514C;	5	17	3	10
sp|P46669|RPA43_YEAST	DNA-directed RNA polymerase I subunit RPA43; A43; DNA-directed ...	10	8	11	15
sp|Q03002|FRK1_YEAST	Fatty acyl-CoA synthetase and RNA processing-associated kinase ...	8	13	8	12
sp|Q04119|PPN1_YEAST	Endopolyphosphatase {ECO:0000303|PubMed:11447286}; EC 3.6.1.10 ...	4	28	2	6
sp|P46963|CTK3_YEAST	CTD kinase subunit gamma; CTDK-I gamma subunit; CTD kinase 32 ...	2	14	5	15
sp|P32833|ORC2_YEAST	Origin recognition complex subunit 2; Origin recognition complex ...		11	4	21
sp|Q08746|RRS1_YEAST	Regulator of ribosome biosynthesis;	4	8	8	17
sp|P40342|SWM2_YEAST	Nucleolar protein SWM2; Synthetic With MUD2-delta protein 2;	11	12	20	7
sp|P49955|SF3B1_YEAST	U2 snRNP component HSH155;	10	2	14	13
sp|P38630|RFC1_YEAST	Replication factor C subunit 1; Replication factor C1; Activator ...	1	6	2	15
sp|Q08622|GEP3_YEAST	Genetic interactor of prohibitins 3, mitochondrial; Altered inheritance ...	3	14	6	25
sp|P38882|UTP9_YEAST	U3 small nucleolar RNA-associated protein 9; U3 snoRNA-associated ...	10	9	11	11
sp|Q08236|AVO1_YEAST	Target of rapamycin complex 2 subunit AVO1; TORC2 subunit AVO1; ...		14		5
sp|P53261|PESC_YEAST	Pescadillo homolog {ECO:0000255|HAMAP-Rule:MF_03028, ECO:0000303|PubMed:12022229}; ...	5	18	7	11
sp|P38911|FKBP3_YEAST	FK506-binding nuclear protein; EC 5.2.1.8; FKBP-70; Nucleolar ...	9	12	9	13
sp|P32639|BRR2_YEAST	Pre-mRNA-splicing helicase BRR2; EC 3.6.4.13; Protein Snu246; ...	7	6	11	15
sp|P38061|RL32_YEAST	60S ribosomal protein L32 {ECO:0000303|PubMed:9559554}; Large ...	14	8	15	9
sp|P36103|YKC3_YEAST	Uncharacterized protein YKL023W;	4	10	12	12
sp|P33442|RS3A1_YEAST	40S ribosomal protein S1-A {ECO:0000255|HAMAP-Rule:MF_03122, ECO:0000303|PubMed:9559554}; RP10A; Small ribosomal subunit protein eS1-A {ECO:0000303|PubMed:24524803};	13	12	9	11
sp|P87262|RL34A_YEAST	60S ribosomal protein L34-A {ECO:0000303|PubMed:9559554}; Large ...	11	10	13	11
sp|P53276|UTP8_YEAST	U3 small nucleolar RNA-associated protein 8; U3 snoRNA-associated ...	11	13	9	11
sp|P25345|SYNM_YEAST	Asparagine--tRNA ligase, mitochondrial; EC 6.1.1.22; Asparaginyl-tRNA ...	3	3	14	19
sp|Q06698|YL419_YEAST	Putative ATP-dependent RNA helicase YLR419W; EC 3.6.4.13;	18	2	22	11
sp|P38330|RMD9L_YEAST	Protein RMD9-like, mitochondrial; Flags: Precursor;	6	13	9	10
sp|P38251|RFC5_YEAST	Replication factor C subunit 5; Replication factor C5; Activator ...	4	10	3	14
sp|P02400|RLA4_YEAST	60S acidic ribosomal protein P2-beta {ECO:0000303|PubMed:9559554}; ...	17	6	12	10
sp|Q3E7X9|RS28A_YEAST	40S ribosomal protein S28-A {ECO:0000303|PubMed:9559554}; S33; ...	16	10	11	8
sp|P50104|STB4_YEAST	Probable transcriptional regulatory protein STB4;	1	4	3	12
sp|Q04670|YM14B_YEAST	Transposon Ty1-MR2 Gag-Pol polyprotein; Gag-Pol-p199; TY1A-TY1B; ...	20	3	14	8
sp|P22336|RFA1_YEAST	Replication factor A protein 1; RF-A protein 1; DNA-binding protein ...	11	4	10	3
sp|P53844|PDR17_YEAST	Phosphatidylinositol transfer protein PDR17; PITP; Phosphatidylserine ...		10	1	12
sp|P41318|LST8_YEAST	Target of rapamycin complex subunit LST8; TORC subunit LST8; Lethal with SEC13 protein 8;	9	9	5	11
sp|P36104|SWD2_YEAST	COMPASS component SWD2; Complex proteins associated with SET1 ...	3	12	4	11
sp|P25567|SRO9_YEAST	RNA-binding protein SRO9; Suppressor of RHO3 protein 9;	14	6	18	9
sp|P41940|MPG1_YEAST	Mannose-1-phosphate guanyltransferase; EC 2.7.7.13; ATP-mannose-1-phosphate ...	8	9	10	11
sp|P09733|TBA1_YEAST	Tubulin alpha-1 chain;	14	11	10	6
sp|Q03702|CCE1_YEAST	Cruciform cutting endonuclease 1, mitochondrial; EC 3.1.22.4 {ECO:0000269|PubMed:8609627}; Flags: Precursor;	3	6	8	21
sp|P36008|EF1G2_YEAST	Elongation factor 1-gamma 2; EF-1-gamma 2; Eukaryotic elongation ...	6	11	13	10
sp|P05739|RL6B_YEAST	60S ribosomal protein L6-B {ECO:0000303|PubMed:9559554}; L17; ...	15	5	16	7
sp|P40024|ARB1_YEAST	ABC transporter ATP-binding protein ARB1; ATP-binding cassette ...	9	12	9	10
sp|P38779|CIC1_YEAST	Proteasome-interacting protein CIC1; Core interacting component ...	7	8	10	7
sp|P45818|ROK1_YEAST	ATP-dependent RNA helicase ROK1; EC 3.6.4.13; Rescuer of KEM1 ...	8	11	10	8
sp|P40509|COPE_YEAST	Coatomer subunit epsilon; Epsilon-coat protein; Epsilon-COP;	7	3	9	9
sp|P25586|KRR1_YEAST	KRR1 small subunit processome component; KRR-R motif-containing ...	11	11	8	11
sp|P53971|FAP1_YEAST	FKBP12-associated protein 1;	4	14	3	17
sp|P53135|SLD3_YEAST	DNA replication regulator SLD3;	12	11	10	5
sp|P32797|CDC13_YEAST	Cell division control protein 13;	1	7	2	8
sp|P06168|ILV5_YEAST	Ketol-acid reductoisomerase, mitochondrial; EC 1.1.1.86; Acetohydroxy-acid ...	17	5	11	8
sp|P04050|RPB1_YEAST	DNA-directed RNA polymerase II subunit RPB1; RNA polymerase II ...	27	7	8	4
sp|P16862|PFKA2_YEAST	ATP-dependent 6-phosphofructokinase subunit beta {ECO:0000255|HAMAP-Rule:MF_03184}; ...	5	4	10	16
sp|P10659|METK1_YEAST	S-adenosylmethionine synthase 1; AdoMet synthase 1; EC 2.5.1.6 ...	6	6	10	14
sp|P32608|RTG2_YEAST	Retrograde regulation protein 2;	1	4	6	21
sp|P38278|BMT2_YEAST	25S rRNA (adenine(2142)-N(1))-methyltransferase {ECO:0000255|HAMAP-Rule:MF_03044}; ...	7	9	8	6
sp|P25635|PWP2_YEAST	Periodic tryptophan protein 2; U three protein 1; U3 small nucleolar ...	6	8	14	7
sp|P25357|SNT1_YEAST	Probable DNA-binding protein SNT1; SANT domain-containing protein ...	1	22		2
sp|P20447|DBP3_YEAST	ATP-dependent RNA helicase DBP3; EC 3.6.4.13; DEAD box protein ...	6	17	5	8
sp|Q08972|NEW1_YEAST	prion formation protein 1;	7	11	5	9
sp|P40693|RLP7_YEAST	Ribosome biogenesis protein RLP7; Ribosomal protein L7-like;	6	12	8	8
sp|P49626|RL4B_YEAST	60S ribosomal protein L4-B {ECO:0000303|PubMed:9559554}; L2; Large ribosomal subunit protein uL4-B {ECO:0000303|PubMed:24524803}; RP2; YL2;	10	7	9	8
sp|P36038|CBT1_YEAST	Cytochrome b termination protein 1;	3	4	12	15
sp|P34247|UTP11_YEAST	U3 small nucleolar RNA-associated protein 11; U3 snoRNA-associated ...	3	5	7	22
sp|P16861|PFKA1_YEAST	ATP-dependent 6-phosphofructokinase subunit alpha {ECO:0000255|HAMAP-Rule:MF_03184}; ...	9	11	9	5
sp|Q12330|RUXE_YEAST	Small nuclear ribonucleoprotein E; snRNP-E; Sm protein E; Sm-E; ...	11	6	10	5
sp|P39730|IF2P_YEAST	Eukaryotic translation initiation factor 5B {ECO:0000305|PubMed:12507428}; ...	5	6	8	12
sp|P32048|SYKM_YEAST	Lysine--tRNA ligase, mitochondrial; EC 6.1.1.6; Lysyl-tRNA synthetase; ...	11	11	2	7
sp|P33201|MRT4_YEAST	Ribosome assembly factor MRT4 {ECO:0000303|PubMed:19346338}; mRNA turnover protein 4 {ECO:0000303|PubMed:10471698};	4	4	21	9
sp|P32787|MG101_YEAST	Mitochondrial genome maintenance protein MGM101; Flags: Precursor; ...	14	7	7	7
sp|P40150|SSB2_YEAST	Ribosome-associated molecular chaperone SSB2 {ECO:0000303|PubMed:11739779}; ...	8	8	9	7
sp|P40339|RFC4_YEAST	Replication factor C subunit 4; Replication factor C4; Activator ...	1	5	3	14
sp|P49166|RL37A_YEAST	60S ribosomal protein L37-A {ECO:0000303|PubMed:9559554}; L43; ...	9	9	12	7
sp|P17255|VATA_YEAST	V-type proton ATPase catalytic subunit A; V-ATPase subunit A; ...	14	14	9	4
sp|P25384|YC21B_YEAST	Transposon Ty2-C Gag-Pol polyprotein; TY2A-TY2B; Transposon Ty2 ...	4	1	22	7
sp|P40348|RFC2_YEAST	Replication factor C subunit 2; Replication factor C2; Activator ...	2	5	5	9
sp|P27929|NAM9_YEAST	37S ribosomal protein NAM9, mitochondrial; Mitochondrial small ...	5	15	1	4
sp|P0CX33|RS30A_YEAST	40S ribosomal protein S30-A {ECO:0000303|PubMed:9559554}; Small ...	15	6	13	5
sp|P53952|YNF0_YEAST	Uncharacterized protein YNL050C;	7	14	6	8
sp|P38826|ORC6_YEAST	Origin recognition complex subunit 6; ACS-associated protein 1; Origin recognition complex 50 kDa subunit;	1	9	3	12
sp|P35194|UTP20_YEAST	U3 small nucleolar RNA-associated protein 20; U3 snoRNA-associated ...	4	6	7	10
sp|P08518|RPB2_YEAST	DNA-directed RNA polymerase II subunit RPB2; RNA polymerase II ...	18	9	3	2
sp|P41058|RS29B_YEAST	40S ribosomal protein S29-B {ECO:0000303|PubMed:9559554}; S36; ...	10	6	11	6
sp|P53734|DBP6_YEAST	ATP-dependent RNA helicase DBP6; EC 3.6.4.13; DEAD box protein ...	4	13	1	5
sp|P53941|IMP4_YEAST	U3 small nucleolar ribonucleoprotein protein IMP4; U3 snoRNP protein IMP4; Interacting with MPP10 protein 4;	8	7	9	6
sp|P21576|VPS1_YEAST	Vacuolar protein sorting-associated protein 1;	5	3	11	10
sp|Q02805|ROD1_YEAST	Protein ROD1; Resistance to o-dinitrobenzene protein 1;	5	11	4	9
sp|P54790|ORC3_YEAST	Origin recognition complex subunit 3; Origin recognition complex ...	2	6	4	11
sp|Q12151|UPC2_YEAST	Sterol uptake control protein 2; Mannoprotein regulation by oxygen ...	9	12	5	7
sp|P40061|TSC11_YEAST	Target of rapamycin complex 2 subunit TSC11; TORC2 subunit TSC11; ...		6		5
sp|P25644|PAT1_YEAST	DNA topoisomerase 2-associated protein PAT1; Decapping activator ...		1	3	1
sp|P00830|ATPB_YEAST	ATP synthase subunit beta, mitochondrial; EC 7.1.2.2; Flags: Precursor;	20	5	6	5
sp|Q12220|UTP12_YEAST	U3 small nucleolar RNA-associated protein 12; U3 snoRNA-associated ...	6	6	7	7
sp|Q12112|YN11B_YEAST	Transposon Ty1-NL1 Gag-Pol polyprotein; Gag-Pol-p199; TY1A-TY1B; ...	13		12	7
sp|P32606|PT127_YEAST	Putative mitochondrial translation system component PET127;	8	8	7	4
sp|P33750|DCA13_YEAST	Protein SOF1; U3 small nucleolar RNA-associated protein SOF1; ...	8	6	7	8
sp|P32589|HSP7F_YEAST	Heat shock protein homolog SSE1; Chaperone protein MSI3;	9	5	7	9
sp|P02557|TBB_YEAST	Tubulin beta chain; Beta-tubulin;	9	13	3	4
sp|Q02908|ELP3_YEAST	Elongator complex protein 3; EC 2.3.1.48; Gamma-toxin target 3;	4	8	5	5
sp|P40069|IMB4_YEAST	Importin subunit beta-4 {ECO:0000305}; Importin-123; Karyopherin ...	4	12	3	6
sp|P54115|ALDH6_YEAST	Magnesium-activated aldehyde dehydrogenase, cytosolic; EC 1.2.1.4; ...	9	6	8	5
sp|P36528|RM17_YEAST	54S ribosomal protein L17, mitochondrial; Mitochondrial large ...	10	7	6	7
sp|P38629|RFC3_YEAST	Replication factor C subunit 3; Replication factor C3; Activator ...	2	7	3	7
sp|P0CX28|RL44B_YEAST	60S ribosomal protein L42-B {ECO:0000303|PubMed:9559554}; L41; ...	6	7	8	8
sp|Q03012|SPP1_YEAST	COMPASS component SPP1; Complex proteins associated with SET1 ...	1	11	1	7
sp|Q06436|MAG2_YEAST	RING-finger protein MAG2;	1	5	3	2
sp|P03872|REP2_YEAST	Partitioning protein REP2; R2; Protein Charlie; Trans-acting factor C;	4	10	8	7
sp|P20436|RPAB3_YEAST	DNA-directed RNA polymerases I, II, and III subunit RPABC3; RNA ...	4	5	9	8
sp|Q00402|NUM1_YEAST	Nuclear migration protein NUM1;	4	9	1	5
sp|Q06506|RRP9_YEAST	Ribosomal RNA-processing protein 9;	8	9	6	7
sp|Q02629|NU100_YEAST	Nucleoporin NUP100/NSP100; Nuclear pore protein NUP100/NSP100; ...	6	2	26	3
sp|P46985|MNN11_YEAST	Probable alpha-1,6-mannosyltransferase MNN11; EC 2.4.1.-; Mannan ...	7	8	5	6
sp|P53292|RT35_YEAST	37S ribosomal protein S35, mitochondrial; Mitochondrial small ...	8	10	3	6
sp|P32529|RPA12_YEAST	DNA-directed RNA polymerase I subunit RPA12; A12; A12.2; DNA-directed ...	4	7	3	8
sp|P00358|G3P2_YEAST	Glyceraldehyde-3-phosphate dehydrogenase 2; GAPDH 2; EC 1.2.1.12; ...	7	9	8	4
sp|Q07457|BRE1_YEAST	E3 ubiquitin-protein ligase BRE1; EC 2.3.2.27 {ECO:0000269|PubMed:12535538}; ...	2	9	1	5
sp|P40559|INP51_YEAST	Phosphatidylinositol 4,5-bisphosphate 5-phosphatase INP51; EC ...		5	1	10
sp|P38985|SRP14_YEAST	Signal recognition particle subunit SRP14; Signal recognition ...	7	7	5	7
sp|P04801|SYTC_YEAST	Threonine--tRNA ligase, cytoplasmic; EC 6.1.1.3; Threonyl-tRNA ...	11	5	7	6
sp|P25367|RNQ1_YEAST	prion protein RNQ1; Rich in asparagine and glutamine protein ...	10	5	9	2
sp|Q12196|RIO1_YEAST	Serine/threonine-protein kinase RIO1; EC 2.7.11.1 {ECO:0000269|PubMed:12135737}; ...	8	4	7	6
sp|Q12080|NOP53_YEAST	Ribosome biogenesis protein NOP53 {ECO:0000305}; Nucleolar protein ...	6	8	4	7
sp|P28000|RPAC2_YEAST	DNA-directed RNA polymerases I and III subunit RPAC2; RNA polymerases ...	4	8	7	6
sp|P11076|ARF1_YEAST	ADP-ribosylation factor 1;	7	7	8	3
sp|P19882|HSP60_YEAST	Heat shock protein 60, mitochondrial; CPN60; P66; Stimulator factor I 66 kDa component; Flags: Precursor;	7	6	5	5
sp|Q06078|UTP21_YEAST	U3 small nucleolar RNA-associated protein 21; U3 snoRNA-associated ...	5	7	9	3
sp|Q12034|SLF1_YEAST	Protein SLF1;	13	1	9	5
sp|Q03612|YE11B_YEAST	Transposon Ty1-ER1 Gag-Pol polyprotein; Gag-Pol-p199; TY1A-TY1B; ...	15	3	4	3
sp|P39112|DSS1_YEAST	Exoribonuclease II, mitochondrial; RNase II; Ribonuclease II; ...	4	7	6	5
sp|P61830|H3_YEAST	Histone H3;	4	4	6	6
sp|P32523|PRP19_YEAST	Pre-mRNA-processing factor 19 {ECO:0000305}; EC 2.3.2.27 {ECO:0000269|PubMed:12627222}; ...	17		13	2
sp|P32349|RPC3_YEAST	DNA-directed RNA polymerase III subunit RPC3; RNA polymerase III subunit C3; C82; DNA-directed III 74 kDa polypeptide; C74;	8	1	11	6
sp|P25694|CDC48_YEAST	Cell division control protein 48 {ECO:0000305|PubMed:6749598}; ...	3	7	6	8
sp|Q02554|CUS1_YEAST	Cold sensitive U2 snRNA suppressor 1;	5	2	7	6
sp|P53252|PIL1_YEAST	Sphingolipid long chain base-responsive protein PIL1;	8	8	4	2
sp|P32445|RIM1_YEAST	Single-stranded DNA-binding protein RIM1, mitochondrial; Mitochondrial ...	6	5	4	6
sp|P36525|RM24_YEAST	54S ribosomal protein L24, mitochondrial; Mitochondrial large ...	6	7	2	5
sp|P33892|GCN1_YEAST	eIF-2-alpha kinase activator GCN1 {ECO:0000305}; General control ...	7	6	3	6
sp|Q08457|SLD7_YEAST	Mitochondrial morphogenesis protein SLD7; Synthetic lethality ...	7	6	3	5
sp|P54999|RUXF_YEAST	Small nuclear ribonucleoprotein F; snRNP-F; Sm protein F; Sm-F; ...	9	5	5	5
sp|Q12085|YG11A_YEAST	Transposon Ty1-GR1 Gag polyprotein; Gag-p49; Transposon Ty1 protein ...	8	2	10	6
sp|P29539|RIF1_YEAST	Telomere length regulator protein RIF1; RAP1-interacting factor ...	4	6	4	4
sp|P12709|G6PI_YEAST	Glucose-6-phosphate isomerase; GPI; EC 5.3.1.9; Phosphoglucose ...	4	5	4	7
sp|P06786|TOP2_YEAST	DNA topoisomerase 2; EC 5.6.2.2 {ECO:0000255|PROSITE-ProRule:PRU00995, ...			10	12
sp|P07259|PYR1_YEAST	Protein URA2; Includes: Glutamine-dependent carbamoyl-phosphate ...	3	5	6	6
sp|Q04740|RNH1_YEAST	Ribonuclease H; RNase H; EC 3.1.26.4;	7	6	4	1
sp|Q12692|H2AZ_YEAST	Histone H2A.Z;	4	7	4	5
sp|Q04149|MUS81_YEAST	Crossover junction endonuclease MUS81; EC 3.1.22.-; MMS and UV-sensitive ...	2	10		7
sp|P47170|IML1_YEAST	Vacuolar membrane-associated protein IML1; Increased minichromosome ...	1	10	1	3
sp|P38249|EIF3A_YEAST	Eukaryotic translation initiation factor 3 subunit A {ECO:0000255|HAMAP-Rule:MF_03000}; ...	6	6	3	10
sp|P12385|ERF1_YEAST	Eukaryotic peptide chain release factor subunit 1; Eukaryotic ...	14	2	9	2
sp|P21691|SIR1_YEAST	Regulatory protein SIR1; Heterochromatin protein SIR1; Silent ...	1	3	7	8
sp|Q99207|NOP14_YEAST	Nucleolar complex protein 14; U three protein 2; U3 small nucleolar ...	5	6	7	3
sp|Q06665|RAD34_YEAST	DNA repair protein RAD34;		8	2	11
sp|Q04177|UTP5_YEAST	U3 small nucleolar RNA-associated protein 5; U3 snoRNA-associated ...	9	6	5	3
sp|Q06681|YSP2_YEAST	Membrane-anchored lipid-binding protein YSP2 {ECO:0000303|PubMed:26001273}; ...	4	11	2	4
sp|P40362|UTP18_YEAST	U3 small nucleolar RNA-associated protein 18; U3 snoRNA-associated ...	5	5	4	6
sp|P32563|VPH1_YEAST	V-type proton ATPase subunit a, vacuolar isoform; V-ATPase a 1 subunit; V-ATPase 95 kDa subunit; Vacuolar pH protein 1; Vacuolar proton pump a subunit; Vacuolar proton translocating ATPase subunit a 1;	10	5	4	3
sp|P29311|BMH1_YEAST	Protein BMH1;	6	5	3	4
sp|P0C2J1|YP14B_YEAST	Transposon Ty1-PR3 Gag-Pol polyprotein; Gag-Pol-p199; TY1A-TY1B; ...	9	2	8	4
sp|P22354|RM20_YEAST	54S ribosomal protein L20, mitochondrial; Mitochondrial large ...		2	4	9
sp|Q06287|NEP1_YEAST	Ribosomal RNA small subunit methyltransferase NEP1 {ECO:0000305|PubMed:20972225}; ...	3	3	3	5
sp|Q04373|PUF6_YEAST	Pumilio homology domain family member 6;	2	6	4	7
sp|Q06891|RAF_YEAST	Trans-acting factor D; REP-antagonizing factor; Recombinase-activating ...	3	10	1	6
sp|Q03195|RLI1_YEAST	Translation initiation factor RLI1; ATP-binding cassette sub-family ...	11	3	3	6
sp|P39940|RSP5_YEAST	E3 ubiquitin-protein ligase RSP5; EC 2.3.2.26; HECT-type E3 ubiquitin ...	4	3	3	6
sp|P40047|ALDH5_YEAST	Aldehyde dehydrogenase 5, mitochondrial; EC 1.2.1.5; Flags: Precursor; ...	7	3	8	5
sp|P36036|YRA2_YEAST	RNA annealing protein YRA2;	7		22	1
sp|P32342|SRP21_YEAST	Signal recognition particle subunit SRP21; Signal recognition ...	5	4	7	5
sp|P36115|IRS4_YEAST	Increased rDNA silencing protein 4;	1	5	1	8
sp|P36519|RM07_YEAST	54S ribosomal protein L7, mitochondrial; Mitochondrial large ribosomal subunit protein uL5m {ECO:0000303|PubMed:24675956}; YmL5; YmL7; Flags: Precursor;	5	5	4	6
sp|P04051|RPC1_YEAST	DNA-directed RNA polymerase III subunit RPC1; RNA polymerase III subunit C1; EC 2.7.7.6; DNA-directed RNA polymerase III largest subunit; RNA polymerase III subunit C160;	6		8	8
sp|P20081|FKBP_YEAST	FK506-binding protein 1; FKBP; Peptidyl-prolyl cis-trans isomerase; ...	3	7	2	8
sp|P40986|CDC1_YEAST	Cell division control protein 1; EC 3.1.-.-;	2	9	2	4
sp|P46990|RL17B_YEAST	60S ribosomal protein L17-B {ECO:0000303|PubMed:9559554}; L20; ...	5	5	3	6
sp|P38994|MSS4_YEAST	Probable phosphatidylinositol 4-phosphate 5-kinase MSS4; EC 2.7.1.68; ...		5		10
sp|P41057|RS29A_YEAST	40S ribosomal protein S29-A {ECO:0000303|PubMed:9559554}; S36; ...	6	5	6	4
sp|P43132|BRE2_YEAST	COMPASS component BRE2; Brefeldin-A sensitivity protein 2; Complex ...		6		6
sp|P32497|EIF3C_YEAST	Eukaryotic translation initiation factor 3 subunit C {ECO:0000255|HAMAP-Rule:MF_03002}; ...	6	3	4	5
sp|P31244|RAD16_YEAST	DNA repair protein RAD16; EC 3.6.4.-; ATP-dependent helicase RAD16;		6	2	7
sp|P25491|MAS5_YEAST	Mitochondrial protein import protein MAS5; Yeast dnaJ protein ...	5	4	5	3
sp|P12687|RM02_YEAST	54S ribosomal protein L2, mitochondrial; Mitochondrial large ribosomal subunit protein bL27m {ECO:0000303|PubMed:24675956}; YMR6; YmL2; Flags: Precursor;	8	4	3	4
sp|Q12404|MPD1_YEAST	Protein disulfide-isomerase MPD1; EC 5.3.4.1; Flags: Precursor; ...	4	8	2	5
sp|P39078|TCPD_YEAST	T-complex protein 1 subunit delta; TCP-1-delta; CCT-delta;	4	5	5	4
sp|P38798|NMD2_YEAST	Nonsense-mediated mRNA decay protein 2; Up-frameshift suppressor ...	1	5	2	8
sp|P39015|STM1_YEAST	Suppressor protein STM1; 3BP1; GU4 nucleic-binding protein 2; ...	8		8	6
sp|P32831|NGR1_YEAST	Negative growth regulatory protein NGR1; RNA-binding protein RBP1;	4	5	6	4
sp|P32357|AAR2_YEAST	A1 cistron-splicing factor AAR2;		3	4	6
sp|P32473|ODPB_YEAST	Pyruvate dehydrogenase E1 component subunit beta, mitochondrial; ...	9	4	4	4
sp|P32899|IMP3_YEAST	U3 small nucleolar ribonucleoprotein protein IMP3; U3 snoRNP protein IMP3; Interacting with MPP10 protein 3;	6	5	7	3
sp|P04650|RL39_YEAST	60S ribosomal protein L39 {ECO:0000303|PubMed:9559554}; L46; Large ribosomal subunit protein eL39 {ECO:0000303|PubMed:24524803}; YL40;	8	3	5	4
sp|Q02354|UTP6_YEAST	U3 small nucleolar RNA-associated protein 6; U3 snoRNA-associated ...	4	4	6	3
sp|Q12273|YO11B_YEAST	Transposon Ty1-OL Gag-Pol polyprotein; Gag-Pol-p199; TY1A-TY1B; ...	9	2	6	4
sp|Q07878|VPS13_YEAST	Vacuolar protein sorting-associated protein 13; Suppression of ...	1	6		6
sp|P40055|UTP7_YEAST	U3 small nucleolar RNA-associated protein 7; U3 snoRNA-associated ...	4	5	4	6
sp|P21951|DPOE_YEAST	DNA polymerase epsilon catalytic subunit A; EC 2.7.7.7; DNA polymerase ...			3	4
sp|Q06406|LSM6_YEAST	U6 snRNA-associated Sm-like protein LSm6;	1	2	3	5
sp|Q00776|AP1M1_YEAST	AP-1 complex subunit mu-1-I; Clathrin assembly protein complex ...	3	7	3	5
sp|Q04214|YM13B_YEAST	Transposon Ty1-MR1 Gag-Pol polyprotein; Gag-Pol-p199; TY1A-TY1B; ...	7	1	8	4
sp|P42846|KRI1_YEAST	Protein KRI1; KRR1-interacting protein 1;	4		11	6
sp|Q12490|YB11B_YEAST	Transposon Ty1-BL Gag-Pol polyprotein; Gag-Pol-p199; TY1A-TY1B; ...	10	2	7	2
sp|Q12522|IF6_YEAST	Eukaryotic translation initiation factor 6 {ECO:0000255|HAMAP-Rule:MF_03132}; ...	4	5	4	3
sp|P35207|SKI2_YEAST	Antiviral helicase SKI2; EC 3.6.4.13; Superkiller protein 2;	1	3	10	3
sp|P33299|PRS7_YEAST	26S proteasome regulatory subunit 7 homolog; Protein CIM5; Tat-binding ...	3	5	5	6
sp|P32583|SRP40_YEAST	Suppressor protein SRP40;	5	6	4	2
sp|P38788|SSZ1_YEAST	Ribosome-associated complex subunit SSZ1; DnaK-related protein ...	5	4	4	3
sp|P10962|MAK16_YEAST	Protein MAK16; Maintenance of killer protein 16;	2	4	6	3
sp|P04802|SYDC_YEAST	Aspartate--tRNA ligase, cytoplasmic; EC 6.1.1.12; Aspartyl-tRNA ...	4	6	4	5
sp|Q03466|EBS1_YEAST	Protein EBS1; EST1-like BCY1 suppressor 1;	6	2	10	3
sp|Q06678|RM35_YEAST	54S ribosomal protein L35, mitochondrial; Mitochondrial large ...	10	2	3	4
sp|P53137|CUE3_YEAST	CUE domain-containing protein 3; Coupling of ubiquitin conjugation ...	2	7		3
sp|P39522|ILV3_YEAST	Dihydroxy-acid dehydratase, mitochondrial; DAD; EC 4.2.1.9; 2,3-dihydroxy ...	4	4	5	5
sp|P38041|BOB1_YEAST	Protein BOB1; BEM1-binding protein; Growth inhibitory protein ...	2	6	4	1
sp|P38717|SIP3_YEAST	Membrane-anchored lipid-binding protein SIP3 {ECO:0000303|PubMed:26001273}; ...	5	5	1	2
sp|P07266|MRS1_YEAST	Mitochondrial RNA-splicing protein MRS1;	1	3	4	7
sp|P07342|ILVB_YEAST	Acetolactate synthase catalytic subunit, mitochondrial; EC 2.2.1.6; ...	6	3	7	4
sp|P22139|RPAB5_YEAST	DNA-directed RNA polymerases I, II, and III subunit RPABC5; RNA ...	2	3	3	4
sp|P17883|SKI3_YEAST	Superkiller protein 3;	2		13	3
sp|P20606|SAR1_YEAST	Small COPII coat GTPase SAR1; EC 3.6.5.-; GTP-binding protein ...	4	6	2	5
sp|Q08925|MRN1_YEAST	RNA-binding protein MRN1; Multicopy suppressor of RSC-NHP6 synthetic ...	4	4	4	3
sp|P53313|SDA1_YEAST	Protein SDA1; Severe depolymerization of actin protein 1;	3	8	1	2
sp|P40449|YIQ1_YEAST	Uncharacterized protein YIL161W;	1	6	2	8
sp|P34760|TSA1_YEAST	Peroxiredoxin TSA1 {ECO:0000305}; Prx; EC 1.11.1.15 {ECO:0000269|PubMed:9888818}; ...	7	3	7	2
sp|P16387|ODPA_YEAST	Pyruvate dehydrogenase E1 component subunit alpha, mitochondrial; ...	12	2	1	2
sp|P0CH09|RL40B_YEAST	Ubiquitin-60S ribosomal protein L40; Contains: Ubiquitin; Contains: ...	5	3	6	3
sp|P39960|BEM2_YEAST	GTPase-activating protein BEM2/IPL2; Bud emergence protein 2; ...		2	3	4
sp|P48412|UPF3_YEAST	Nonsense-mediated mRNA decay protein 3; Up-frameshift suppressor ...	3	9	2	3
sp|P43621|COPD_YEAST	Coatomer subunit delta; Delta-coat protein; Delta-COP;			8	4
sp|P32366|VA0D_YEAST	V-type proton ATPase subunit d; V-ATPase subunit d; V-ATPase 39 kDa subunit; V-ATPase subunit M39; Vacuolar proton pump subunit d;	6	4	2	3
sp|P38203|LSM2_YEAST	U6 snRNA-associated Sm-like protein LSm2; Small nuclear ribonucleoprotein ...	2	2	2	2
sp|Q02685|RMI1_YEAST	RecQ-mediated genome instability protein 1;	4	5	2	2
sp|Q03940|RUVB1_YEAST	RuvB-like protein 1; RUVBL1; EC 3.6.4.12; TIP49-homology protein ...	4	3	2	3
sp|P53866|SQS1_YEAST	Protein SQS1; Squelch of splicing suppression protein 1;	3	5	4	4
sp|P39077|TCPG_YEAST	T-complex protein 1 subunit gamma; TCP-1-gamma; CCT-gamma;	2	3	4	4
sp|P35191|MDJ1_YEAST	DnaJ homolog 1, mitochondrial; Flags: Precursor;	2	7	1	2
sp|P38262|SIF2_YEAST	SIR4-interacting protein SIF2;		5		2
sp|P10622|RLA3_YEAST	60S acidic ribosomal protein P1-beta {ECO:0000303|PubMed:9559554}; ...	4	3	4	3
sp|P05319|RLA2_YEAST	60S acidic ribosomal protein P2-alpha {ECO:0000303|PubMed:9559554}; ...	8	2	3	1
sp|Q01919|KIN4_YEAST	Serine/threonine-protein kinase KIN4; EC 2.7.11.1;	3	5	5	1
sp|Q99216|PNO1_YEAST	Pre-rRNA-processing protein PNO1; Partner of NOB1; Ribosomal RNA-processing protein 20;	2	4	3	4
sp|Q12136|SAS10_YEAST	Something about silencing protein 10; U three protein 3; U3 small ...	1	4	4	4
sp|P50108|MNN10_YEAST	Probable alpha-1,6-mannosyltransferase MNN10; EC 2.4.1.-; Bud ...	4	3	2	2
sp|P40059|DOT6_YEAST	Transcriptional regulatory protein DOT6; Disrupter of telomere ...	8	4	2	1
sp|P40070|LSM4_YEAST	U6 snRNA-associated Sm-like protein LSm4;	2	3	2	3
sp|P41056|RL33B_YEAST	60S ribosomal protein L33-B {ECO:0000303|PubMed:9559554}; L37; ...	4	4	5	3
sp|P38687|SRP68_YEAST	Signal recognition particle subunit SRP68; Signal recognition ...	2	2	6	4
sp|P28834|IDH1_YEAST	Isocitrate dehydrogenase subunit 1, mitochondrial; EC 1.1.1.41; ...	4	5	2	1
sp|P32381|ARP2_YEAST	Actin-related protein 2; Actin-like protein ARP2; Actin-like protein 2;	3	4	3	4
sp|P34244|HSL1_YEAST	Probable serine/threonine-protein kinase HSL1; EC 2.7.11.1;	1	5		5
sp|P23254|TKT1_YEAST	Transketolase 1; TK 1; EC 2.2.1.1;	2	4	4	3
sp|P04840|VDAC1_YEAST	Mitochondrial outer membrane protein porin 1; Voltage-dependent ...	3	2	7	4
sp|P0CX57|YA11A_YEAST	Transposon Ty1-A Gag polyprotein; Gag-p49; Transposon Ty1 protein ...	5	1	9	2
sp|P09734|TBA3_YEAST	Tubulin alpha-3 chain;	2	6	2	4
sp|Q05812|MSC3_YEAST	Meiotic sister-chromatid recombination protein 3;		3	2	3
sp|P56628|RL22B_YEAST	60S ribosomal protein L22-B {ECO:0000303|PubMed:9559554}; L1c; ...	6	2	5	1
sp|Q07915|RLP24_YEAST	Ribosome biogenesis protein RLP24; Ribosomal protein L24-like; ...	1	3	2	5
sp|Q12117|MRH1_YEAST	Protein MRH1; Membrane protein related to HSP30;	2	4	2	4
sp|P40422|RPAB4_YEAST	DNA-directed RNA polymerases I, II, and III subunit RPABC4; RNA ...	3	4	3	2
sp|P39107|MNN9_YEAST	Mannan polymerase complexes subunit MNN9; M-pol I subunit MNN9; ...	2	2	3	1
sp|P25617|YCQ6_YEAST	Uncharacterized protein YCR016W;	1	8		2
sp|P32892|DRS1_YEAST	ATP-dependent RNA helicase DRS1; EC 3.6.4.13; Deficiency of ribosomal ...		2	1	2
sp|P03874|CBP2_YEAST	Cytochrome B pre-mRNA-processing protein 2;	7	1	6	4
sp|P25441|RPC4_YEAST	DNA-directed RNA polymerase III subunit RPC4; RNA polymerase III subunit C4; C53; DNA-directed RNA polymerase III 47 kDa polypeptide;	2	1	6	4
sp|P23641|MPCP_YEAST	Mitochondrial phosphate carrier protein; Mitochondrial import ...	4	1	4	6
sp|P06103|EIF3B_YEAST	Eukaryotic translation initiation factor 3 subunit B {ECO:0000255|HAMAP-Rule:MF_03001}; ...	3	3	3	5
sp|Q12134|HUA2_YEAST	Protein HUA2;	4	4	2	1
sp|Q12464|RUVB2_YEAST	RuvB-like protein 2; RUVBL2; EC 3.6.4.12; TIP49-homology protein ...	4	2	2	5
sp|Q06632|CFT1_YEAST	Protein CFT1; Cleavage factor two protein 1;		10		1
sp|Q99181|HSH49_YEAST	Protein HSH49;	1	1	4	4
sp|Q01939|PRS8_YEAST	26S proteasome regulatory subunit 8 homolog; Protein CIM3; Protein ...	3	4	3	4
sp|P48234|NOL10_YEAST	Ribosome biogenesis protein ENP2; Essential nuclear protein 2; ...	4	5	3	2
sp|P53940|APJ1_YEAST	J domain-containing protein APJ1;	3	3	3	2
sp|P38811|TRA1_YEAST	Transcription-associated protein 1; p400 kDa component of SAGA; ...				2
sp|P47077|NOP9_YEAST	Nucleolar protein 9; Pumilio domain-containing protein NOP9;	1	3	3	4
sp|P43609|RSC8_YEAST	Chromatin structure-remodeling complex protein RSC8; Remodel the structure of chromatin complex subunit 8; SWI3 homolog;		1		5
sp|P43586|LOC1_YEAST	60S ribosomal subunit assembly/export protein LOC1; Localization ...	1	4	2	4
sp|P28743|KIP2_YEAST	Kinesin-like protein KIP2;	1		12	1
sp|P32910|RPC6_YEAST	DNA-directed RNA polymerase III subunit RPC6; RNA polymerase III subunit C6; C34; DNA-directed RNA polymerase III 36 kDa polypeptide;	3	1	6	2
sp|P38720|6PGD1_YEAST	6-phosphogluconate dehydrogenase, decarboxylating 1; EC 1.1.1.44; ...	5	2	2	1
sp|P25294|SIS1_YEAST	Protein SIS1;	1		8	4
sp|Q05123|ARP9_YEAST	Actin-like protein ARP9; Chromatin structure-remodeling complex ...	1	1	1	6
sp|P52919|NBP1_YEAST	NAP1-binding protein;		7		4
sp|P38851|LAM1_YEAST	Membrane-anchored lipid-binding protein LAM1 {ECO:0000303|PubMed:26001273}; ...	3	6	1	1
sp|P30665|MCM4_YEAST	DNA replication licensing factor MCM4; EC 3.6.4.12; Cell division ...		1	1	4
sp|P33753|TRM2_YEAST	tRNA (uracil(54)-C(5))-methyltransferase; EC 2.1.1.35; Transfer ...			5	5
sp|P28274|URA7_YEAST	CTP synthase 1; EC 6.3.4.2; CTP synthetase 1; UTP--ammonia ligase ...	2	1	6	4
sp|P32580|SUV3_YEAST	ATP-dependent RNA helicase SUV3, mitochondrial; EC 3.6.4.13; Flags: Precursor;	2	3	2	4
sp|P32629|ANP1_YEAST	Mannan polymerase II complex ANP1 subunit; M-Pol II subunit ANP1; ...	3	4	2	2
sp|P32466|HXT3_YEAST	Low-affinity glucose transporter HXT3;	5	5	1
sp|P12962|CAF20_YEAST	Cap-associated protein CAF20; 20 kDa cap-associated protein; CCR4-associated factor 2; p20;	10		6
sp|P04807|HXKB_YEAST	Hexokinase-2; EC 2.7.1.1 {ECO:0000305|PubMed:332086}; Hexokinase ...	2	2	5	4
sp|Q12113|YO21B_YEAST	Transposon Ty2-OR1 Gag-Pol polyprotein; TY2A-TY2B; Transposon ...	4	2	8	1
sp|Q06205|FKBP4_YEAST	FK506-binding protein 4 {ECO:0000305|PubMed:9371805}; EC 5.2.1.8 ...	1	5	3	3
sp|Q08963|RU2A_YEAST	U2 small nuclear ribonucleoprotein A—; U2 snRNP A—; Looks exceptionally ...	8		7	1
sp|Q07478|SUB2_YEAST	ATP-dependent RNA helicase SUB2; EC 3.6.4.13; Suppressor of BRR1 ...	3	5	3	1
sp|P53972|RCM1_YEAST	25S rRNA (cytosine(2278)-C(5))-methyltransferase; EC 2.1.1.311 ...	3	6		2
sp|P47912|LCF4_YEAST	Long-chain-fatty-acid--CoA ligase 4; EC 6.2.1.3; Fatty acid activator ...	5	2	3	3
sp|P39706|SWD1_YEAST	COMPASS component SWD1; Complex proteins associated with SET1 ...	1	6	1	2
sp|P47083|MPP10_YEAST	U3 small nucleolar RNA-associated protein MPP10; U3 snoRNA-associated ...	4	1	2	1
sp|P36006|MYO3_YEAST	Myosin-3; Actin-dependent myosin-I MYO3; Class I unconventional ...		3	4	4
sp|P32327|PYC2_YEAST	Pyruvate carboxylase 2; EC 6.4.1.1; Pyruvic carboxylase 2; PCB ...			6	5
sp|P36124|SET3_YEAST	SET domain-containing protein 3;		6		1
sp|P33759|RT05_YEAST	37S ribosomal protein S5, mitochondrial; Mitochondrial small ribosomal subunit protein uS5m {ECO:0000303|PubMed:28154081}; Flags: Precursor;	5	2	3	4
sp|P08153|SWI5_YEAST	Transcriptional factor SWI5;	4	3	2
sp|P07283|PMM_YEAST	Phosphomannomutase; PMM; EC 5.4.2.8;	3	2	4	3
sp|Q03124|RSC9_YEAST	Chromatin structure-remodeling complex subunit RSC9; RSC complex ...	1	1		4
sp|Q3E705|EFG1P_YEAST	rRNA-processing protein EFG1; Exit from G1 protein 1;	1	3	5	3
sp|Q12672|RL21B_YEAST	60S ribosomal protein L21-B {ECO:0000303|PubMed:9559554}; Large ...	1	3	3	2
sp|P39016|MPT5_YEAST	Suppressor protein MPT5; Protein HTR1; Pumilio homology domain ...		2	4	3
sp|P47017|LSM1_YEAST	Sm-like protein LSm1; SPB8 protein;		2	1	1
sp|P47122|GPN1_YEAST	GPN-loop GTPase 1 {ECO:0000303|PubMed:21532343}; EC 3.6.5.- {ECO:0000305|PubMed:21844196}; ...	2	5	2	2
sp|P41819|DIM1_YEAST	Dimethyladenosine transferase; EC 2.1.1.183; 18S rRNA (adenine(1779)-N(6)/adenine(1780)-N(6))-dimethyltransferase; ...	1	4	2	3
sp|P38013|AHP1_YEAST	Peroxiredoxin AHP1 {ECO:0000305}; Prx; EC 1.11.1.15 {ECO:0000269|PubMed:10391912, ...	3	3	3	3
sp|P36531|RM36_YEAST	54S ribosomal protein L36, mitochondrial; Mitochondrial large ...	4	2	2	2
sp|P32368|SAC1_YEAST	Phosphoinositide phosphatase SAC1; EC 3.1.3.-; Recessive suppressor ...	2	1	3	4
sp|P35724|MNR2_YEAST	Manganese resistance protein MNR2;			1	6
sp|P05745|RL36A_YEAST	60S ribosomal protein L36-A {ECO:0000303|PubMed:9559554}; L39; ...	4	2	3	2
sp|P04449|RL24A_YEAST	60S ribosomal protein L24-A {ECO:0000303|PubMed:9559554}; L30; ...	2	2	2	3
sp|P22137|CLH_YEAST	Clathrin heavy chain;	3	7
sp|P0C2I6|YL13B_YEAST	Transposon Ty1-LR3 Gag-Pol polyprotein; Gag-Pol-p199; TY1A-TY1B; ...	3	1	4	3
sp|Q04217|DHR1_YEAST	Probable ATP-dependent RNA helicase DHR1; EC 3.6.4.13; DEAH box ...	1	3	2	5
sp|Q03973|HMO1_YEAST	High mobility group protein 1; High spontaneous mutagenesis protein ...	4	2	3	2
sp|Q04231|RAD33_YEAST	DNA repair protein RAD33;		3		3
sp|P40991|NOP2_YEAST	25S rRNA (cytosine(2870)-C(5))-methyltransferase; EC 2.1.1.310 ...	1	2	2	3
sp|P39939|RS26B_YEAST	40S ribosomal protein S26-B {ECO:0000303|PubMed:9559554}; Small ...	2	3	2	2
sp|P51401|RL9B_YEAST	60S ribosomal protein L9-B {ECO:0000303|PubMed:9559554}; L8; Large ribosomal subunit protein uL6-B {ECO:0000303|PubMed:24524803}; RP24; YL11;	2	2	2	3
sp|P43603|LSB3_YEAST	LAS seventeen-binding protein 3; LAS17-binding protein 3;	2	1	3	4
sp|P49723|RIR4_YEAST	Ribonucleoside-diphosphate reductase small chain 2; EC 1.17.4.1; ...	3	4	1	2
sp|P31412|VATC_YEAST	V-type proton ATPase subunit C; V-ATPase subunit C; V-ATPase 42 kDa subunit; Vacuolar proton pump subunit C;	1	3	2	6
sp|P26754|RFA2_YEAST	Replication factor A protein 2; RF-A protein 2; DNA-binding protein ...	2	2	1	2
sp|P24813|AP2_YEAST	AP-1-like transcription factor YAP2 {ECO:0000305}; Cadmium resistance ...	2	6		1
sp|P14180|CHS2_YEAST	Chitin synthase 2; EC 2.4.1.16; Chitin-UDP acetyl-glucosaminyl ...		1		4
sp|Q12043|TGL5_YEAST	Lipase 5; EC 3.1.1.3; Triacylglycerol lipase 5;	1	3	2	2
sp|Q06109|RRG8_YEAST	Required for respiratory growth protein 8, mitochondrial;	2		2	2
sp|Q01448|HPC2_YEAST	Histone promoter control protein 2;	2	2	4	1
sp|P43613|ERJ5_YEAST	ER-localized J domain-containing protein 5; Flags: Precursor; ...	6	1	2	1
sp|P39954|SAHH_YEAST	Adenosylhomocysteinase; AdoHcyase; EC 3.3.1.1; S-adenosyl-L-homocysteine ...	1	3	2	2
sp|P40858|RN49_YEAST	54S ribosomal protein L49, mitochondrial; Mitochondrial large ...	1	2	3	3
sp|P35178|RRP1_YEAST	Ribosomal RNA-processing protein 1;	2	5	1	2
sp|P28241|IDH2_YEAST	Isocitrate dehydrogenase subunit 2, mitochondrial; EC 1.1.1.41; ...	5	2	2	1
sp|P25605|ILV6_YEAST	Acetolactate synthase small subunit, mitochondrial; Acetohydroxy-acid ...	5	3		2
sp|P32789|ALK2_YEAST	Serine/threonine-protein kinase Haspin homolog ALK2; EC 2.7.11.1; ...	4	1	4
sp|P32338|RME1_YEAST	Zinc finger protein RME1;	1	4	4	1
sp|P32597|STH1_YEAST	Nuclear protein STH1/NPS1; EC 3.6.4.12; ATP-dependent helicase ...		1		3
sp|P32332|OAC1_YEAST	Mitochondrial oxaloacetate transport protein; Mitochondrial carrier ...			3	4
sp|P26755|RFA3_YEAST	Replication factor A protein 3; RF-A; Replication protein A 13 ...	1	1	2	1
sp|P36144|RL1D1_YEAST	Ribosome biogenesis protein UTP30; U3 snoRNP-associated protein ...	1	2	3	3
sp|P06787|CALM_YEAST	Calmodulin; CaM;	5	3	1	1
sp|Q04711|YM11B_YEAST	Transposon Ty1-ML1 Gag-Pol polyprotein; Gag-Pol-p199; TY1A-TY1B; ...	5		3	1
sp|Q06631|BFR2_YEAST	Protein BFR2; Brefeldin A resistance protein 2;	1	2	2	2
sp|Q06142|IMB1_YEAST	Importin subunit beta-1 {ECO:0000303|PubMed:9321403}; Importin-95; ...	1	2	3	4
sp|Q02773|RPM2_YEAST	Ribonuclease P protein component, mitochondrial; RNase P; EC 3.1.26.5; Flags: Precursor;	4		2	1
sp|P51402|RL37B_YEAST	60S ribosomal protein L37-B {ECO:0000303|PubMed:9559554}; L43; ...	3	3	1	2
sp|P50106|RPA14_YEAST	DNA-directed RNA polymerase I subunit RPA14; A14; DNA-directed ...	1	1		5
sp|P38123|SWD3_YEAST	COMPASS component SWD3; Complex proteins associated with SET1 ...		1		2
sp|P38120|RT09_YEAST	37S ribosomal protein S9, mitochondrial; Mitochondrial small ribosomal subunit protein uS9m {ECO:0000303|PubMed:28154081}; Flags: Precursor;	1	4	2	2
sp|P36083|YKH5_YEAST	Uncharacterized protein YKL075C;	2	2	3	3
sp|P38219|OLA1_YEAST	Obg-like ATPase 1 {ECO:0000255|HAMAP-Rule:MF_03167};	1	2	2	3
sp|P00937|TRPG_YEAST	Multifunctional tryptophan biosynthesis protein; Includes: Anthranilate ...			5	5
sp|P02992|EFTU_YEAST	Elongation factor Tu, mitochondrial; tufM; Flags: Precursor;	5	4
sp|P21954|IDHP_YEAST	Isocitrate dehydrogenase , mitochondrial; IDH; EC 1.1.1.42; IDP; ...	9			1
sp|P24309|DBR1_YEAST	Lariat debranching enzyme; EC 3.1.-.-;		3	3	5
sp|P18239|ADT2_YEAST	ADP,ATP carrier protein 2; ADP/ATP translocase 2; Adenine nucleotide ...	3	3	2	1
sp|P07251|ATPA_YEAST	ATP synthase subunit alpha, mitochondrial; Flags: Precursor;	4	4		1
sp|Q06053|DUS3_YEAST	tRNA-dihydrouridine(47) synthase ; EC 1.3.1.89; tRNA-dihydrouridine ...	1		1
sp|Q04749|AVO2_YEAST	Target of rapamycin complex 2 subunit AVO2; TORC2 subunit AVO2; ...		2
sp|Q12754|RRP12_YEAST	Ribosomal RNA-processing protein 12;	2	2	3
sp|Q06512|NOC4_YEAST	Nucleolar complex protein 4; U three protein 19; U3 small nucleolar ...		2	2	2
sp|Q08747|UAF30_YEAST	Upstream activation factor subunit UAF30; Upstream activation ...	4	1	1	1
sp|Q12417|PRP46_YEAST	Pre-mRNA-splicing factor PRP46; Complexed with CEF1 protein 1; ...	6		5
sp|Q08818|MSC6_YEAST	Meiotic sister-chromatid recombination protein 6, mitochondrial; ...	4		2
sp|Q03083|YP034_YEAST	Uncharacterized protein YPL034W;		2	2	3
sp|Q99337|YN12B_YEAST	Transposon Ty1-NL2 Gag-Pol polyprotein; Gag-Pol-p199; TY1A-TY1B; ...	1		6	1
sp|Q04411|URC2_YEAST	Uracil catabolism protein 2;	1	2	2	2
sp|P40480|HOS4_YEAST	Protein HOS4;		4	1
sp|P39986|ATC6_YEAST	Manganese-transporting ATPase 1; EC 3.6.3.-;	3	2
sp|P40217|EIF3I_YEAST	Eukaryotic translation initiation factor 3 subunit I {ECO:0000255|HAMAP-Rule:MF_03008}; ...	1	3		3
sp|P39998|EDC3_YEAST	Enhancer of mRNA-decapping protein 3;	3	1	2	1
sp|P32915|SC61A_YEAST	Protein transport protein SEC61; Sec61 complex subunit SEC61; ...	5	2	1
sp|P34167|IF4B_YEAST	Eukaryotic translation initiation factor 4B; eIF-4B;	2	1	1	2
sp|P35718|RPC8_YEAST	DNA-directed RNA polymerase III subunit RPC8; RNA polymerase III subunit C8; DNA-directed RNA polymerase III 25 kDa polypeptide; RNA polymerase III subunit C25;	3		3	3
sp|P36126|SPO14_YEAST	Phospholipase D1; PLD 1; EC 3.1.4.4; Choline phosphatase 1; Meiosis-specific ...				2
sp|P38626|NCB5R_YEAST	NADH-cytochrome b5 reductase 1; EC 1.6.2.2; Microsomal cytochrome ...	2
sp|P32895|KPR1_YEAST	Ribose-phosphate pyrophosphokinase 1; EC 2.7.6.1; Phosphoribosyl ...	1	2	3	2
sp|P36527|RM28_YEAST	54S ribosomal protein L28, mitochondrial; Mitochondrial large ...	2	2	2	3
sp|P14741|EI2BA_YEAST	Translation initiation factor eIF-2B subunit alpha; GCD complex ...			5	4
sp|P05747|RL29_YEAST	60S ribosomal protein L29 {ECO:0000303|PubMed:9559554}; Large ...	3	1	4	1
sp|P14742|GFA1_YEAST	Glutamine--fructose-6-phosphate aminotransferase ; GFAT; EC 2.6.1.16; ...		1	6	3
sp|P0C0V8|RS21A_YEAST	40S ribosomal protein S21-A {ECO:0000303|PubMed:9559554}; S26; ...	1	2	1	2
sp|P05743|RL26A_YEAST	60S ribosomal protein L26-A {ECO:0000303|PubMed:9559554}; L33; ...	3	2	2	1
sp|P09436|SYIC_YEAST	Isoleucine--tRNA ligase, cytoplasmic; EC 6.1.1.5; Isoleucyl-tRNA ...	1	3	1	4
sp|Q04279|SEG1_YEAST	Eisosome protein SEG1; Stability of eisosomes guaranteed protein ...		1		6
sp|Q04347|BUD22_YEAST	Bud site selection protein 22;	1	2	2	2
sp|Q07834|YL032_YEAST	KH domain-containing protein YLL032C;	1		5	2
sp|Q03430|RSM28_YEAST	37S ribosomal protein RSM28, mitochondrial; Mitochondrial small ...	1	4	2	1
sp|P80428|ARP4_YEAST	Actin-related protein 4; Actin-like protein ARP4; Actin-like protein 4;	1	2		2
sp|Q12329|HSP42_YEAST	Heat shock protein 42; 42 kDa heat shock protein;	2	1	3	1
sp|P47124|HOC1_YEAST	Putative glycosyltransferase HOC1; EC 2.4.-.-; M-Pol II subunit ...	1	1	1	2
sp|P39079|TCPZ_YEAST	T-complex protein 1 subunit zeta; TCP-1-zeta; CCT-zeta;	3	3		2
sp|P38912|IF1A_YEAST	Eukaryotic translation initiation factor 1A; eIF-1A; Eukaryotic ...		2	1	4
sp|P53141|MLC1_YEAST	Myosin light chain 1; Calmodulin-like myosin light chain MLC1; ...	4	3		1
sp|P49704|PRP31_YEAST	Pre-mRNA-processing factor 31;	5		2
sp|P43572|EPL1_YEAST	Enhancer of polycomb-like protein 1;			1	3
sp|P53551|H1_YEAST	Histone H1;	1	3	3	1
sp|P38719|DBP8_YEAST	ATP-dependent RNA helicase DBP8; EC 3.6.4.13; DEAD box protein ...	1	2	2	2
sp|P34252|SLD2_YEAST	DNA replication regulator SLD2; DNA replication and checkpoint ...		2		4
sp|P33204|ARPC4_YEAST	Actin-related protein 2/3 complex subunit 4; Arp2/3 complex 20 ...			5	2
sp|P38077|ATPG_YEAST	ATP synthase subunit gamma, mitochondrial; F-ATPase gamma subunit; ...	4	3		1
sp|P38181|NU170_YEAST	Nucleoporin NUP170; Nuclear pore protein NUP170;	1	1	6	1
sp|P24482|DPB2_YEAST	DNA polymerase epsilon subunit B; EC 2.7.7.7; DNA polymerase II subunit 2;				2
sp|P23301|IF5A1_YEAST	Eukaryotic translation initiation factor 5A-1; eIF-5A-1; Hypusine-containing ...	1	1	2	1
sp|P00942|TPIS_YEAST	Triosephosphate isomerase; TIM; EC 5.3.1.1; Triose-phosphate isomerase;	2	1	3	1
sp|P12383|PDR1_YEAST	Transcription factor PDR1; Pleiotropic drug resistance protein ...		1		3
sp|P21147|ACO1_YEAST	Acyl-CoA desaturase 1; EC 1.14.19.1 {ECO:0000269|PubMed:1978720, ...	2	1	1	3
sp|Q05942|RSA3_YEAST	Ribosome assembly protein 3;		3		1
sp|Q02206|RSC4_YEAST	Chromatin structure-remodeling complex subunit RSC4; RSC complex ...				2
sp|Q12211|PUS1_YEAST	tRNA pseudouridine synthase 1; EC 5.4.99.- {ECO:0000269|PubMed:9671058}; ...	2	1	2	1
sp|Q04067|EIF3G_YEAST	Eukaryotic translation initiation factor 3 subunit G {ECO:0000255|HAMAP-Rule:MF_03006}; ...	2	1	2	1
sp|Q04439|MYO5_YEAST	Myosin-5; Actin-dependent myosin-I MYO5; Class I unconventional ...	1	3	1	1
sp|Q06639|RSC3_YEAST	Chromatin structure-remodeling complex protein RSC3; Remodel the structure of chromatin complex subunit 3;				4
sp|Q04048|SYF1_YEAST	Pre-mRNA-splicing factor SYF1; PRP19-associated complex protein ...	4		4
sp|Q06337|EAF1_YEAST	Chromatin modification-related protein EAF1; ESA1-associated factor 1; Vacuolar import and degradation protein 21;				1
sp|P53600|COPZ_YEAST	Coatomer subunit zeta; Zeta-coat protein; Zeta-COP;			3	2
sp|P53905|LSM7_YEAST	U6 snRNA-associated Sm-like protein LSm7;		1
sp|P40089|LSM5_YEAST	U6 snRNA-associated Sm-like protein LSm5;	1	1	2	1
sp|P53096|HOS2_YEAST	Probable histone deacetylase HOS2; EC 3.5.1.98;		4
sp|P38861|NMD3_YEAST	60S ribosomal export protein NMD3; Nonsense-mediated mRNA decay ...		1	2	3
sp|P28272|PYRD_YEAST	Dihydroorotate dehydrogenase (fumarate); DHOD; DHODase; DHOdehase; ...	1	1	2	1
sp|P38333|ENP1_YEAST	Essential nuclear protein 1;	1	1	1	1
sp|P30620|PSO2_YEAST	DNA cross-link repair protein PSO2/SNM1; EC 3.1.-.-;		4
sp|P19414|ACON_YEAST	Aconitate hydratase, mitochondrial; Aconitase; EC 4.2.1.3 {ECO:0000269|PubMed:1972545}; ...	5		3	1
sp|P23369|RM25_YEAST	54S ribosomal protein L25, mitochondrial; Mitochondrial large ...	1	3	1	2
sp|P0C2I8|YL14A_YEAST	Transposon Ty1-LR4 Gag polyprotein; Gag-p49; Transposon Ty1 protein ...	2	1	2	2
sp|P08638|LEUR_YEAST	Regulatory protein LEU3;	1	4	1	1
sp|P21192|ACE2_YEAST	Metallothionein expression activator;	1	2	1	2
sp|Q06835|RDS3_YEAST	Pre-mRNA-splicing factor RDS3; Regulator of drug sensitivity 3;		1	1	2
sp|Q03213|HOT1_YEAST	High-osmolarity-induced transcription protein 1;		1		2
sp|Q02207|FOX2_YEAST	Peroxisomal hydratase-dehydrogenase-epimerase; HDE; Multifunctional ...	5		1
sp|Q06344|ESF1_YEAST	Pre-rRNA-processing protein ESF1; 18S rRNA factor 1;	1	1	1	2
sp|P40850|MKT1_YEAST	Protein MKT1;	1	2	1
sp|P42847|RT18_YEAST	37S ribosomal protein S18, mitochondrial; Mitochondrial small ...	4	1
sp|P38891|BCA1_YEAST	Branched-chain-amino-acid aminotransferase, mitochondrial; BCAT; ...	3		2	1
sp|P39517|DHH1_YEAST	ATP-dependent RNA helicase DHH1 {ECO:0000305}; EC 3.6.4.13 {ECO:0000305}; ...	1		1	1
sp|P40185|MMF1_YEAST	Protein MMF1, mitochondrial; Isoleucine biosynthesis and maintenance ...	4	2	1
sp|P49956|CTF18_YEAST	Chromosome transmission fidelity protein 18;		1		1
sp|P36013|MAOM_YEAST	NAD-dependent malic enzyme, mitochondrial; NAD-ME; EC 1.1.1.38; ...	6	1	1
sp|P36520|RM10_YEAST	54S ribosomal protein L10, mitochondrial; Mitochondrial large ...		3		1
sp|P38707|SYNC_YEAST	Asparagine--tRNA ligase, cytoplasmic; EC 6.1.1.22; Asparaginyl-tRNA ...	1	3		1
sp|P32628|RAD23_YEAST	UV excision repair protein RAD23;	1	2		2
sp|P38764|RPN1_YEAST	26S proteasome regulatory subunit RPN1; HMG-CoA reductase degradation ...	2	2	1	2
sp|P37291|GLYC_YEAST	Serine hydroxymethyltransferase, cytosolic; SHMT; EC 2.1.2.1; ...	1	2	2	1
sp|P09932|HO_YEAST	Homothallic switching endonuclease; Ho endonuclease;	2	2
sp|P00044|CYC1_YEAST	Cytochrome c iso-1;	2	3
sp|P14063|RM31_YEAST	54S ribosomal protein L31, mitochondrial; Mitochondrial large ...		1	1	4
sp|P23250|RPI1_YEAST	Negative RAS protein regulator protein;	2	2
sp|P10869|AK_YEAST	Aspartokinase; EC 2.7.2.4; Aspartate kinase;	1	2		2
sp|P20484|MAK11_YEAST	Protein MAK11; Maintenance of killer protein 11;	1	2		1
sp|P11491|PPB_YEAST	Repressible alkaline phosphatase; EC 3.1.3.1; Fructose-2,6-bisphosphate ...	3		3	1
sp|P15703|BGL2_YEAST	Glucan 1,3-beta-glucosidase; EC 3.2.1.58; Exo-1,3-beta-glucanase; ...		1	1	3
sp|P20435|RPAB2_YEAST	DNA-directed RNA polymerases I, II, and III subunit RPABC2; RNA ...			2	2
sp|Q03862|ARX1_YEAST	Probable metalloprotease ARX1; EC 3.-.-.-; Associated with ribosomal ...			1	4
sp|Q07979|RSC58_YEAST	Chromatin structure-remodeling complex protein RSC58; Remodel ...				1
sp|Q08962|NIP7_YEAST	60S ribosome subunit biogenesis protein NIP7; Nuclear import protein 7;	1		2	1
sp|Q12019|MDN1_YEAST	Midasin; Dynein-related AAA-ATPase REA1; MIDAS-containing protein; ...	1		3	1
sp|Q12447|PAA1_YEAST	Polyamine N-acetyltransferase 1; EC 2.3.1.-; Arylalkylamine N-acetyltransferase ...	1	1	1	2
sp|Q03690|CLU_YEAST	Clustered mitochondria protein 1; Translation initiation factor ...	2		4
sp|Q12532|RQC2_YEAST	Ribosome quality control complex subunit 2 {ECO:0000303|PubMed:25554787}; ...			2	2
sp|Q03654|CEF1_YEAST	Pre-mRNA-splicing factor CEF1; PRP nineteen-associated complex ...	4		3
sp|Q12247|FYV7_YEAST	rRNA-processing protein FYV7; Function required for yeast viability ...		1	1	2
sp|Q12221|PUF2_YEAST	mRNA-binding protein PUF2; Pumilio homology domain family member ...	3		1	1
sp|P53201|SWC4_YEAST	SWR1-complex protein 4; ESA1-associated factor 2;	1			2
sp|P40567|MSL1_YEAST	U2 small nuclear ribonucleoprotein B——; U2 snRNP B——;	4		3
sp|P40548|SNL1_YEAST	HSP70 co-chaperone SNL1; Suppressor of NUP116-C lethal;	1	1	1	1
sp|P47047|MTR4_YEAST	ATP-dependent RNA helicase DOB1; EC 3.6.4.13; mRNA transport regulator MTR4;		1	1	1
sp|P46974|RSF2_YEAST	Respiration factor 2; Zinc finger protein ZMS1;	1	2		1
sp|P48837|NUP57_YEAST	Nucleoporin NUP57; Nuclear pore protein NUP57;	4		2
sp|P53295|RBG2_YEAST	Ribosome-interacting GTPase 2; GTP-binding protein RBG2;			3	2
sp|P40079|LCP5_YEAST	U3 small nucleolar ribonucleoprotein protein LCP5;	1	2	1
sp|P39676|FHP_YEAST	Flavohemoprotein; EC 1.14.12.17; Flavohemoglobin; Hemoglobin-like ...	2		3	1
sp|P52593|NU188_YEAST	Nucleoporin NUP188; Nuclear pore protein NUP188;	1	1	2
sp|P38972|PUR4_YEAST	Phosphoribosylformylglycinamidine synthase; FGAM synthase; FGAMS; ...	4		1
sp|P52910|ACS2_YEAST	Acetyl-coenzyme A synthetase 2; EC 6.2.1.1; Acetate--CoA ligase ...	2	1	2
sp|P47006|RPA34_YEAST	DNA-directed RNA polymerase I subunit RPA34; A34; DNA-directed ...		2	1	1
sp|P35179|SC61G_YEAST	Protein transport protein SSS1; Sec61 complex subunit SSS1; Sec61 ...	2	1	1	1
sp|P36007|LTHAD_YEAST	L-threo-3-hydroxyaspartate ammonia-lyase {ECO:0000305|PubMed:12951240}; ...		1	4	1
sp|P33298|PRS6B_YEAST	26S proteasome regulatory subunit 6B homolog; Protein YNT1; Tat-binding ...		1	1	1
sp|P38204|RRN10_YEAST	RNA polymerase I-specific transcription initiation factor RRN10; ...	2	1	1
sp|P32861|UGPA1_YEAST	UTP--glucose-1-phosphate uridylyltransferase; EC 2.7.7.9; UDP-glucose ...		1	1	2
sp|P38210|LDB7_YEAST	Chromatin structure-remodeling complex protein RSC14; Low dye-binding ...				3
sp|P32610|VATD_YEAST	V-type proton ATPase subunit D; V-ATPase subunit D; Vacuolar proton pump subunit D;	1	2	1	2
sp|P32914|SPT4_YEAST	Transcription elongation factor SPT4; Chromatin elongation factor ...		1	1	1
sp|P38789|SSF1_YEAST	Ribosome biogenesis protein SSF1;		3		2
sp|P38064|RM16_YEAST	54S ribosomal protein L16, mitochondrial; Mitochondrial large ...	1	2	1	1
sp|P15180|SYKC_YEAST	Lysine--tRNA ligase, cytoplasmic; EC 6.1.1.6; Lysyl-tRNA synthetase; ...	1		3	1
sp|O14467|MBF1_YEAST	Multiprotein-bridging factor 1; Suppressor of frameshift mutations ...			1	1
sp|P07246|ADH3_YEAST	Alcohol dehydrogenase 3, mitochondrial; EC 1.1.1.1; Alcohol dehydrogenase ...	6	1
sp|P19880|AP1_YEAST	AP-1-like transcription factor YAP1 {ECO:0000305}; Phenanthroline ...	2		4
sp|P00498|HIS1_YEAST	ATP phosphoribosyltransferase; ATP-PRT; ATP-PRTase; EC 2.4.2.17; ...	1		2
sp|P24280|SEC14_YEAST	SEC14 cytosolic factor; Phosphatidylinositol/phosphatidylcholine ...	2	2	2	1
sp|P0C074|YSF3_YEAST	RDS3 complex subunit 10; Splicing factor 3b subunit;	2	1	1	1
sp|Q02821|IMA1_YEAST	Importin subunit alpha; Karyopherin subunit alpha; Karyopherin-60; ...	1	1	2	2
sp|Q02555|RNT1_YEAST	Ribonuclease 3; EC 3.1.26.3; Ribonuclease III; RNase III;	1	1		2
sp|Q12141|YG11B_YEAST	Transposon Ty1-GR1 Gag-Pol polyprotein; Gag-Pol-p199; TY1A-TY1B; ...	1	1	1	1
sp|Q12406|ARP7_YEAST	Actin-related protein 7; Actin-like protein ARP7; Chromatin structure-remodeling ...	1
sp|Q06543|GPN3_YEAST	GPN-loop GTPase 3 {ECO:0000303|PubMed:21532343}; EC 3.6.5.- {ECO:0000305}; ...		2	1	2
sp|Q08492|BUD21_YEAST	Bud site selection protein 21; U three protein 16; U3 small nucleolar ...	1	1		1
sp|Q07844|RIX7_YEAST	Ribosome biogenesis ATPase RIX7;	1	2	1	1
sp|Q02796|LGE1_YEAST	Transcriptional regulatory protein LGE1; Large cells protein 1;		2
sp|Q08387|DNLI4_YEAST	DNA ligase 4; EC 6.5.1.1 {ECO:0000255|PROSITE-ProRule:PRU10135}; ...		2
sp|Q06488|RSC2_YEAST	Chromatin structure-remodeling complex subunit RSC2; RSC complex ...				3
sp|P49089|ASNS1_YEAST	Asparagine synthetase 1; EC 6.3.5.4; Glutamine-dependent asparagine ...	2	1	3
sp|P38820|UBA4_YEAST	Adenylyltransferase and sulfurtransferase UBA4 {ECO:0000255|HAMAP-Rule:MF_03049}; ...			3	2
sp|P41277|GPP1_YEAST	Glycerol-1-phosphate phosphohydrolase 1 {ECO:0000305}; EC 3.1.3.21 ...	1	1	2	1
sp|P53255|DRN1_YEAST	CWF19-like protein DRN1; Debranching enzyme-associated ribonuclease ...				5
sp|P47093|LSM8_YEAST	U6 snRNA-associated Sm-like protein LSm8;				1
sp|P40204|RUXG_YEAST	Small nuclear ribonucleoprotein G; snRNP-G; Sm protein G; Sm-G; ...	1	2	1	1
sp|P42943|TCPH_YEAST	T-complex protein 1 subunit eta; TCP-1-eta; CCT-eta;	1	1	1	1
sp|P53598|SUCA_YEAST	Succinate--CoA ligase subunit alpha, mitochondrial {ECO:0000255|HAMAP-Rule:MF_03222, ...	4	1
sp|P40156|RRG9_YEAST	Required for respiratory growth protein 9, mitochondrial; Flags: ...		1	1	2
sp|P53731|ARPC2_YEAST	Actin-related protein 2/3 complex subunit 2; Arp2/3 complex 34 ...	1	2
sp|P53011|SEH1_YEAST	Nucleoporin SEH1; Nuclear pore protein SEH1; SEC13 homolog 1; ...	1		1	2
sp|P35732|DEF1_YEAST	RNA polymerase II degradation factor 1; RRM3-interacting protein ...			2	1
sp|P26637|SYLC_YEAST	Leucine--tRNA ligase, cytoplasmic; EC 6.1.1.4; Leucyl-tRNA synthetase; ...	2	1	2	1
sp|P35691|TCTP_YEAST	Translationally-controlled tumor protein homolog; TCTP; Microtubule ...			3	1
sp|P27514|PHO91_YEAST	Low-affinity phosphate transporter PHO91;	1	1		2
sp|P38688|SRP72_YEAST	Signal recognition particle subunit SRP72; Signal recognition ...	2		1	2
sp|P29295|HRR25_YEAST	Casein kinase I homolog HRR25; EC 2.7.11.1;	2		1
sp|P36026|UBP11_YEAST	Ubiquitin carboxyl-terminal hydrolase 11; EC 3.4.19.12; Deubiquitinating ...			1	3
sp|P34730|BMH2_YEAST	Protein BMH2;	1	1	1	1
sp|P38112|MAK5_YEAST	ATP-dependent RNA helicase MAK5; EC 3.6.4.13; Maintenance of killer protein 5;			3	1
sp|P25559|DCC1_YEAST	Sister chromatid cohesion protein DCC1; Defective in sister chromatid ...		1	1
sp|P38128|SMP1_YEAST	Transcription factor SMP1;		2		1
sp|P38766|RRM3_YEAST	ATP-dependent DNA helicase RRM3 {ECO:0000255|HAMAP-Rule:MF_03177}; ...	1		2
sp|P30656|PSB5_YEAST	Proteasome subunit beta type-5; EC 3.4.25.1; Macropain subunit ...	1		2	2
sp|P38786|RPP1_YEAST	Ribonuclease P/MRP protein subunit RPP1; EC 3.1.26.5; RNA-processing ...		1		3
sp|P07248|ADR1_YEAST	Regulatory protein ADR1;		3
sp|O13535|YH11B_YEAST	Transposon Ty1-H Gag-Pol polyprotein; Gag-Pol-p199; TY1A-TY1B; ...	3		2
sp|P02829|HSP82_YEAST	ATP-dependent molecular chaperone HSP82; 82 kDa heat shock protein; ...		1	2	2
sp|P00817|IPYR_YEAST	Inorganic pyrophosphatase; EC 3.6.1.1; Pyrophosphate phospho-hydrolase; ...		3
sp|P07244|PUR2_YEAST	Bifunctional purine biosynthetic protein ADE5,7; Includes: Phosphoribosylamine--glycine ...	2	1	1	1
sp|P19736|PRP9_YEAST	Pre-mRNA-splicing factor PRP9;	4		2
sp|P07262|DHE4_YEAST	NADP-specific glutamate dehydrogenase 1; NADP-GDH 1; EC 1.4.1.4; ...	2	1	2	1
sp|P07263|SYH_YEAST	Histidine--tRNA ligase, mitochondrial; EC 6.1.1.21; Histidyl-tRNA ...	3	1
sp|O13516|RS9A_YEAST	40S ribosomal protein S9-A {ECO:0000303|PubMed:9559554}; RP21; ...	1	1	1	1
sp|Q12432|EAF3_YEAST	Chromatin modification-related protein EAF3; ESA1-associated factor 3;				1
sp|Q08444|NOB1_YEAST	20S-pre-rRNA D-site endonuclease NOB1; EC 3.1.-.-; NIN1-binding ...	1	1		1
sp|Q04500|UTP14_YEAST	U3 small nucleolar RNA-associated protein 14; U3 snoRNA-associated ...		2		1
sp|Q06063|DUS4_YEAST	tRNA-dihydrouridine(20a/20b) synthase ; EC 1.3.1.90; tRNA-dihydrouridine ...				2
sp|Q05498|FCF1_YEAST	rRNA-processing protein FCF1; FAF1-copurifying factor 1;			1	1
sp|Q04013|YHM2_YEAST	Citrate/oxoglutarate carrier protein {ECO:0000303|PubMed:20371607}; ...	2		1
sp|Q08732|HRK1_YEAST	Serine/threonine-protein kinase HRK1; EC 2.7.11.1; Hygromycin ...				2
sp|P57743|LSM3_YEAST	U6 snRNA-associated Sm-like protein LSm3; SmX4 protein;			1
sp|Q04215|YM13A_YEAST	Transposon Ty1-MR1 Gag polyprotein; Gag-p49; Transposon Ty1 protein ...	1		2	1
sp|Q12230|LSP1_YEAST	Sphingolipid long chain base-responsive protein LSP1;	1	2
sp|P40020|FIR1_YEAST	Factor interacting with REF2; PAP1-interacting protein; Polymerase-interacting ...		1
sp|P38968|SEC31_YEAST	Protein transport protein SEC31; Protein WEB1;	1	1	1	1
sp|P39076|TCPB_YEAST	T-complex protein 1 subunit beta; TCP-1-beta; CCT-beta;	2	2
sp|P38805|RPF1_YEAST	Ribosome production factor 1; Ribosome biogenesis protein RPF1; ...		1	1	2
sp|P53136|NSA1_YEAST	Ribosome biogenesis protein NSA1; NOP7-associated protein 1;	1		1	1
sp|P40364|MPM1_YEAST	Mitochondrial peculiar membrane protein 1;	1		2	1
sp|P53935|NST1_YEAST	Stress response protein NST1; Negatively-affecting salt tolerance ...	2	1	2
sp|P47075|VTC4_YEAST	Vacuolar transporter chaperone 4; Phosphate metabolism protein ...	2		1	1
sp|P40218|YM24_YEAST	Uncharacterized protein YMR147W;	3			1
sp|P53550|DCP2_YEAST	m7GpppN-mRNA hydrolase {ECO:0000305}; EC 3.6.1.62 {ECO:0000269|PubMed:12554866}; ...	2
sp|P53872|PGA14_YEAST	Hydrophilin YNL190W; Flags: Precursor;		1	2	1
sp|P43634|CHA4_YEAST	Activatory protein CHA4;		2		1
sp|P41812|POP1_YEAST	Ribonucleases P/MRP protein subunit POP1; EC 3.1.26.5; RNA-processing ...	1	2	2
sp|P41807|VATH_YEAST	V-type proton ATPase subunit H; V-ATPase subunit H; V-ATPase 54 kDa subunit; Vacuolar proton pump subunit H;	1	2	1	1
sp|P43535|GCN20_YEAST	Protein GCN20 {ECO:0000305}; General control non-derepressible ...		2		2
sp|P38909|CYC2_YEAST	Cytochrome c mitochondrial import factor CYC2; EC 1.-.-.-; Cytochrome ...
sp|P45978|SCD6_YEAST	Protein SCD6;
sp|P38961|RRP8_YEAST	25S rRNA (adenine(645)-N(1))-methyltransferase; EC 2.1.1.287; ...		1	4
sp|P38712|RRP3_YEAST	ATP-dependent rRNA helicase RRP3 {ECO:0000305}; EC 3.6.4.13 {ECO:0000269|PubMed:18975973, ...		1	2	1
sp|P32558|SPT16_YEAST	FACT complex subunit SPT16; Cell division control protein 68; ...	1		1
sp|P34219|TOD6_YEAST	Transcriptional regulatory protein TOD6; PAC-binding factor 1; ...		2	2	1
sp|P32502|EI2BB_YEAST	Translation initiation factor eIF-2B subunit beta; GCD complex ...	1		3
sp|P32337|IMB3_YEAST	Importin subunit beta-3 {ECO:0000305}; Karyopherin subunit beta-3 ...	1			1
sp|P33333|PLSC_YEAST	Probable 1-acyl-sn-glycerol-3-phosphate acyltransferase; 1-AGP ...	3
sp|P38754|RL14B_YEAST	60S ribosomal protein L14-B {ECO:0000303|PubMed:9559554}; Large ...	3		2
sp|P34756|FAB1_YEAST	1-phosphatidylinositol 3-phosphate 5-kinase FAB1; Phosphatidylinositol ...				1
sp|P34228|SEF1_YEAST	Putative transcription factor SEF1; Suppressor of essential function ...		1		2
sp|P33338|SLA2_YEAST	Protein SLA2; Transmembrane protein MOP2;		1	1	2
sp|P28495|CAPZA_YEAST	F-actin-capping protein subunit alpha;			2	2
sp|P38088|SYG_YEAST	Glycine--tRNA ligase 1, mitochondrial; EC 6.1.1.14 {ECO:0000269|PubMed:23816885}; ...	2	2	1
sp|P32598|PP12_YEAST	Serine/threonine-protein phosphatase PP1-2; EC 3.1.3.16;		3
sp|P38164|SEA4_YEAST	SEH-associated protein 4;		1		2
sp|P32568|SNQ2_YEAST	Protein SNQ2;	1	3	1
sp|P36068|SHE2_YEAST	SWI5-dependent HO expression protein 2;	2		3
sp|P36521|RM11_YEAST	54S ribosomal protein L11, mitochondrial; Mitochondrial large ...	4	1
sp|P03965|CARB_YEAST	Carbamoyl-phosphate synthase arginine-specific large chain; EC ...			2
sp|P14832|CYPH_YEAST	Peptidyl-prolyl cis-trans isomerase; PPIase; EC 5.2.1.8; Cyclophilin; ...		2	1
sp|P07806|SYV_YEAST	Valine--tRNA ligase, mitochondrial; EC 6.1.1.9; Valyl-tRNA synthetase; ...	1	2	1	1
sp|P22202|HSP74_YEAST	Heat shock protein SSA4;				1
sp|P25303|SCJ1_YEAST	DnaJ-related protein SCJ1; J protein SCJ1; Flags: Precursor;	1		2
sp|P07284|SYSC_YEAST	Serine--tRNA ligase, cytoplasmic; EC 6.1.1.11; Seryl-tRNA synthetase; ...	2		2
sp|P23748|MPIP_YEAST	M-phase inducer phosphatase; EC 3.1.3.48; Mitosis initiation protein MIH1; Mitotic inducer homolog;		2	1	1
sp|Q12517|DCP1_YEAST	mRNA-decapping enzyme subunit 1;	1		1
sp|Q03338|PRP3_YEAST	U4/U6 small nuclear ribonucleoprotein PRP3; Pre-mRNA-splicing ...	1	1	1
sp|Q3E7X8|YE077_YEAST	Y— element ATP-dependent helicase YEL077C; EC 3.6.4.12;	2			1
sp|Q06091|SN309_YEAST	Pre-mRNA-splicing factor SNT309; PRP19-associated complex protein ...	3		1
sp|Q12439|YO21A_YEAST	Transposon Ty2-OR1 Gag polyprotein; TY2A; TYA; Transposon Ty2 ...			2	1
sp|Q12194|YP066_YEAST	Uncharacterized protein YPL066W;	1			1
sp|Q12149|RRP6_YEAST	Exosome complex exonuclease RRP6; EC 3.1.13.-; Ribosomal RNA-processing ...	1	1	1
sp|Q04779|RCO1_YEAST	Transcriptional regulatory protein RCO1;				1
sp|Q07843|IRC19_YEAST	Increased recombination centers protein 19; Respiratory growth ...	1			3
sp|Q12213|RL7B_YEAST	60S ribosomal protein L7-B {ECO:0000303|PubMed:9559554}; L6; Large ribosomal subunit protein uL30-B {ECO:0000303|PubMed:24524803}; RP11; YL8;		1	1
sp|Q02983|RRN5_YEAST	RNA polymerase I-specific transcription initiation factor RRN5; ...	3
sp|Q99231|YD12B_YEAST	Transposon Ty1-DR3 Gag-Pol polyprotein; Gag-Pol-p199; TY1A-TY1B; ...	1			1
sp|Q08649|ESA1_YEAST	Histone acetyltransferase ESA1; EC 2.3.1.48 {ECO:0000269|PubMed:12368900, ...			1
sp|Q04947|RTN1_YEAST	Reticulon-like protein 1;	1	1
sp|Q06214|JIP5_YEAST	WD repeat-containing protein JIP5; Jumonji domain-interacting ...				3
sp|Q05955|ADY4_YEAST	Accumulates dyads protein 4;
sp|Q2V2P3|YK023_YEAST	Uncharacterized protein YKL023C-A;		1	1
sp|Q12306|SMT3_YEAST	Ubiquitin-like protein SMT3; Flags: Precursor;	1	1	1	1
sp|Q02336|ADA2_YEAST	Transcriptional adapter 2;	1		2
sp|Q12074|SPEE_YEAST	Spermidine synthase; SPDSY; EC 2.5.1.16; Putrescine aminopropyltransferase; ...			3
sp|Q03177|YMZ2_YEAST	WD repeat-containing protein YMR102C;	1	1
sp|Q02785|PDR12_YEAST	ATP-dependent permease PDR12;	2			1
sp|Q06630|MHR1_YEAST	Mitochondrial homologous recombination protein 1; Cross-linked ...	1	2
sp|P53153|LCL3_YEAST	Probable endonuclease LCL3; EC 3.1.-.-; Long chronological lifespan ...	1		1	2
sp|P53933|APP1_YEAST	Phosphatidate phosphatase APP1; PAP; EC 3.1.3.4; Actin patch protein 1;
sp|P53335|PXR1_YEAST	Protein PXR1; G-patch nucleolar protein; PinX1-related protein ...		3
sp|P53163|MNP1_YEAST	54S ribosomal protein L12, mitochondrial; Mitochondrial large ...	1	1	1
sp|P38835|YHT1_YEAST	PH domain-containing protein YHR131C;
sp|P39976|DLD3_YEAST	D-2-hydroxyglutarate--pyruvate transhydrogenase DLD3 {ECO:0000305}; ...		1	1	1
sp|P39729|RBG1_YEAST	Ribosome-interacting GTPase 1; GTP-binding protein RBG1; Genetically ...			1	2
sp|P38860|MTG2_YEAST	GTPase MTG2, mitochondrial; Mitochondrial GTPase 2; Flags: Precursor; ...		3		1
sp|P40487|DPH1_YEAST	2-(3-amino-3-carboxypropyl)histidine synthase subunit 1 {ECO:0000305}; ...	1	1		1
sp|P39991|YEC5_YEAST	Uncharacterized protein YEL025C;			1
sp|P54000|SUB1_YEAST	RNA polymerase II transcriptional coactivator SUB1;				3
sp|P47037|SMC3_YEAST	Structural maintenance of chromosomes protein 3; DA-box protein ...	2		1
sp|P39704|ERP2_YEAST	Protein ERP2; Flags: Precursor;	1	1	1
sp|P47076|RPC9_YEAST	DNA-directed RNA polymerase III subunit RPC9; RNA polymerase III subunit C9; RNA polymerase III subunit C17;	2		2
sp|P40007|NOP16_YEAST	Nucleolar protein 16;		1	1
sp|P40160|RIO2_YEAST	Serine/threonine-protein kinase RIO2; EC 2.7.11.1 {ECO:0000269|PubMed:12690111}; ...	1		1
sp|P54785|MOT3_YEAST	Transcriptional activator/repressor MOT3; Hypoxic gene repressor ...		1		2
sp|P38741|RIM4_YEAST	Meiotic activator RIM4; Regulator of IME2 protein 4;			4
sp|P29547|EF1G1_YEAST	Elongation factor 1-gamma 1; EF-1-gamma 1; Calcium and membrane-binding ...		1		2
sp|P38792|RRP4_YEAST	Exosome complex component RRP4; Ribosomal RNA-processing protein ...		1	2
sp|P29703|FNTA_YEAST	Protein farnesyltransferase/geranylgeranyltransferase type-1 subunit alpha; EC 2.5.1.58; EC 2.5.1.59; CAAX farnesyltransferase subunit alpha; FTase-alpha; Ras proteins prenyltransferase subunit alpha; Type I protein geranyl-geranyltransferase subunit ...			1	2
sp|P37303|GLY1_YEAST	Low specificity L-threonine aldolase; Low specificity L-TA; TA; ...		1	1	1
sp|P25632|RSC6_YEAST	Chromatin structure-remodeling complex protein RSC6; Remodel the structure of chromatin complex subunit 6;
sp|P32333|MOT1_YEAST	TATA-binding protein-associated factor MOT1; TBP-associated factor ...	3			1
sp|P38009|PUR92_YEAST	Bifunctional purine biosynthesis protein ADE17; Includes: Phosphoribosylaminoimidazolecarboxamide ...	2	1	1
sp|P32501|EI2BE_YEAST	Translation initiation factor eIF-2B subunit epsilon; GCD complex ...			1
sp|P34233|ASH1_YEAST	Transcriptional regulatory protein ASH1; Daughter cells HO repressor ...	1	1		2
sp|P32565|RPN2_YEAST	26S proteasome regulatory subunit RPN2;		2	1
sp|P33331|NTF2_YEAST	Nuclear transport factor 2; NTF-2; Nuclear transport factor P10; ...		2		1
sp|P32480|HIR2_YEAST	Protein HIR2; Histone transcription regulator 2;			2	1
sp|P38248|ECM33_YEAST	Cell wall protein ECM33; Extracellular mutant protein 33; Flags: ...	1	1
sp|P35189|TAF14_YEAST	Transcription initiation factor TFIID subunit 14; Actin non-complementing ...	1		1	1
sp|P11745|RNA1_YEAST	Ran GTPase-activating protein 1; Protein involved in RNA production/processing; ...	1	1		1
sp|P05694|METE_YEAST	5-methyltetrahydropteroyltriglutamate--homocysteine methyltransferase; ...	1		2	1
sp|P06779|RAD7_YEAST	DNA repair protein RAD7;				1
sp|P21771|RT28_YEAST	37S ribosomal protein S28, mitochondrial; Mitochondrial small ...		1		1
sp|P20424|SRP54_YEAST	Signal recognition particle subunit SRP54; Signal recognition ...		1	1
sp|P17505|MDHM_YEAST	Malate dehydrogenase, mitochondrial; EC 1.1.1.37; Flags: Precursor; ...	3
sp|P0C2H9|RL31B_YEAST	60S ribosomal protein L31-B {ECO:0000303|PubMed:9559554}; L34; ...	1	1	1
sp|P06780|RHO1_YEAST	GTP-binding protein RHO1; Rho-type GTPase 1; Flags: Precursor; ...		1		1
sp|P25342|CDC10_YEAST	Cell division control protein 10;	1		1	1
sp|P24784|DBP1_YEAST	ATP-dependent RNA helicase DBP1; EC 3.6.4.13; DEAD box protein ...				2
sp|P13188|SYQ_YEAST	Glutamine--tRNA ligase; EC 6.1.1.18 {ECO:0000250|UniProtKB:P47897}; ...		1	1	1
sp|P13393|TBP_YEAST	TATA-box-binding protein; TATA sequence-binding protein; TBP; ...	2	1		1
sp|P21560|CBP3_YEAST	Protein CBP3, mitochondrial; Flags: Precursor;	1	1
sp|P07560|SEC4_YEAST	Ras-related protein SEC4; Suppressor of RHO3 protein 6;
sp|Q08745|RS10A_YEAST	40S ribosomal protein S10-A {ECO:0000303|PubMed:9559554}; Small ...	1		1
sp|Q02204|RM13_YEAST	54S ribosomal protein L13, mitochondrial; Mitochondrial large ...		1
sp|Q03323|SDC1_YEAST	COMPASS component SDC1; Complex proteins associated with SET1 ...		1
sp|Q04225|RRB1_YEAST	Ribosome assembly protein RRB1;		1	1
sp|Q12511|PDP1_YEAST	]-phosphatase 1, mitochondrial; PDP 1; EC 3.1.3.43; Phosphatase ...	2	1
sp|Q03208|YML9_YEAST	Uncharacterized protein YML119W;	1		1	1
sp|Q6Q560|ISD11_YEAST	Protein ISD11; Iron-sulfur protein biogenesis, desulfurase-interacting ...			1	1
sp|Q03758|BUL2_YEAST	Ubiquitin ligase-binding protein BUL2;
sp|Q99219|YI31A_YEAST	Transposon Ty3-I Gag polyprotein; Gag3; Transposon Ty3-2 protein ...		1
sp|Q12236|PKH2_YEAST	Serine/threonine-protein kinase PKH2; EC 2.7.11.1; PKB-activating ...			3
sp|Q12501|YO22B_YEAST	Transposon Ty2-OR2 Gag-Pol polyprotein; TY2A-TY2B; Transposon ...			3
sp|Q12072|IOC2_YEAST	ISWI one complex protein 2;			1	1
sp|Q12746|PGA3_YEAST	Plasma membrane-associated coenzyme Q6 reductase PGA3; EC 1.6.2.2; ...			1
sp|Q03010|UME1_YEAST	Transcriptional regulatory protein UME1; WD repeat-containing ...		1
sp|Q12028|AP1G1_YEAST	AP-1 complex subunit gamma-1; Clathrin assembly protein complex ...		1		1
sp|Q01852|TIM44_YEAST	Mitochondrial import inner membrane translocase subunit TIM44; ...			1	1
sp|Q12377|RPN6_YEAST	26S proteasome regulatory subunit RPN6; Proteasome non-ATPase ...	1			2
sp|Q00055|GPD1_YEAST	Glycerol-3-phosphate dehydrogenase 1; EC 1.1.1.8;	2		1
sp|P51998|RL4P_YEAST	54S ribosomal protein YmL6, mitochondrial; Mitochondrial large ...
sp|P47143|ADK_YEAST	Adenosine kinase; EC 2.7.1.20;	1		1	1
sp|P52870|SC6B1_YEAST	Protein transport protein SBH1; Sec61 complex subunit SBH1; Sec61 ...	3
sp|P47041|BIT61_YEAST	Target of rapamycin complex 2 subunit BIT61; TORC2 subunit BIT61; ...
sp|P47176|BCA2_YEAST	Branched-chain-amino-acid aminotransferase, cytosolic; BCAT; EC 2.6.1.42; Protein TWT2;	1		1	1
sp|P40327|PRS4_YEAST	26S proteasome regulatory subunit 4 homolog; Tat-binding homolog ...		1	1
sp|P53927|NOP15_YEAST	Ribosome biogenesis protein 15; Nucleolar protein 15 {ECO:0000303|PubMed:11583614}; ...		2
sp|P38993|FET3_YEAST	Iron transport multicopper oxidase FET3; EC 1.-.-.-; Flags: Precursor; ...	1	1		1
sp|P42900|SLS1_YEAST	Sigma-like sequence protein 1, mitochondrial; Protein SLS1; Flags: ...
sp|P43563|MOB2_YEAST	CBK1 kinase activator protein MOB2; MPS1 binder 2; Maintenance ...		1
sp|P53865|CNM67_YEAST	Chaotic nuclear migration protein 67;	2	1
sp|P46676|SUM1_YEAST	Suppressor of mar1-1 protein; SUM1-1 protein;	1			1
sp|P38883|RIX1_YEAST	Pre-rRNA-processing protein RIX1; Involved in processing IST2 ...
sp|P46677|TAF1_YEAST	Transcription initiation factor TFIID subunit 1; EC 2.3.1.48; ...			2	1
sp|P40961|PHB1_YEAST	Prohibitin-1;	1			1
sp|P53317|NOP19_YEAST	Nucleolar protein 19;				3
sp|P53930|AF9_YEAST	Protein AF-9 homolog;				1
sp|P47117|ARP3_YEAST	Actin-related protein 3; Actin-like protein ARP3; Actin-like protein 3;			2	1
sp|P40971|LYS14_YEAST	Lysine biosynthesis regulatory protein LYS14;		1		1
sp|P40994|ARF3_YEAST	ADP-ribosylation factor 3;	1	1		1
sp|P53437|RRN9_YEAST	RNA polymerase I-specific transcription initiation factor RRN9; ...	3
sp|P32449|AROG_YEAST	Phospho-2-dehydro-3-deoxyheptonate aldolase, tyrosine-inhibited; ...			1	1
sp|P33297|PRS6A_YEAST	26S proteasome regulatory subunit 6A; Tat-binding protein homolog ...			1	2
sp|P31755|OCH1_YEAST	Initiation-specific alpha-1,6-mannosyltransferase {ECO:0000305}; ...
sp|P32791|FRE1_YEAST	Ferric/cupric reductase transmembrane component 1 {ECO:0000305}; ...		1
sp|P36081|YKH7_YEAST	Uncharacterized protein YKL077W;				2
sp|P38337|SHG1_YEAST	COMPASS component SHG1; Complex proteins associated with SET1 ...	1	1		1
sp|P29496|MCM5_YEAST	Minichromosome maintenance protein 5; EC 3.6.4.12; Cell division ...	2			1
sp|P38338|YB9F_YEAST	Uncharacterized protein YBR259W;	1	1
sp|P36000|AP1B1_YEAST	AP-1 complex subunit beta-1; Beta-1-adaptin; Clathrin assembly ...			1	1
sp|P38625|GUAA_YEAST	GMP synthase ; EC 6.3.5.2; GMP synthetase; Glutamine amidotransferase; ...	1	1
sp|P32524|PRP21_YEAST	Pre-mRNA-splicing factor PRP21;	3
sp|P38151|PBP2_YEAST	PAB1-binding protein 2;	1	1
sp|P25655|NOT1_YEAST	General negative regulator of transcription subunit 1; Cell division ...		1		1
sp|P32939|YPT7_YEAST	GTP-binding protein YPT7;	1
sp|P32380|SP110_YEAST	Spindle pole body component 110; Extragenic suppressor of CMD1-1 ...	3
sp|P30822|XPO1_YEAST	Exportin-1; Chromosome region maintenance protein 1; Karyopherin-124; ...				1
sp|P36053|ELF1_YEAST	Transcription elongation factor 1;			1	1
sp|P32351|IMPX_YEAST	Sugar utilization regulatory protein IMP2;		1
sp|P29509|TRXB1_YEAST	Thioredoxin reductase 1; EC 1.8.1.9;		1		1
sp|P38082|NRG2_YEAST	Probable transcriptional regulator NRG2;		2		1
sp|P38129|TAF5_YEAST	Transcription initiation factor TFIID subunit 5; TAFII-90; TBP-associated ...			1	1
sp|P36080|RRP14_YEAST	Ribosomal RNA-processing protein 14; Ribosome biogenesis protein ...			1	1
sp|P38241|SLT11_YEAST	Pre-mRNA-splicing factor SLT11; Extracellular mutant protein 2; Synthetic lethality with U2 protein 11;	2		1
sp|P36161|NU133_YEAST	Nucleoporin NUP133; Nuclear pore protein NUP133;		1	1	1
sp|P36165|TGL4_YEAST	Lipase 4; EC 3.1.1.3; Triacylglycerol lipase 4;				1
sp|P27999|RPB9_YEAST	DNA-directed RNA polymerase II subunit RPB9; RNA polymerase II ...	2	1
sp|P22082|SNF2_YEAST	Transcription regulatory protein SNF2; EC 3.6.4.-; ATP-dependent ...			1
sp|P09938|RIR2_YEAST	Ribonucleoside-diphosphate reductase small chain 1; EC 1.17.4.1; ...		1
sp|P12868|PEP5_YEAST	E3 ubiquitin-protein ligase PEP5 {ECO:0000305|PubMed:22570702}; ...	1		2
sp|P00924|ENO1_YEAST	Enolase 1; EC 4.2.1.11; 2-phospho-D-glycerate hydro-lyase 1; 2-phosphoglycerate dehydratase 1;	1	1		1
sp|P20449|DBP5_YEAST	ATP-dependent RNA helicase DBP5; EC 3.6.4.13; DEAD box protein ...	2		1
sp|P12689|REV1_YEAST	DNA repair protein REV1; EC 2.7.7.-; Reversionless protein 1; ...		1
sp|P22353|RM08_YEAST	54S ribosomal protein L8, mitochondrial; Mitochondrial large ribosomal subunit protein bL17m {ECO:0000303|PubMed:24675956}; YmL8;	2		1
sp|P20107|ZRC1_YEAST	Zinc/cadmium resistance protein;	3
sp|O14464|RTC6_YEAST	54S ribosomal protein RTC6, mitochondrial; Mitochondrial large ...		1	1	1
sp|P23542|AATC_YEAST	Aspartate aminotransferase, cytoplasmic; EC 2.6.1.1; Transaminase ...	1
sp|P21243|PSA1_YEAST	Proteasome subunit alpha type-1; EC 3.4.25.1; Macropain subunit ...		1	1
sp|P19735|PRP6_YEAST	Pre-mRNA-splicing factor 6;	2		1
sp|P08524|FPPS_YEAST	Farnesyl pyrophosphate synthase; FPP synthase; FPS; EC 2.5.1.10; ...	1	2
sp|P05374|CHO2_YEAST	Phosphatidylethanolamine N-methyltransferase {ECO:0000255|HAMAP-Rule:MF_03217, ...	1			1
sp|P12695|ODP2_YEAST	Dihydrolipoyllysine-residue acetyltransferase component of pyruvate ...			1	1
sp|P08566|ARO1_YEAST	Pentafunctional AROM polypeptide {ECO:0000255|HAMAP-Rule:MF_03143}; ...	1			1
sp|P24279|MCM3_YEAST	DNA replication licensing factor MCM3; EC 3.6.4.12; Minichromosome ...	2	1
sp|P17967|PDI_YEAST	Protein disulfide-isomerase; PDI; EC 5.3.4.1; Thioredoxin-related ...	1	1
sp|P11972|SST2_YEAST	Protein SST2;	1	1		1
sp|Q02950|RT51_YEAST	37S ribosomal protein MRP51, mitochondrial; Mitochondrial small ...		1		1
sp|Q03558|OYE2_YEAST	NADPH dehydrogenase 2; EC 1.6.99.1; Old yellow enzyme 2;		1
sp|Q03529|SCS7_YEAST	Ceramide very long chain fatty acid hydroxylase SCS7 {ECO:0000305|PubMed:9368039}; ...	1	1
sp|Q08162|RRP44_YEAST	Exosome complex exonuclease DIS3; EC 3.1.13.-; EC 3.1.26.-; Chromosome ...		1		1
sp|Q07716|AIM6_YEAST	Altered inheritance of mitochondria protein 6; Flags: Precursor; ...		1
sp|Q04175|SXM1_YEAST	Importin beta SMX1; Suppressor of mRNA export mutant protein 1; karyopherin-108;				1
sp|Q02199|NUP49_YEAST	Nucleoporin NUP49/NSP49; Nuclear pore protein NUP49/NSP49;	1	1
sp|Q08723|RPN8_YEAST	26S proteasome regulatory subunit RPN8;			1
sp|Q12125|GET4_YEAST	Golgi to ER traffic protein 4; Guided entry of tail-anchored proteins 4;			2
sp|Q04491|SEC13_YEAST	Protein transport protein SEC13;		1	1
sp|Q04062|RPN9_YEAST	26S proteasome regulatory subunit RPN9; Proteasome non-ATPase ...		2
sp|Q07350|PRP11_YEAST	Pre-mRNA-splicing factor PRP11;	1		1
sp|Q12046|CWC2_YEAST	Pre-mRNA-splicing factor CWC2; Complexed with CEF1 protein 2; ...	2
sp|P80210|PURA_YEAST	Adenylosuccinate synthetase {ECO:0000255|HAMAP-Rule:MF_03125}; ...	1
sp|Q04031|RRP17_YEAST	Ribosomal RNA-processing protein 17;		1		1
sp|Q07381|TSR1_YEAST	Ribosome biogenesis protein TSR1; 20S rRNA accumulation protein ...		1
sp|Q99332|HPH1_YEAST	Protein HPH1; Functionally related to TCP1 protein 1; High pH ...				1
sp|Q02793|SKI8_YEAST	Antiviral protein SKI8; Superkiller protein 8;			2
sp|Q08204|SMC5_YEAST	Structural maintenance of chromosomes protein 5;	1
sp|P38996|NAB3_YEAST	Nuclear polyadenylated RNA-binding protein 3;	1		1
sp|P53978|EF3B_YEAST	Elongation factor 3B; EF-3B; Homolog of EF-3; Translation elongation ...				1
sp|P46945|YGS6_YEAST	Uncharacterized protein YGL176C;				1
sp|P40066|GLE2_YEAST	Nucleoporin GLE2; Nuclear pore protein GLE2; poly(A) RNA export ...	1	1
sp|P53894|CBK1_YEAST	Serine/threonine-protein kinase CBK1; EC 2.7.11.1; Cell wall biosynthesis kinase;
sp|P53538|SSU72_YEAST	RNA polymerase II subunit A C-terminal domain phosphatase SSU72; ...			2
sp|P41338|THIL_YEAST	Acetyl-CoA acetyltransferase; EC 2.3.1.9; Acetoacetyl-CoA thiolase; ...			1
sp|P40340|TBP7_YEAST	Tat-binding homolog 7;	1		1
sp|P40303|PSA4_YEAST	Proteasome subunit alpha type-4; EC 3.4.25.1; Macropain subunit ...	1
sp|P40495|LYS12_YEAST	Homoisocitrate dehydrogenase, mitochondrial; HIcDH; EC 1.1.1.87; ...	2
sp|P50085|PHB2_YEAST	Prohibitin-2;	1
sp|P53723|YN8B_YEAST	UPF0674 endoplasmic reticulum membrane protein YNR021W;	1	1
sp|P40413|TCPE_YEAST	T-complex protein 1 subunit epsilon; TCP-1-epsilon; CCT-epsilon; ...	1			1
sp|P47061|VPS53_YEAST	Vacuolar protein sorting-associated protein 53;				1
sp|P46943|GUF1_YEAST	Translation factor GUF1, mitochondrial {ECO:0000255|HAMAP-Rule:MF_03137}; ...		2
sp|P40535|ACA2_YEAST	ATF/CREB activator 2; Chromosome stability protein CST6;				2
sp|P38806|YNG2_YEAST	Chromatin modification-related protein YNG2; ESA1-associated factor 4; ING1 homolog 2;
sp|P40562|MPH1_YEAST	ATP-dependent DNA helicase MPH1 {ECO:0000305}; EC 3.6.4.12 {ECO:0000269|PubMed:15634678}; ...		1
sp|P52893|ALAM_YEAST	Probable alanine aminotransferase, mitochondrial; EC 2.6.1.2; ...	2
sp|P50947|PHO23_YEAST	Transcriptional regulatory protein PHO23;	1
sp|P39003|HXT6_YEAST	High-affinity hexose transporter HXT6;	1
sp|P46367|ALDH4_YEAST	Potassium-activated aldehyde dehydrogenase, mitochondrial; EC ...	2
sp|P39727|ERV46_YEAST	ER-derived vesicles protein ERV46;	1
sp|P48570|HOSC_YEAST	Homocitrate synthase, cytosolic isozyme; EC 2.3.3.14;		1	1
sp|P38800|LAM4_YEAST	Membrane-anchored lipid-binding protein LAM4 {ECO:0000303|PubMed:26001273}; ...	1	1
sp|P46948|RRP41_YEAST	Exosome complex component SKI6; Extracellular mutant protein 20; Ribosomal RNA-processing protein 41; Superkiller protein 6;	1	1
sp|P31539|HS104_YEAST	Heat shock protein 104; Protein aggregation-remodeling factor ...				2
sp|P32478|HS150_YEAST	Cell wall mannoprotein HSP150; 150 kDa heat shock glycoprotein; ...	1		1
sp|P32582|CBS_YEAST	Cystathionine beta-synthase; EC 4.2.1.22; Beta-thionase; Serine ...	1		1
sp|P34077|NIC96_YEAST	Nucleoporin NIC96; 96 kDa nucleoporin-interacting component; Nuclear pore protein NIC96;			2
sp|P32832|RSC7_YEAST	Chromatin structure-remodeling complex subunit RSC7; Nuclear protein localization protein 6; Remodel the structure of chromatin complex subunit 7;
sp|P38238|TRM7_YEAST	tRNA (cytidine(32)/guanosine(34)-2—-O)-methyltransferase; EC 2.1.1.205 {ECO:0000255|HAMAP-Rule:MF_03162}; 2—-O-ribose RNA methyltransferase TRM7; tRNA methylase 7;
sp|P25515|VATL1_YEAST	V-type proton ATPase subunit c; V-ATPase subunit c; Guanine nucleotide ...	1		1
sp|P34087|RPB7_YEAST	DNA-directed RNA polymerase II subunit RPB7; RNA polymerase II ...	2
sp|P36012|CENPA_YEAST	Histone H3-like centromeric protein CSE4; CENP-A homolog; Chromosome ...			1	1
sp|P32902|RT04_YEAST	37S ribosomal protein MRP4, mitochondrial; Mitochondrial small ...	2
sp|P32465|HXT1_YEAST	Low-affinity glucose transporter HXT1;				1
sp|P37292|GLYM_YEAST	Serine hydroxymethyltransferase, mitochondrial; SHMT; EC 2.1.2.1; ...	1	1
sp|P32785|FMT_YEAST	Methionyl-tRNA formyltransferase, mitochondrial; MtFMT; EC 2.1.2.9; ...		1
sp|P38264|PHO88_YEAST	SRP-independent targeting protein 3 {ECO:0000303|PubMed:27905431}; ...		1
sp|P31376|SWC3_YEAST	SWR1-complex protein 3;				1
sp|P38273|CCZ1_YEAST	Vacuolar fusion protein CCZ1; Autophagy-related protein 11; Calcium-caffeine-zinc ...		1
sp|P25846|MSH1_YEAST	DNA mismatch repair protein MSH1, mitochondrial; MutS protein ...		1		1
sp|P29055|TF2B_YEAST	Transcription initiation factor IIB; General transcription factor ...				1
sp|P38086|RDH54_YEAST	DNA repair and recombination protein RDH54; RAD homolog 54; Recombination ...	1		1
sp|P38305|AIM4_YEAST	Altered inheritance of mitochondria protein 4; Synthetic with ...			1
sp|P36015|YKT6_YEAST	Synaptobrevin homolog YKT6; EC 2.3.1.-; Flags: Precursor;				1
sp|P32471|EF1B_YEAST	Elongation factor 1-beta; EF-1-beta; Eukaryotic elongation factor ...				2
sp|P32336|NUD1_YEAST	Protein NUD1;	2
sp|P26370|UGA3_YEAST	Transcriptional activator protein UGA3;			1	1
sp|P33419|SPC29_YEAST	Spindle pole component 29;		1	1
sp|P31373|CYS3_YEAST	Cystathionine gamma-lyase; EC 4.4.1.1; Gamma-cystathionase; Sulfur ...			1	1
sp|P38174|MAP2_YEAST	Methionine aminopeptidase 2 {ECO:0000255|HAMAP-Rule:MF_03175}; ...	1	1
sp|P38346|BIT2_YEAST	Probable target of rapamycin complex 2 subunit BIT2; TORC2 subunit ...
sp|P32611|RML2_YEAST	54S ribosomal protein RML2, mitochondrial; L2; Mitochondrial large ribosomal subunit protein uL2m {ECO:0000303|PubMed:24675956}; Flags: Precursor;		2
sp|P38199|HEK2_YEAST	Heterogeneous nuclear rnp K-like protein 2; KH domain-containing ...	2
sp|P38431|IF5_YEAST	Eukaryotic translation initiation factor 5; eIF-5;			1	1
sp|P25297|PHO84_YEAST	Inorganic phosphate transporter PHO84;			1
sp|P19454|CSK22_YEAST	Casein kinase II subunit alpha—; CK II; EC 2.7.11.1;
sp|P18759|SEC18_YEAST	Vesicular-fusion protein SEC18;				1
sp|P15790|CSK21_YEAST	Casein kinase II subunit alpha; CK II subunit alpha; EC 2.7.11.1; ...
sp|P15019|TAL1_YEAST	Transaldolase; EC 2.2.1.2;			1
sp|P15891|ABP1_YEAST	Actin-binding protein;			1	1
sp|P08417|FUMH_YEAST	Fumarate hydratase, mitochondrial; Fumarase {ECO:0000303|PubMed:3040736}; ...	1	1
sp|P22515|UBA1_YEAST	Ubiquitin-activating enzyme E1 1; EC 6.2.1.45 {ECO:0000269|PubMed:18662542, ...				2
sp|P25358|ELO2_YEAST	Elongation of fatty acids protein 2 {ECO:0000303|PubMed:9211877}; ...	1
sp|P22579|SIN3_YEAST	Transcriptional regulatory protein SIN3;				1
sp|P00447|SODM_YEAST	Superoxide dismutase , mitochondrial; EC 1.15.1.1; Flags: Precursor; ...		2
sp|P16622|HEMH_YEAST	Ferrochelatase, mitochondrial; EC 4.99.1.1; Heme synthase; Protoheme ...	2
sp|P25296|CANB_YEAST	Calcineurin subunit B; Calcineurin regulatory subunit; Protein ...			2
sp|P11075|SEC7_YEAST	Protein transport protein SEC7;
sp|P25298|RNA14_YEAST	mRNA 3—-end-processing protein RNA14;
sp|P23639|PSA2_YEAST	Proteasome subunit alpha type-2; EC 3.4.25.1; Macropain subunit ...		1	1
sp|P18480|SNF5_YEAST	SWI/SNF chromatin-remodeling complex subunit SNF5; SWI/SNF complex ...			1
sp|P03877|SCE3_YEAST	Intron-encoded DNA endonuclease aI3; DNA endonuclease I-SceIII; ...				1
sp|P19073|CDC42_YEAST	Cell division control protein 42; Suppressor of RHO3 protein 2; Flags: Precursor;	1
sp|P23644|TOM40_YEAST	Mitochondrial import receptor subunit TOM40; Mitochondrial import ...	1
sp|P19146|ARF2_YEAST	ADP-ribosylation factor 2;		1
sp|P10614|CP51_YEAST	Lanosterol 14-alpha demethylase; EC 1.14.14.154; CYPLI; Cytochrome ...		1
sp|P15624|SYFB_YEAST	Phenylalanine--tRNA ligase beta subunit; EC 6.1.1.20; Phenylalanyl-tRNA ...	1
sp|P17214|EST1_YEAST	Telomere elongation protein EST1; Ever shorter telomeres protein ...				1
sp|P22204|DBF2_YEAST	Cell cycle protein kinase DBF2; EC 2.7.11.1; Dumbbell forming ...				1
sp|P21374|ISY1_YEAST	Pre-mRNA-splicing factor ISY1; Interactor of SYF1; PRP19-associated ...		1	1
sp|P14904|AMPL_YEAST	Vacuolar aminopeptidase 1 {ECO:0000303|PubMed:17329814}; EC 3.4.11.22 ...	2
sp|Q07821|ISA1_YEAST	Iron-sulfur assembly protein 1;				1
sp|Q01722|GCR2_YEAST	Glycolytic genes transcriptional activator GCR2;			1
sp|Q06616|YP174_YEAST	Nuclear envelope protein YPR174C;	1
sp|P54839|HMCS_YEAST	Hydroxymethylglutaryl-CoA synthase; HMG-CoA synthase; EC 2.3.3.10; ...		1
sp|Q03694|INP1_YEAST	Inheritance of peroxisomes protein 1;	1
sp|Q03388|VPS72_YEAST	Vacuolar protein sorting-associated protein 72; SWR complex protein ...		1
sp|Q06103|RPN7_YEAST	26S proteasome regulatory subunit RPN7;
sp|Q12277|RRP42_YEAST	Exosome complex component RRP42; Ribosomal RNA-processing protein ...			1
sp|Q03048|COFI_YEAST	Cofilin; Actin-depolymerizing factor 1;			1
sp|Q06685|VIP1_YEAST	Inositol hexakisphosphate and diphosphoinositol-pentakisphosphate ...				1
sp|Q03559|YM8V_YEAST	Uncharacterized protein YMR295C;		1
sp|Q12472|YD21B_YEAST	Transposon Ty2-DR1 Gag-Pol polyprotein; TY2A-TY2B; Transposon ...			1
sp|Q92393|YO12B_YEAST	Transposon Ty1-OR Gag-Pol polyprotein; Gag-Pol-p199; TY1A-TY1B; ...			1
sp|Q04307|RPC10_YEAST	DNA-directed RNA polymerase III subunit RPC10; RNA polymerase ...				1
sp|Q08285|RRP40_YEAST	Exosome complex component RRP40; Ribosomal RNA-processing protein ...			1
sp|Q02825|SEN54_YEAST	tRNA-splicing endonuclease subunit SEN54; Splicing endonuclease ...		1
sp|Q12010|YPQ1_YEAST	Probable vacuolar amino acid transporter YPQ1; PQ-loop repeat-containing ...	1
sp|Q04697|GSF2_YEAST	Glucose-signaling factor 2; Extracellular mutant protein 6;	1
sp|Q08273|RBX1_YEAST	RING-box protein HRT1; RING-box protein 1; E3 ubiquitin-protein ...			1
sp|Q12035|FCF2_YEAST	rRNA-processing protein FCF2; FAF1 copurifying factor 2;				1
sp|Q05506|SYRC_YEAST	Arginine--tRNA ligase, cytoplasmic; EC 6.1.1.19; Arginyl-tRNA ...
sp|Q07655|WHI4_YEAST	Protein WHI4;	1
sp|Q06705|CSR1_YEAST	Phosphatidylinositol transfer protein CSR1; CHS5 SPA2 rescue protein 1; SEC14 homolog protein 2;	1
sp|Q00618|PGTA_YEAST	Geranylgeranyl transferase type-2 subunit alpha; EC 2.5.1.60; ...			1
sp|P53604|MSO1_YEAST	Protein MSO1;
sp|P43616|DUG1_YEAST	Cys-Gly metallodipeptidase DUG1; EC 3.4.13.-; Deficient in utilization ...			1
sp|P53144|YGK1_YEAST	HD domain-containing protein YGL101W;			1
sp|P47161|VPS70_YEAST	Vacuolar protein sorting-associated protein 70; EC 3.4.-.-;			1
sp|P42940|ETFB_YEAST	Probable electron transfer flavoprotein subunit beta; Beta-ETF; ...	1
sp|P40302|PSA6_YEAST	Proteasome subunit alpha type-6; EC 3.4.25.1; Macropain subunit ...			1
sp|P40008|FMP52_YEAST	Protein FMP52, mitochondrial; Found in mitochondrial proteome ...				1
sp|P49687|NU145_YEAST	Nucleoporin NUP145; EC 3.4.21.-; Nuclear pore protein NUP145; ...			1
sp|P42842|EMW1_YEAST	Essential for maintenance of the cell wall protein 1;
sp|P39958|GDI1_YEAST	Rab GDP-dissociation inhibitor; Rab GDI; Secretory pathway GDP ...
sp|P38930|CSK2C_YEAST	Casein kinase II subunit beta—; CK II beta—;
sp|P47069|MPS3_YEAST	Spindle pole body assembly component MPS3; 98 kDa nuclear envelope ...
sp|P40164|PP4R3_YEAST	Serine/threonine-protein phosphatase 4 regulatory subunit 3; PP4R3;			1
sp|P41735|COQ7_YEAST	5-demethoxyubiquinone hydroxylase, mitochondrial {ECO:0000255|HAMAP-Rule:MF_03194, ...	1
sp|P53617|NRD1_YEAST	Protein NRD1;			1
sp|P53091|MCM6_YEAST	DNA replication licensing factor MCM6; EC 3.6.4.12; Minichromosome ...			1
sp|P39520|IFH1_YEAST	Protein IFH1; Ribosomal RNA-processing protein 3;			1
sp|P51601|GCH1_YEAST	GTP cyclohydrolase 1; EC 3.5.4.16; GTP cyclohydrolase I; GTP-CH-I; ...			1
sp|P39985|DPO5_YEAST	rDNA transcriptional regulator POL5; EC 2.7.7.7; DNA polymerase ...
sp|P51996|YPT32_YEAST	GTP-binding protein YPT32/YPT11; Rab GTPase YPT32;
sp|P38840|ARO9_YEAST	Aromatic amino acid aminotransferase 2; EC 2.6.1.57; Aromatic ...
sp|P48559|YPT11_YEAST	GTP-binding protein YPT11; Rab GTPase YPT11;		1
sp|P53319|6PGD2_YEAST	6-phosphogluconate dehydrogenase, decarboxylating 2; EC 1.1.1.44; ...				1
sp|P40064|NU157_YEAST	Nucleoporin NUP157; Nuclear pore protein NUP157;	1
sp|P47113|BFA1_YEAST	Mitotic check point protein BFA1; Cell cycle arrest protein BFA1; ...	1
sp|P53133|YGL7_YEAST	Uncharacterized protein YGL117W;				1
sp|P40325|HUA1_YEAST	Proline-rich protein HUA1;			1
sp|P32767|KA122_YEAST	Importin beta-like protein KAP122; Karyopherin-122; Pleiotropic ...
sp|P33330|SERC_YEAST	Phosphoserine aminotransferase; PSAT; EC 2.6.1.52; Phosphohydroxythreonine ...			1
sp|P36004|KKQ8_YEAST	Probable serine/threonine-protein kinase KKQ8; EC 2.7.11.1;			1
sp|P32387|RM41_YEAST	54S ribosomal protein L41, mitochondrial; Mitochondrial large ...			1
sp|P25719|CYPC_YEAST	Peptidyl-prolyl cis-trans isomerase C, mitochondrial; PPIase C; EC 5.2.1.8; Cyclophilin C; PPI-III; Rotamase C; Flags: Precursor;		1
sp|P28004|PRP45_YEAST	Pre-mRNA-processing protein 45;			1
sp|P38272|SHE3_YEAST	SWI5-dependent HO expression protein 3;	1
sp|P38781|RSC30_YEAST	Chromatin structure-remodeling complex protein RSC30; Remodel ...
sp|P35177|SPT7_YEAST	Transcriptional activator SPT7;
sp|P33306|BCK2_YEAST	Protein BCK2; Bypass of kinase C protein;	1
sp|P38084|BAP2_YEAST	Leu/Val/Ile amino-acid permease; Branched-chain amino-acid permease ...				1
sp|P38323|CLPX_YEAST	ATP-dependent clpX-like chaperone, mitochondrial {ECO:0000305|PubMed:9827555}; ...	1
sp|P34072|MKS1_YEAST	Negative regulator of RAS-cAMP pathway;				1
sp|P32354|MCM10_YEAST	Minichromosome maintenance protein 10; Protein DNA43;		1
sp|P38624|PSB1_YEAST	Proteasome subunit beta type-1; EC 3.4.25.1; Macropain subunit ...	1
sp|P36526|RM27_YEAST	54S ribosomal protein L27, mitochondrial; Mitochondrial large ...
sp|P34909|NOT4_YEAST	General negative regulator of transcription subunit 4; Modulator ...
sp|P32896|PDC2_YEAST	Protein PDC2;		1
sp|P26793|FEN1_YEAST	Flap endonuclease 1 {ECO:0000255|HAMAP-Rule:MF_03140}; FEN-1 {ECO:0000255|HAMAP-Rule:MF_03140}; EC 3.1.-.- {ECO:0000255|HAMAP-Rule:MF_03140}; Flap structure-specific endonuclease 1 {ECO:0000255|HAMAP-Rule:MF_03140}; RAD2 homolog nuclease 1; RTH1 nucle ...			1
sp|P13663|DHAS_YEAST	Aspartate-semialdehyde dehydrogenase; ASA dehydrogenase; ASADH; ...			1
sp|P12945|NAT1_YEAST	N-terminal acetyltransferase A complex subunit NAT1; NatA complex ...			1
sp|P14906|SEC63_YEAST	Protein translocation protein SEC63; Protein NPL1; Sec62/63 complex ...		1
sp|P14907|NSP1_YEAST	Nucleoporin NSP1; Nuclear pore protein NSP1; Nucleoskeletal-like ...	1
sp|P17423|KHSE_YEAST	Homoserine kinase; HK; HSK; EC 2.7.1.39;			1
sp|P20433|RPB4_YEAST	DNA-directed RNA polymerase II subunit RPB4; RNA polymerase II ...	1
sp|P22146|GAS1_YEAST	1,3-beta-glucanosyltransferase GAS1; EC 2.4.1.-; Glycolipid-anchored ...	1
sp|P00927|THDH_YEAST	Threonine dehydratase, mitochondrial; EC 4.3.1.19; Threonine deaminase; Flags: Precursor;	1
sp|P21524|RIR1_YEAST	Ribonucleoside-diphosphate reductase large chain 1; EC 1.17.4.1; ...
sp|P23643|VPS3_YEAST	Vacuolar protein sorting-associated protein 3; Vacuolar protein-targeting ...				1
sp|P25359|RRP43_YEAST	Exosome complex component RRP43; Ribosomal RNA-processing protein ...
sp|P10507|MPPB_YEAST	Mitochondrial-processing peptidase subunit beta; EC 3.4.24.64; ...	1
sp|P10663|RT02_YEAST	37S ribosomal protein MRP2, mitochondrial; Mitochondrial small ...	1
sp|P06782|SNF1_YEAST	Carbon catabolite-derepressing protein kinase {ECO:0000303|PubMed:3526554}; ...			1
sp|P07274|PROF_YEAST	Profilin;		1
sp|D6VTK4|STE2_YEAST	Pheromone alpha factor receptor;		1
sp|P24583|KPC1_YEAST	Protein kinase C-like 1; PKC 1; EC 2.7.11.13;
sp|P13711|ACOX_YEAST	Acyl-coenzyme A oxidase; Acyl-CoA oxidase; EC 1.3.3.6;
sp|P13856|RSR1_YEAST	Ras-related protein RSR1; Flags: Precursor;		1
sp|P20967|ODO1_YEAST	2-oxoglutarate dehydrogenase, mitochondrial; EC 1.2.4.2; 2-oxoglutarate ...	1
sp|P06704|CDC31_YEAST	Cell division control protein 31; Nuclear pore protein CDC31; ...				1
Grand Total		20349	19591	20224	20195

## Sheet: peptides
Spectrum	log(e)	log(I)	m+h	delta	z	zeta	retention	pre	start	sequence	end	post	modifications	protein	description	spectrum	model	Species	run #	Sample name
82	-2.2	2.79	782.39	-0.1	2	0.667	7.72	nsnr	858	YSSNRR	863	nmqn		sp|P39936|IF4F2_YEAST	Eukaryotic initiation factor 4F subunit p130; eIF-4F p130; eIF4F ...	File: &quot;Y:\QE\08-19-19\QE08246.raw&quot;; SpectrumID: &quot;82&quot;; scans: &quot;1787&quot; RTINSECONDS=781 |id=82|path=../gpm/archive/GPM80100003182.xml|source=F:\Dropbox\projects\MS5114_Sharma\mgf\QE08246.mgf|	1	YEAST	QE08246	WT-m7G
84	-3.1	2.76	806.357	0.2	2	0.667	8.37	rskr	533	MNDDRR	538	snrs		sp|P39935|IF4F1_YEAST	Eukaryotic initiation factor 4F subunit p150; eIF-4F p150; eIF4F ...	File: &quot;Y:\QE\08-19-19\QE08246.raw&quot;; SpectrumID: &quot;84&quot;; scans: &quot;1814&quot; RTINSECONDS=790 |id=84|path=../gpm/archive/GPM80100003182.xml|source=F:\Dropbox\projects\MS5114_Sharma\mgf\QE08246.mgf|	1	YEAST	QE08246	WT-m7G
86	-4.8	2.63	802.395	0.5	2	0.667	9.66	alrk	279	YVNHNR	284	lynq		sp|GAG_SCVLA|	Major capsid protein; Gag protein; Major coat protein;	File: &quot;Y:\QE\08-19-19\QE08246.raw&quot;; SpectrumID: &quot;86&quot;; scans: &quot;1837&quot; RTINSECONDS=797 |id=86|path=../gpm/archive/GPM80100003182.xml|source=F:\Dropbox\projects\MS5114_Sharma\mgf\QE08246.mgf|	1	SCVLA|	QE08246	WT-m7G
89	-3.9	2.81	749.336	0	2	0.667	8.57	rskr	497	MGDDRR	502	snrg		sp|P39936|IF4F2_YEAST	Eukaryotic initiation factor 4F subunit p130; eIF-4F p130; eIF4F ...	File: &quot;Y:\QE\08-19-19\QE08246.raw&quot;; SpectrumID: &quot;89&quot;; scans: &quot;1846&quot; RTINSECONDS=799 |id=89|path=../gpm/archive/GPM80100003182.xml|source=F:\Dropbox\projects\MS5114_Sharma\mgf\QE08246.mgf|	1	YEAST	QE08246	WT-m7G
92	-3.2	2.93	1518.74	0.6	3	0.75	6.98	eekk	171	ASKGEEKNDGVEQK	184	sksg		sp|P39936|IF4F2_YEAST	Eukaryotic initiation factor 4F subunit p130; eIF-4F p130; eIF4F ...	File: &quot;Y:\QE\08-19-19\QE08246.raw&quot;; SpectrumID: &quot;92&quot;; scans: &quot;1859&quot; RTINSECONDS=803 |id=92|path=../gpm/archive/GPM80100003182.xml|source=F:\Dropbox\projects\MS5114_Sharma\mgf\QE08246.mgf|	1	YEAST	QE08246	WT-m7G
93	-4.1	2.85	977.41	0.3	2	0.667	9.4	psmr	479	GMDHTSSSR	487	vssk		sp|P39936|IF4F2_YEAST	Eukaryotic initiation factor 4F subunit p130; eIF-4F p130; eIF4F ...	File: &quot;Y:\QE\08-19-19\QE08246.raw&quot;; SpectrumID: &quot;93&quot;; scans: &quot;1867&quot; RTINSECONDS=805 |id=93|path=../gpm/archive/GPM80100003182.xml|source=F:\Dropbox\projects\MS5114_Sharma\mgf\QE08246.mgf|	1	YEAST	QE08246	WT-m7G
94	-4.3	2.82	1051.55	0.4	3	0.75	11.8	liqk	291	KPVEAHENK	299	itlp		sp|Q99177|BRR1_YEAST	Pre-mRNA-splicing factor BRR1; Bad response to refrigeration protein 1;	File: &quot;Y:\QE\08-19-19\QE08246.raw&quot;; SpectrumID: &quot;94&quot;; scans: &quot;1869&quot; RTINSECONDS=806 |id=94|path=../gpm/archive/GPM80100003182.xml|source=F:\Dropbox\projects\MS5114_Sharma\mgf\QE08246.mgf|	1	YEAST	QE08246	WT-m7G
96	-3.5	2.81	1051.55	0.7	2	0.5	11.8	liqk	291	KPVEAHENK	299	itlp		sp|Q99177|BRR1_YEAST	Pre-mRNA-splicing factor BRR1; Bad response to refrigeration protein 1;	File: &quot;Y:\QE\08-19-19\QE08246.raw&quot;; SpectrumID: &quot;96&quot;; scans: &quot;1872&quot; RTINSECONDS=806 |id=96|path=../gpm/archive/GPM80100003182.xml|source=F:\Dropbox\projects\MS5114_Sharma\mgf\QE08246.mgf|	1	YEAST	QE08246	WT-m7G
97	-7.1	2.98	1331.58	0.8	2	0.667	8.1	snsr	847	FNNHNQSNSNR	857	yssn		sp|P39936|IF4F2_YEAST	Eukaryotic initiation factor 4F subunit p130; eIF-4F p130; eIF4F ...	File: &quot;Y:\QE\08-19-19\QE08246.raw&quot;; SpectrumID: &quot;97&quot;; scans: &quot;1879&quot; RTINSECONDS=808 |id=97|path=../gpm/archive/GPM80100003182.xml|source=F:\Dropbox\projects\MS5114_Sharma\mgf\QE08246.mgf|	1	YEAST	QE08246	WT-m7G
98	-4.7	2.9	982.518	0	3	1	6.7	iqer	96	NPSQRPQR	103	ry]		sp|P46784|RS10B_YEAST	40S ribosomal protein S10-B {ECO:0000303|PubMed:9559554}; Small ...	File: &quot;Y:\QE\08-19-19\QE08246.raw&quot;; SpectrumID: &quot;98&quot;; scans: &quot;1883&quot; RTINSECONDS=810 |id=98|path=../gpm/archive/GPM80100003182.xml|source=F:\Dropbox\projects\MS5114_Sharma\mgf\QE08246.mgf|	1	YEAST	QE08246	WT-m7G
100	-2.9	2.49	756.4	0.1	2	0.667	12.32	sgsr	650	SLSHANK	656	yind		sp|P34160|NCBP1_YEAST	Nuclear cap-binding protein complex subunit 1; 80 kDa nuclear ...	File: &quot;Y:\QE\08-19-19\QE08246.raw&quot;; SpectrumID: &quot;100&quot;; scans: &quot;1885&quot; RTINSECONDS=810 |id=100|path=../gpm/archive/GPM80100003182.xml|source=F:\Dropbox\projects\MS5114_Sharma\mgf\QE08246.mgf|	1	YEAST	QE08246	WT-m7G
108	-5	3.21	1518.74	0.9	2	0.5	6.98	eekk	171	ASKGEEKNDGVEQK	184	sksg		sp|P39936|IF4F2_YEAST	Eukaryotic initiation factor 4F subunit p130; eIF-4F p130; eIF4F ...	File: &quot;Y:\QE\08-19-19\QE08246.raw&quot;; SpectrumID: &quot;108&quot;; scans: &quot;1906&quot; RTINSECONDS=815 |id=108|path=../gpm/archive/GPM80100003182.xml|source=F:\Dropbox\projects\MS5114_Sharma\mgf\QE08246.mgf|	1	YEAST	QE08246	WT-m7G
123	-3.4	2.73	856.427	0	2	0.667	11.29	elak	113	HAVSEGTR	120	avtk		sp|P02294|H2B2_YEAST	Histone H2B.2;	File: &quot;Y:\QE\08-19-19\QE08246.raw&quot;; SpectrumID: &quot;123&quot;; scans: &quot;1939&quot; RTINSECONDS=822 |id=123|path=../gpm/archive/GPM80100003182.xml|source=F:\Dropbox\projects\MS5114_Sharma\mgf\QE08246.mgf|	1	YEAST	QE08246	WT-m7G
124	-2.5	2.82	817.42	0.2	2	0.5	12.26	nlkk	165	FHEEKK	170	askg		sp|P39936|IF4F2_YEAST	Eukaryotic initiation factor 4F subunit p130; eIF-4F p130; eIF4F ...	File: &quot;Y:\QE\08-19-19\QE08246.raw&quot;; SpectrumID: &quot;124&quot;; scans: &quot;1940&quot; RTINSECONDS=822 |id=124|path=../gpm/archive/GPM80100003182.xml|source=F:\Dropbox\projects\MS5114_Sharma\mgf\QE08246.mgf|	1	YEAST	QE08246	WT-m7G
126	-3.8	2.74	1079.5	0.3	2	0.667	7.6	nkrk	301	NNDRYNQR	308	redl		sp|P25555|GBP2_YEAST	Single-strand telomeric DNA-binding protein GBP2; G-strand-binding ...	File: &quot;Y:\QE\08-19-19\QE08246.raw&quot;; SpectrumID: &quot;126&quot;; scans: &quot;1942&quot; RTINSECONDS=822 |id=126|path=../gpm/archive/GPM80100003182.xml|source=F:\Dropbox\projects\MS5114_Sharma\mgf\QE08246.mgf|	1	YEAST	QE08246	WT-m7G
137	-2.8	2.79	996.533	0.5	2	0.667	7.4	iqer	96	NPTQRPQR	103	ry]		sp|Q08745|RS10A_YEAST	40S ribosomal protein S10-A {ECO:0000303|PubMed:9559554}; Small ...	File: &quot;Y:\QE\08-19-19\QE08246.raw&quot;; SpectrumID: &quot;137&quot;; scans: &quot;1970&quot; RTINSECONDS=829 |id=137|path=../gpm/archive/GPM80100003182.xml|source=F:\Dropbox\projects\MS5114_Sharma\mgf\QE08246.mgf|	1	YEAST	QE08246	WT-m7G
138	-4.9	2.55	1166.49	0.7	2	0.667	7.94	vgtr	460	CCTKPESER	468	mpct	C460+Carbamidomethyl; C461+Carbamidomethyl;	sp|ALBU_BOVIN|	Serum albumin; BSA; Bos d 6; Flags: Precursor;	File: &quot;Y:\QE\08-19-19\QE08246.raw&quot;; SpectrumID: &quot;138&quot;; scans: &quot;1971&quot; RTINSECONDS=829 |id=138|path=../gpm/archive/GPM80100003182.xml|source=F:\Dropbox\projects\MS5114_Sharma\mgf\QE08246.mgf|	1	BOVIN|	QE08246	WT-m7G
139	-4.9	2.81	1166.49	0.1	3	1	7.94	vgtr	460	CCTKPESER	468	mpct	C460+Carbamidomethyl; C461+Carbamidomethyl;	sp|ALBU_BOVIN|	Serum albumin; BSA; Bos d 6; Flags: Precursor;	File: &quot;Y:\QE\08-19-19\QE08246.raw&quot;; SpectrumID: &quot;139&quot;; scans: &quot;1972&quot; RTINSECONDS=829 |id=139|path=../gpm/archive/GPM80100003182.xml|source=F:\Dropbox\projects\MS5114_Sharma\mgf\QE08246.mgf|	1	BOVIN|	QE08246	WT-m7G
142	-3.2	2.63	905.437	0.1	3	0.75	10.04	rrsk	496	RMGDDRR	502	snrg		sp|P39936|IF4F2_YEAST	Eukaryotic initiation factor 4F subunit p130; eIF-4F p130; eIF4F ...	File: &quot;Y:\QE\08-19-19\QE08246.raw&quot;; SpectrumID: &quot;142&quot;; scans: &quot;1987&quot; RTINSECONDS=833 |id=142|path=../gpm/archive/GPM80100003182.xml|source=F:\Dropbox\projects\MS5114_Sharma\mgf\QE08246.mgf|	1	YEAST	QE08246	WT-m7G
144	-3.5	2.96	852.48	0.4	2	0.667	10.61	vqlk	130	RQPAQPR	136	esri		sp|Q02753|RL21A_YEAST	60S ribosomal protein L21-A {ECO:0000303|PubMed:9559554}; Large ...	File: &quot;Y:\QE\08-19-19\QE08246.raw&quot;; SpectrumID: &quot;144&quot;; scans: &quot;1989&quot; RTINSECONDS=833 |id=144|path=../gpm/archive/GPM80100003182.xml|source=F:\Dropbox\projects\MS5114_Sharma\mgf\QE08246.mgf|	1	YEAST	QE08246	WT-m7G
147	-2.1	2.58	1646.83	0	4	0.8	7.1	heek	170	KASKGEEKNDGVEQK	184	sksg		sp|P39936|IF4F2_YEAST	Eukaryotic initiation factor 4F subunit p130; eIF-4F p130; eIF4F ...	File: &quot;Y:\QE\08-19-19\QE08246.raw&quot;; SpectrumID: &quot;147&quot;; scans: &quot;1995&quot; RTINSECONDS=835 |id=147|path=../gpm/archive/GPM80100003182.xml|source=F:\Dropbox\projects\MS5114_Sharma\mgf\QE08246.mgf|	1	YEAST	QE08246	WT-m7G
152	-2.7	2.83	743.427	-0.1	2	0.667	12.31	lgpk	137	RANNIR	142	kffg		sp|P0CX38|RS6B_YEAST	40S ribosomal protein S6-B {ECO:0000303|PubMed:9559554}; RP9; ...	File: &quot;Y:\QE\08-19-19\QE08246.raw&quot;; SpectrumID: &quot;152&quot;; scans: &quot;2007&quot; RTINSECONDS=837 |id=152|path=../gpm/archive/GPM80100003182.xml|source=F:\Dropbox\projects\MS5114_Sharma\mgf\QE08246.mgf|	1	YEAST	QE08246	WT-m7G
154	-3.5	2.91	1529.72	0.7	3	0.75	7.58	sykr	1525	DSPSENEEKPNKR	1537	fkkd		sp|P53552|THO2_YEAST	THO complex subunit 2; Low dye-binding protein 5; THO complex ...	File: &quot;Y:\QE\08-19-19\QE08246.raw&quot;; SpectrumID: &quot;154&quot;; scans: &quot;2009&quot; RTINSECONDS=837 |id=154|path=../gpm/archive/GPM80100003182.xml|source=F:\Dropbox\projects\MS5114_Sharma\mgf\QE08246.mgf|	1	YEAST	QE08246	WT-m7G
156	-2.9	2.78	864.443	0.1	2	0.667	10.52	rllr	38	RGNYAQR	44	igsg		sp|P04911|H2A1_YEAST	Histone H2A.1;	File: &quot;Y:\QE\08-19-19\QE08246.raw&quot;; SpectrumID: &quot;156&quot;; scans: &quot;2014&quot; RTINSECONDS=839 |id=156|path=../gpm/archive/GPM80100003182.xml|source=F:\Dropbox\projects\MS5114_Sharma\mgf\QE08246.mgf|	1	YEAST	QE08246	WT-m7G
157	-2.9	2.76	690.332	0	2	0.667	10.78	ecsk	209	FGHSSR	214	irnt		sp|P24783|DBP2_YEAST	ATP-dependent RNA helicase DBP2; EC 3.6.4.13; DEAD box protein ...	File: &quot;Y:\QE\08-19-19\QE08246.raw&quot;; SpectrumID: &quot;157&quot;; scans: &quot;2015&quot; RTINSECONDS=839 |id=157|path=../gpm/archive/GPM80100003182.xml|source=F:\Dropbox\projects\MS5114_Sharma\mgf\QE08246.mgf|	1	YEAST	QE08246	WT-m7G
158	-2.8	2.74	809.438	-0.1	2	0.667	10.4	qlik	55	VAVHNGGR	62	khva		sp|P05738|RL9A_YEAST	60S ribosomal protein L9-A {ECO:0000303|PubMed:9559554}; L8; Large ribosomal subunit protein uL6-A {ECO:0000303|PubMed:24524803}; RP24; YL11;	File: &quot;Y:\QE\08-19-19\QE08246.raw&quot;; SpectrumID: &quot;158&quot;; scans: &quot;2016&quot; RTINSECONDS=839 |id=158|path=../gpm/archive/GPM80100003182.xml|source=F:\Dropbox\projects\MS5114_Sharma\mgf\QE08246.mgf|	1	YEAST	QE08246	WT-m7G
162	-9.8	2.73	869.52	0.2	2	0.5	12.5	tivk	53	KAVTVHSK	60	srtr		sp|P0CX83|RL19B_YEAST	60S ribosomal protein L19-B {ECO:0000303|PubMed:9559554}; L23; ...	File: &quot;Y:\QE\08-19-19\QE08246.raw&quot;; SpectrumID: &quot;162&quot;; scans: &quot;2023&quot; RTINSECONDS=840 |id=162|path=../gpm/archive/GPM80100003182.xml|source=F:\Dropbox\projects\MS5114_Sharma\mgf\QE08246.mgf|	1	YEAST	QE08246	WT-m7G
167	-2.2	2.73	753.4	0	2	0.667	12.47	fktr	396	HIQEAR	401	kkea		sp|Q02792|XRN2_YEAST	5—-3— exoribonuclease 2; EC 3.1.13.-; Ribonucleic acid-trafficking ...	File: &quot;Y:\QE\08-19-19\QE08246.raw&quot;; SpectrumID: &quot;167&quot;; scans: &quot;2031&quot; RTINSECONDS=841 |id=167|path=../gpm/archive/GPM80100003182.xml|source=F:\Dropbox\projects\MS5114_Sharma\mgf\QE08246.mgf|	1	YEAST	QE08246	WT-m7G
169	-4.1	2.84	930.49	-0.2	3	0.75	10.95	salr	278	KYVNHNR	284	lynq		sp|GAG_SCVLA|	Major capsid protein; Gag protein; Major coat protein;	File: &quot;Y:\QE\08-19-19\QE08246.raw&quot;; SpectrumID: &quot;169&quot;; scans: &quot;2034&quot; RTINSECONDS=842 |id=169|path=../gpm/archive/GPM80100003182.xml|source=F:\Dropbox\projects\MS5114_Sharma\mgf\QE08246.mgf|	1	SCVLA|	QE08246	WT-m7G
170	-6.8	2.48	830.39	0.1	2	0.667	10.2	ydrr	497	SYGGGHPR	504	yggg		sp|P24783|DBP2_YEAST	ATP-dependent RNA helicase DBP2; EC 3.6.4.13; DEAD box protein ...	File: &quot;Y:\QE\08-19-19\QE08246.raw&quot;; SpectrumID: &quot;170&quot;; scans: &quot;2036&quot; RTINSECONDS=842 |id=170|path=../gpm/archive/GPM80100003182.xml|source=F:\Dropbox\projects\MS5114_Sharma\mgf\QE08246.mgf|	1	YEAST	QE08246	WT-m7G
172	-5.6	2.74	930.49	0.5	2	0.5	10.95	salr	278	KYVNHNR	284	lynq		sp|GAG_SCVLA|	Major capsid protein; Gag protein; Major coat protein;	File: &quot;Y:\QE\08-19-19\QE08246.raw&quot;; SpectrumID: &quot;172&quot;; scans: &quot;2038&quot; RTINSECONDS=843 |id=172|path=../gpm/archive/GPM80100003182.xml|source=F:\Dropbox\projects\MS5114_Sharma\mgf\QE08246.mgf|	1	SCVLA|	QE08246	WT-m7G
173	-5.8	2.58	894.443	0.1	2	0.667	12.04	stpk	17	RPYESSR	23	ldae		sp|P05755|RS9B_YEAST	40S ribosomal protein S9-B {ECO:0000303|PubMed:9559554}; RP21; ...	File: &quot;Y:\QE\08-19-19\QE08246.raw&quot;; SpectrumID: &quot;173&quot;; scans: &quot;2039&quot; RTINSECONDS=843 |id=173|path=../gpm/archive/GPM80100003182.xml|source=F:\Dropbox\projects\MS5114_Sharma\mgf\QE08246.mgf|	1	YEAST	QE08246	WT-m7G
181	-2.3	3.01	839.364	-0.5	2	0.667	7.81	prsr	89	DRYDDR	94	rrgr		sp|P38922|HRB1_YEAST	Protein HRB1; Protein TOM34;	File: &quot;Y:\QE\08-19-19\QE08246.raw&quot;; SpectrumID: &quot;181&quot;; scans: &quot;2055&quot; RTINSECONDS=846 |id=181|path=../gpm/archive/GPM80100003182.xml|source=F:\Dropbox\projects\MS5114_Sharma\mgf\QE08246.mgf|	1	YEAST	QE08246	WT-m7G
182	-5	2.95	734.398	-0.1	2	0.667	12.22	lfsk	69	CGTIKR	74	iimg	C69+Carbamidomethyl;	sp|Q08920|NCBP2_YEAST	Nuclear cap-binding protein subunit 2; 20 kDa nuclear cap-binding ...	File: &quot;Y:\QE\08-19-19\QE08246.raw&quot;; SpectrumID: &quot;182&quot;; scans: &quot;2056&quot; RTINSECONDS=846 |id=182|path=../gpm/archive/GPM80100003182.xml|source=F:\Dropbox\projects\MS5114_Sharma\mgf\QE08246.mgf|	1	YEAST	QE08246	WT-m7G
183	-9.7	2.97	1182.56	-0.3	3	0.75	12.7	altr	237	SNSHASSLHSR	247	kssf		sp|P26570|PPZ1_YEAST	Serine/threonine-protein phosphatase PP-Z1; EC 3.1.3.16;	File: &quot;Y:\QE\08-19-19\QE08246.raw&quot;; SpectrumID: &quot;183&quot;; scans: &quot;2057&quot; RTINSECONDS=846 |id=183|path=../gpm/archive/GPM80100003182.xml|source=F:\Dropbox\projects\MS5114_Sharma\mgf\QE08246.mgf|	1	YEAST	QE08246	WT-m7G
184	-3.4	3.02	1332.57	-0.2	2	0.667	8.1	snsr	847	FNNHNQSNSNR	857	yssn	N848+Deamidated;	sp|P39936|IF4F2_YEAST	Eukaryotic initiation factor 4F subunit p130; eIF-4F p130; eIF4F ...	File: &quot;Y:\QE\08-19-19\QE08246.raw&quot;; SpectrumID: &quot;184&quot;; scans: &quot;2061&quot; RTINSECONDS=847 |id=184|path=../gpm/archive/GPM80100003182.xml|source=F:\Dropbox\projects\MS5114_Sharma\mgf\QE08246.mgf|	1	YEAST	QE08246	WT-m7G
185	-6.6	3.18	834.458	-0.5	2	0.5	13.5	rnhk	45	HALHGTAK	52	alaa		sp|P05747|RL29_YEAST	60S ribosomal protein L29 {ECO:0000303|PubMed:9559554}; Large ...	File: &quot;Y:\QE\08-19-19\QE08246.raw&quot;; SpectrumID: &quot;185&quot;; scans: &quot;2063&quot; RTINSECONDS=847 |id=185|path=../gpm/archive/GPM80100003182.xml|source=F:\Dropbox\projects\MS5114_Sharma\mgf\QE08246.mgf|	1	YEAST	QE08246	WT-m7G
192	-2.4	2.69	1112.56	0.3	2	0.5	10.4	ytqk	49	KPYNSNRPH	57	qqrg		sp|P39935|IF4F1_YEAST	Eukaryotic initiation factor 4F subunit p150; eIF-4F p150; eIF4F ...	File: &quot;Y:\QE\08-19-19\QE08246.raw&quot;; SpectrumID: &quot;192&quot;; scans: &quot;2081&quot; RTINSECONDS=852 |id=192|path=../gpm/archive/GPM80100003182.xml|source=F:\Dropbox\projects\MS5114_Sharma\mgf\QE08246.mgf|	1	YEAST	QE08246	WT-m7G
193	-4.4	2.75	1372.63	0.4	3	1	21.18	[m	2	TDETAHPTQSASK	14	qesa		sp|P39935|IF4F1_YEAST	Eukaryotic initiation factor 4F subunit p150; eIF-4F p150; eIF4F ...	File: &quot;Y:\QE\08-19-19\QE08246.raw&quot;; SpectrumID: &quot;193&quot;; scans: &quot;2083&quot; RTINSECONDS=852 |id=193|path=../gpm/archive/GPM80100003182.xml|source=F:\Dropbox\projects\MS5114_Sharma\mgf\QE08246.mgf|	1	YEAST	QE08246	WT-m7G
196	-10.7	2.66	1372.63	0.5	2	0.667	21.18	[m	2	TDETAHPTQSASK	14	qesa		sp|P39935|IF4F1_YEAST	Eukaryotic initiation factor 4F subunit p150; eIF-4F p150; eIF4F ...	File: &quot;Y:\QE\08-19-19\QE08246.raw&quot;; SpectrumID: &quot;196&quot;; scans: &quot;2087&quot; RTINSECONDS=853 |id=196|path=../gpm/archive/GPM80100003182.xml|source=F:\Dropbox\projects\MS5114_Sharma\mgf\QE08246.mgf|	1	YEAST	QE08246	WT-m7G
204	-2.8	2.87	996.522	-1	2	0.5	9.2	qlik	55	VAVHNGDRK	63	hvaa	N59+Deamidated;	sp|P51401|RL9B_YEAST	60S ribosomal protein L9-B {ECO:0000303|PubMed:9559554}; L8; Large ribosomal subunit protein uL6-B {ECO:0000303|PubMed:24524803}; RP24; YL11;	File: &quot;Y:\QE\08-19-19\QE08246.raw&quot;; SpectrumID: &quot;204&quot;; scans: &quot;2102&quot; RTINSECONDS=855 |id=204|path=../gpm/archive/GPM80100003182.xml|source=F:\Dropbox\projects\MS5114_Sharma\mgf\QE08246.mgf|	1	YEAST	QE08246	WT-m7G
209	-3	2.7	709.399	-0.3	2	0.667	14.38	fdvk	37	HPLNTK	42	wtlw		sp|P07260|IF4E_YEAST	Eukaryotic translation initiation factor 4E; eIF-4E; eIF4E; eIF-4F ...	File: &quot;Y:\QE\08-19-19\QE08246.raw&quot;; SpectrumID: &quot;209&quot;; scans: &quot;2110&quot; RTINSECONDS=857 |id=209|path=../gpm/archive/GPM80100003182.xml|source=F:\Dropbox\projects\MS5114_Sharma\mgf\QE08246.mgf|	1	YEAST	QE08246	WT-m7G
213	-6	3.06	1029.57	0.7	2	0.667	13.3	riar	70	ALKQEGAANK	79	tvvv		sp|P0CX49|RL18A_YEAST	60S ribosomal protein L18-A {ECO:0000303|PubMed:9559554}; Large ...	File: &quot;Y:\QE\08-19-19\QE08246.raw&quot;; SpectrumID: &quot;213&quot;; scans: &quot;2114&quot; RTINSECONDS=857 |id=213|path=../gpm/archive/GPM80100003182.xml|source=F:\Dropbox\projects\MS5114_Sharma\mgf\QE08246.mgf|	1	YEAST	QE08246	WT-m7G
218	-4.8	2.81	1029.57	-0.2	3	1	13.3	riar	70	ALKQEGAANK	79	tvvv		sp|P0CX49|RL18A_YEAST	60S ribosomal protein L18-A {ECO:0000303|PubMed:9559554}; Large ...	File: &quot;Y:\QE\08-19-19\QE08246.raw&quot;; SpectrumID: &quot;218&quot;; scans: &quot;2121&quot; RTINSECONDS=858 |id=218|path=../gpm/archive/GPM80100003182.xml|source=F:\Dropbox\projects\MS5114_Sharma\mgf\QE08246.mgf|	1	YEAST	QE08246	WT-m7G
222	-3.6	2.77	805.399	0.1	2	0.667	11.56	liyk	31	CGGIDKR	37	tiek	C31+Carbamidomethyl;	sp|P02994|EF1A_YEAST	Elongation factor 1-alpha; EF-1-alpha; Eukaryotic elongation factor 1A; eEF1A; Translation elongation factor 1A;	File: &quot;Y:\QE\08-19-19\QE08246.raw&quot;; SpectrumID: &quot;222&quot;; scans: &quot;2128&quot; RTINSECONDS=860 |id=222|path=../gpm/archive/GPM80100003182.xml|source=F:\Dropbox\projects\MS5114_Sharma\mgf\QE08246.mgf|	1	YEAST	QE08246	WT-m7G
223	-4.1	2.81	1156.57	-0.4	3	0.75	11.8	tfsk	35	GNTSHIEDKR	44	fihv		sp|P53851|TEX1_YEAST	Protein TEX1; Trex component 1;	File: &quot;Y:\QE\08-19-19\QE08246.raw&quot;; SpectrumID: &quot;223&quot;; scans: &quot;2129&quot; RTINSECONDS=860 |id=223|path=../gpm/archive/GPM80100003182.xml|source=F:\Dropbox\projects\MS5114_Sharma\mgf\QE08246.mgf|	1	YEAST	QE08246	WT-m7G
225	-4	3	758.358	-0.3	2	0.667	15.28	reik	811	HWNSAK	816	kdag	W812+Oxidation;	sp|P39936|IF4F2_YEAST	Eukaryotic initiation factor 4F subunit p130; eIF-4F p130; eIF4F ...	File: &quot;Y:\QE\08-19-19\QE08246.raw&quot;; SpectrumID: &quot;225&quot;; scans: &quot;2134&quot; RTINSECONDS=861 |id=225|path=../gpm/archive/GPM80100003182.xml|source=F:\Dropbox\projects\MS5114_Sharma\mgf\QE08246.mgf|	1	YEAST	QE08246	WT-m7G
227	-3.5	2.75	846.45	0	2	0.667	16.06	ikvk	188	IMRDPAK	194	srtg	M189+Oxidation;	sp|P05750|RS3_YEAST	40S ribosomal protein S3 {ECO:0000303|PubMed:9559554}; RP13; Small ribosomal subunit protein uS3 {ECO:0000303|PubMed:24524803}; YS3;	File: &quot;Y:\QE\08-19-19\QE08246.raw&quot;; SpectrumID: &quot;227&quot;; scans: &quot;2136&quot; RTINSECONDS=861 |id=227|path=../gpm/archive/GPM80100003182.xml|source=F:\Dropbox\projects\MS5114_Sharma\mgf\QE08246.mgf|	1	YEAST	QE08246	WT-m7G
232	-4.6	2.92	930.49	0	3	0.75	10.95	salr	278	KYVNHNR	284	lynq		sp|GAG_SCVLA|	Major capsid protein; Gag protein; Major coat protein;	File: &quot;Y:\QE\08-19-19\QE08246.raw&quot;; SpectrumID: &quot;232&quot;; scans: &quot;2145&quot; RTINSECONDS=863 |id=232|path=../gpm/archive/GPM80100003182.xml|source=F:\Dropbox\projects\MS5114_Sharma\mgf\QE08246.mgf|	1	SCVLA|	QE08246	WT-m7G
233	-3.4	3.07	1368.68	-0.2	3	0.75	8.5	ytqk	49	KPYNSNRPHQQ	59	rggk		sp|P39935|IF4F1_YEAST	Eukaryotic initiation factor 4F subunit p150; eIF-4F p150; eIF4F ...	File: &quot;Y:\QE\08-19-19\QE08246.raw&quot;; SpectrumID: &quot;233&quot;; scans: &quot;2147&quot; RTINSECONDS=863 |id=233|path=../gpm/archive/GPM80100003182.xml|source=F:\Dropbox\projects\MS5114_Sharma\mgf\QE08246.mgf|	1	YEAST	QE08246	WT-m7G
237	-2.2	2.69	821.474	0.1	2	0.667	7.19	rknr	96	APPQRPR	102	fnre		sp|P39938|RS26A_YEAST	40S ribosomal protein S26-A {ECO:0000303|PubMed:9559554}; Small ...	File: &quot;Y:\QE\08-19-19\QE08246.raw&quot;; SpectrumID: &quot;237&quot;; scans: &quot;2154&quot; RTINSECONDS=864 |id=237|path=../gpm/archive/GPM80100003182.xml|source=F:\Dropbox\projects\MS5114_Sharma\mgf\QE08246.mgf|	1	YEAST	QE08246	WT-m7G
238	-2.3	2.9	1053.52	0.7	2	0.667	11.85	kftk	263	EQYAAESKK	271	yrqt		sp|P26321|RL5_YEAST	60S ribosomal protein L5 {ECO:0000303|PubMed:9559554}; L1; L1a; ...	File: &quot;Y:\QE\08-19-19\QE08246.raw&quot;; SpectrumID: &quot;238&quot;; scans: &quot;2155&quot; RTINSECONDS=864 |id=238|path=../gpm/archive/GPM80100003182.xml|source=F:\Dropbox\projects\MS5114_Sharma\mgf\QE08246.mgf|	1	YEAST	QE08246	WT-m7G
242	-9.9	3.2	1982.83	0.3	3	0.75	9.21	dkkr	142	KSEDAEEEEDEESSNKK	158	qkne		sp|P27476|NSR1_YEAST	Nuclear localization sequence-binding protein; p67;	File: &quot;Y:\QE\08-19-19\QE08246.raw&quot;; SpectrumID: &quot;242&quot;; scans: &quot;2162&quot; RTINSECONDS=866 |id=242|path=../gpm/archive/GPM80100003182.xml|source=F:\Dropbox\projects\MS5114_Sharma\mgf\QE08246.mgf|	1	YEAST	QE08246	WT-m7G
243	-3.4	2.82	960.486	0.2	2	0.667	11.6	kggr	123	RISENGQR	130	dldr	N127+Deamidated;	sp|P07280|RS19A_YEAST	40S ribosomal protein S19-A {ECO:0000303|PubMed:9559554}; RP55A; ...	File: &quot;Y:\QE\08-19-19\QE08246.raw&quot;; SpectrumID: &quot;243&quot;; scans: &quot;2163&quot; RTINSECONDS=866 |id=243|path=../gpm/archive/GPM80100003182.xml|source=F:\Dropbox\projects\MS5114_Sharma\mgf\QE08246.mgf|	1	YEAST	QE08246	WT-m7G
244	-3.4	2.73	724.483	-0.3	2	0.5	11.59	rgnr	72	KRPVPK	77	gaty		sp|P05748|RL15A_YEAST	60S ribosomal protein L15-A {ECO:0000303|PubMed:9559554}; L13; ...	File: &quot;Y:\QE\08-19-19\QE08246.raw&quot;; SpectrumID: &quot;244&quot;; scans: &quot;2167&quot; RTINSECONDS=867 |id=244|path=../gpm/archive/GPM80100003182.xml|source=F:\Dropbox\projects\MS5114_Sharma\mgf\QE08246.mgf|	1	YEAST	QE08246	WT-m7G
245	-2.4	2.88	872.426	0.1	2	0.667	12.22	yipk	97	YNRYEK	102	rhkn		sp|P0CX47|RS11A_YEAST	40S ribosomal protein S11-A {ECO:0000303|PubMed:9559554}; RP41; ...	File: &quot;Y:\QE\08-19-19\QE08246.raw&quot;; SpectrumID: &quot;245&quot;; scans: &quot;2168&quot; RTINSECONDS=867 |id=245|path=../gpm/archive/GPM80100003182.xml|source=F:\Dropbox\projects\MS5114_Sharma\mgf\QE08246.mgf|	1	YEAST	QE08246	WT-m7G
249	-3.4	3.13	1052.58	0.1	3	0.75	14.2	idrk	1605	SGKPLQSHAK	1614	apfm		sp|P37297|STT4_YEAST	Phosphatidylinositol 4-kinase STT4; PI4-kinase; PtdIns-4-kinase; ...	File: &quot;Y:\QE\08-19-19\QE08246.raw&quot;; SpectrumID: &quot;249&quot;; scans: &quot;2175&quot; RTINSECONDS=868 |id=249|path=../gpm/archive/GPM80100003182.xml|source=F:\Dropbox\projects\MS5114_Sharma\mgf\QE08246.mgf|	1	YEAST	QE08246	WT-m7G
260	-11.6	2.76	1193.6	0.4	3	0.6	12.3	vfrr	25	DTHKSEIAHR	34	fkdl		sp|ALBU_BOVIN|	Serum albumin; BSA; Bos d 6; Flags: Precursor;	File: &quot;Y:\QE\08-19-19\QE08246.raw&quot;; SpectrumID: &quot;260&quot;; scans: &quot;2195&quot; RTINSECONDS=872 |id=260|path=../gpm/archive/GPM80100003182.xml|source=F:\Dropbox\projects\MS5114_Sharma\mgf\QE08246.mgf|	1	BOVIN|	QE08246	WT-m7G
261	-4.9	2.66	810.422	0	2	0.667	10.4	qlik	55	VAVHNGGR	62	khva	N59+Deamidated;	sp|P05738|RL9A_YEAST	60S ribosomal protein L9-A {ECO:0000303|PubMed:9559554}; L8; Large ribosomal subunit protein uL6-A {ECO:0000303|PubMed:24524803}; RP24; YL11;	File: &quot;Y:\QE\08-19-19\QE08246.raw&quot;; SpectrumID: &quot;261&quot;; scans: &quot;2196&quot; RTINSECONDS=872 |id=261|path=../gpm/archive/GPM80100003182.xml|source=F:\Dropbox\projects\MS5114_Sharma\mgf\QE08246.mgf|	1	YEAST	QE08246	WT-m7G
267	-11.5	2.75	1193.6	0.4	2	0.4	12.3	vfrr	25	DTHKSEIAHR	34	fkdl		sp|ALBU_BOVIN|	Serum albumin; BSA; Bos d 6; Flags: Precursor;	File: &quot;Y:\QE\08-19-19\QE08246.raw&quot;; SpectrumID: &quot;267&quot;; scans: &quot;2205&quot; RTINSECONDS=874 |id=267|path=../gpm/archive/GPM80100003182.xml|source=F:\Dropbox\projects\MS5114_Sharma\mgf\QE08246.mgf|	1	BOVIN|	QE08246	WT-m7G
273	-2.4	2.9	715.446	-0.1	2	0.667	12.8	iymr	69	KQVGVGK	75	lnkl		sp|P07280|RS19A_YEAST	40S ribosomal protein S19-A {ECO:0000303|PubMed:9559554}; RP55A; ...	File: &quot;Y:\QE\08-19-19\QE08246.raw&quot;; SpectrumID: &quot;273&quot;; scans: &quot;2214&quot; RTINSECONDS=875 |id=273|path=../gpm/archive/GPM80100003182.xml|source=F:\Dropbox\projects\MS5114_Sharma\mgf\QE08246.mgf|	1	YEAST	QE08246	WT-m7G
281	-6.1	3	1756.81	0.6	3	0.6	12.36	snsk	1364	RLEEDNDEEQSHKK	1377	tkqa		sp|P10964|RPA1_YEAST	DNA-directed RNA polymerase I subunit RPA190; EC 2.7.7.6; DNA-directed ...	File: &quot;Y:\QE\08-19-19\QE08246.raw&quot;; SpectrumID: &quot;281&quot;; scans: &quot;2222&quot; RTINSECONDS=876 |id=281|path=../gpm/archive/GPM80100003182.xml|source=F:\Dropbox\projects\MS5114_Sharma\mgf\QE08246.mgf|	1	YEAST	QE08246	WT-m7G
283	-5.2	2.8	1177.54	-0.3	3	1	10.54	nyrr	363	NLSDEKNDSR	372	sytn		sp|Q03612|YE11B_YEAST	Transposon Ty1-ER1 Gag-Pol polyprotein; Gag-Pol-p199; TY1A-TY1B; ...	File: &quot;Y:\QE\08-19-19\QE08246.raw&quot;; SpectrumID: &quot;283&quot;; scans: &quot;2224&quot; RTINSECONDS=876 |id=283|path=../gpm/archive/GPM80100003182.xml|source=F:\Dropbox\projects\MS5114_Sharma\mgf\QE08246.mgf|	1	YEAST	QE08246	WT-m7G
286	-6.5	2.81	1177.54	0.4	2	0.667	10.54	nyrr	363	NLSDEKNDSR	372	sytn		sp|Q03612|YE11B_YEAST	Transposon Ty1-ER1 Gag-Pol polyprotein; Gag-Pol-p199; TY1A-TY1B; ...	File: &quot;Y:\QE\08-19-19\QE08246.raw&quot;; SpectrumID: &quot;286&quot;; scans: &quot;2229&quot; RTINSECONDS=877 |id=286|path=../gpm/archive/GPM80100003182.xml|source=F:\Dropbox\projects\MS5114_Sharma\mgf\QE08246.mgf|	1	YEAST	QE08246	WT-m7G
287	-5.1	2.78	971.419	0.4	2	0.667	11.2	scyk	97	CGGPNHMAK	105	dcmk	C97+Carbamidomethyl;	sp|P53849|GIS2_YEAST	Zinc finger protein GIS2;	File: &quot;Y:\QE\08-19-19\QE08246.raw&quot;; SpectrumID: &quot;287&quot;; scans: &quot;2230&quot; RTINSECONDS=877 |id=287|path=../gpm/archive/GPM80100003182.xml|source=F:\Dropbox\projects\MS5114_Sharma\mgf\QE08246.mgf|	1	YEAST	QE08246	WT-m7G
288	-2.9	3.16	971.419	-0.1	3	1	11.2	scyk	97	CGGPNHMAK	105	dcmk	C97+Carbamidomethyl;	sp|P53849|GIS2_YEAST	Zinc finger protein GIS2;	File: &quot;Y:\QE\08-19-19\QE08246.raw&quot;; SpectrumID: &quot;288&quot;; scans: &quot;2231&quot; RTINSECONDS=877 |id=288|path=../gpm/archive/GPM80100003182.xml|source=F:\Dropbox\projects\MS5114_Sharma\mgf\QE08246.mgf|	1	YEAST	QE08246	WT-m7G
289	-8.7	2.92	1271.66	-0.1	2	0.5	18.9	kdld	639	PNIKDKENEGK	649	ngpk		sp|P39936|IF4F2_YEAST	Eukaryotic initiation factor 4F subunit p130; eIF-4F p130; eIF4F ...	File: &quot;Y:\QE\08-19-19\QE08246.raw&quot;; SpectrumID: &quot;289&quot;; scans: &quot;2232&quot; RTINSECONDS=877 |id=289|path=../gpm/archive/GPM80100003182.xml|source=F:\Dropbox\projects\MS5114_Sharma\mgf\QE08246.mgf|	1	YEAST	QE08246	WT-m7G
292	-3.6	2.78	769.395	0	2	0.667	11.84	nfra	427	TAIHGDR	433	tqse		sp|P06634|DED1_YEAST	ATP-dependent RNA helicase DED1; EC 3.6.4.13; DEAD box protein ...	File: &quot;Y:\QE\08-19-19\QE08246.raw&quot;; SpectrumID: &quot;292&quot;; scans: &quot;2238&quot; RTINSECONDS=878 |id=292|path=../gpm/archive/GPM80100003182.xml|source=F:\Dropbox\projects\MS5114_Sharma\mgf\QE08246.mgf|	1	YEAST	QE08246	WT-m7G
293	-2.7	2.63	792.484	0	2	0.5	14.98	kkgr	16	GHVKPVR	22	cvnc		sp|P39938|RS26A_YEAST	40S ribosomal protein S26-A {ECO:0000303|PubMed:9559554}; Small ...	File: &quot;Y:\QE\08-19-19\QE08246.raw&quot;; SpectrumID: &quot;293&quot;; scans: &quot;2239&quot; RTINSECONDS=878 |id=293|path=../gpm/archive/GPM80100003182.xml|source=F:\Dropbox\projects\MS5114_Sharma\mgf\QE08246.mgf|	1	YEAST	QE08246	WT-m7G
294	-3.9	2.66	950.417	-0.3	2	0.667	3.42	rrnr	365	SDEKNDSR	372	sytn		sp|Q99231|YD12B_YEAST	Transposon Ty1-DR3 Gag-Pol polyprotein; Gag-Pol-p199; TY1A-TY1B; ...	File: &quot;Y:\QE\08-19-19\QE08246.raw&quot;; SpectrumID: &quot;294&quot;; scans: &quot;2240&quot; RTINSECONDS=879 |id=294|path=../gpm/archive/GPM80100003182.xml|source=F:\Dropbox\projects\MS5114_Sharma\mgf\QE08246.mgf|	1	YEAST	QE08246	WT-m7G
296	-4.8	2.93	840.432	-0.1	2	0.667	12.78	qnfr	426	ATAIHGDR	433	tqse		sp|P06634|DED1_YEAST	ATP-dependent RNA helicase DED1; EC 3.6.4.13; DEAD box protein ...	File: &quot;Y:\QE\08-19-19\QE08246.raw&quot;; SpectrumID: &quot;296&quot;; scans: &quot;2245&quot; RTINSECONDS=880 |id=296|path=../gpm/archive/GPM80100003182.xml|source=F:\Dropbox\projects\MS5114_Sharma\mgf\QE08246.mgf|	1	YEAST	QE08246	WT-m7G
300	-2.1	2.96	1271.61	-0.2	2	0.4	12.8	kelr	848	HDKNWNSDKK	857	dngp		sp|P39935|IF4F1_YEAST	Eukaryotic initiation factor 4F subunit p150; eIF-4F p150; eIF4F ...	File: &quot;Y:\QE\08-19-19\QE08246.raw&quot;; SpectrumID: &quot;300&quot;; scans: &quot;2249&quot; RTINSECONDS=880 |id=300|path=../gpm/archive/GPM80100003182.xml|source=F:\Dropbox\projects\MS5114_Sharma\mgf\QE08246.mgf|	1	YEAST	QE08246	WT-m7G
302	-4.7	2.81	1125.43	-0.1	2	0.667	13.02	vrrr	26	MSDDHGYER	34	dnhl	M26+Oxidation;	sp|P38922|HRB1_YEAST	Protein HRB1; Protein TOM34;	File: &quot;Y:\QE\08-19-19\QE08246.raw&quot;; SpectrumID: &quot;302&quot;; scans: &quot;2251&quot; RTINSECONDS=880 |id=302|path=../gpm/archive/GPM80100003182.xml|source=F:\Dropbox\projects\MS5114_Sharma\mgf\QE08246.mgf|	1	YEAST	QE08246	WT-m7G
306	-2.7	2.81	725.467	-0.3	2	0.5	16.85	tqkr	310	THVLKK	315	nplk		sp|P10664|RL4A_YEAST	60S ribosomal protein L4-A {ECO:0000303|PubMed:9559554}; L2; Large ribosomal subunit protein uL4-A {ECO:0000303|PubMed:24524803}; RP2; YL2;	File: &quot;Y:\QE\08-19-19\QE08246.raw&quot;; SpectrumID: &quot;306&quot;; scans: &quot;2258&quot; RTINSECONDS=881 |id=306|path=../gpm/archive/GPM80100003182.xml|source=F:\Dropbox\projects\MS5114_Sharma\mgf\QE08246.mgf|	1	YEAST	QE08246	WT-m7G
307	-3.3	2.98	1143.52	-0.3	3	0.75	14.3	kelr	848	HDKNWNSDK	856	kdng		sp|P39935|IF4F1_YEAST	Eukaryotic initiation factor 4F subunit p150; eIF-4F p150; eIF4F ...	File: &quot;Y:\QE\08-19-19\QE08246.raw&quot;; SpectrumID: &quot;307&quot;; scans: &quot;2259&quot; RTINSECONDS=882 |id=307|path=../gpm/archive/GPM80100003182.xml|source=F:\Dropbox\projects\MS5114_Sharma\mgf\QE08246.mgf|	1	YEAST	QE08246	WT-m7G
311	-5.9	2.75	1143.52	0.3	2	0.5	14.3	kelr	848	HDKNWNSDK	856	kdng		sp|P39935|IF4F1_YEAST	Eukaryotic initiation factor 4F subunit p150; eIF-4F p150; eIF4F ...	File: &quot;Y:\QE\08-19-19\QE08246.raw&quot;; SpectrumID: &quot;311&quot;; scans: &quot;2263&quot; RTINSECONDS=882 |id=311|path=../gpm/archive/GPM80100003182.xml|source=F:\Dropbox\projects\MS5114_Sharma\mgf\QE08246.mgf|	1	YEAST	QE08246	WT-m7G
313	-2.8	3.05	812.426	0	2	0.667	13.86	piyk	239	HSVVNEK	245	tkrq		sp|P33203|PRP40_YEAST	Pre-mRNA-processing protein PRP40;	File: &quot;Y:\QE\08-19-19\QE08246.raw&quot;; SpectrumID: &quot;313&quot;; scans: &quot;2268&quot; RTINSECONDS=883 |id=313|path=../gpm/archive/GPM80100003182.xml|source=F:\Dropbox\projects\MS5114_Sharma\mgf\QE08246.mgf|	1	YEAST	QE08246	WT-m7G
316	-4.8	3	1519.67	0.4	3	1	14.16	[	1	MTDETAHPTQSASK	14	qesa	M1+Oxidation;	sp|P39935|IF4F1_YEAST	Eukaryotic initiation factor 4F subunit p150; eIF-4F p150; eIF4F ...	File: &quot;Y:\QE\08-19-19\QE08246.raw&quot;; SpectrumID: &quot;316&quot;; scans: &quot;2271&quot; RTINSECONDS=883 |id=316|path=../gpm/archive/GPM80100003182.xml|source=F:\Dropbox\projects\MS5114_Sharma\mgf\QE08246.mgf|	1	YEAST	QE08246	WT-m7G
317	-3.6	2.96	1055.53	0	3	0.75	20.19	fslk	167	NGDKPHMLK	175	f]	M173+Oxidation;	sp|Q02326|RL6A_YEAST	60S ribosomal protein L6-A {ECO:0000303|PubMed:9559554}; L17; ...	File: &quot;Y:\QE\08-19-19\QE08246.raw&quot;; SpectrumID: &quot;317&quot;; scans: &quot;2276&quot; RTINSECONDS=885 |id=317|path=../gpm/archive/GPM80100003182.xml|source=F:\Dropbox\projects\MS5114_Sharma\mgf\QE08246.mgf|	1	YEAST	QE08246	WT-m7G
319	-3.8	2.69	821.474	-0.1	2	0.667	7.19	rknr	96	APPQRPR	102	fnre		sp|P39938|RS26A_YEAST	40S ribosomal protein S26-A {ECO:0000303|PubMed:9559554}; Small ...	File: &quot;Y:\QE\08-19-19\QE08246.raw&quot;; SpectrumID: &quot;319&quot;; scans: &quot;2279&quot; RTINSECONDS=885 |id=319|path=../gpm/archive/GPM80100003182.xml|source=F:\Dropbox\projects\MS5114_Sharma\mgf\QE08246.mgf|	1	YEAST	QE08246	WT-m7G
321	-3.8	2.88	1091.62	-0.1	3	0.75	8.5	edrk	94	NRAPPQRPR	102	fnre		sp|P39938|RS26A_YEAST	40S ribosomal protein S26-A {ECO:0000303|PubMed:9559554}; Small ...	File: &quot;Y:\QE\08-19-19\QE08246.raw&quot;; SpectrumID: &quot;321&quot;; scans: &quot;2283&quot; RTINSECONDS=886 |id=321|path=../gpm/archive/GPM80100003182.xml|source=F:\Dropbox\projects\MS5114_Sharma\mgf\QE08246.mgf|	1	YEAST	QE08246	WT-m7G
324	-2.6	2.81	700.421	-0.1	2	0.667	15.41	rvgr	109	RAANLR	114	vlns		sp|P05748|RL15A_YEAST	60S ribosomal protein L15-A {ECO:0000303|PubMed:9559554}; L13; ...	File: &quot;Y:\QE\08-19-19\QE08246.raw&quot;; SpectrumID: &quot;324&quot;; scans: &quot;2286&quot; RTINSECONDS=886 |id=324|path=../gpm/archive/GPM80100003182.xml|source=F:\Dropbox\projects\MS5114_Sharma\mgf\QE08246.mgf|	1	YEAST	QE08246	WT-m7G
329	-13.6	2.99	1860.89	-0.1	3	0.75	10.9	sesr	450	RSGSNISQGQSSTGHTTR	467	ssts		sp|P53297|PBP1_YEAST	PAB1-binding protein 1;	File: &quot;Y:\QE\08-19-19\QE08246.raw&quot;; SpectrumID: &quot;329&quot;; scans: &quot;2294&quot; RTINSECONDS=888 |id=329|path=../gpm/archive/GPM80100003182.xml|source=F:\Dropbox\projects\MS5114_Sharma\mgf\QE08246.mgf|	1	YEAST	QE08246	WT-m7G
332	-7	2.53	917.505	0	2	0.5	13.28	yaik	213	KKDELER	219	vaks		sp|P26783|RS5_YEAST	40S ribosomal protein S5 {ECO:0000303|PubMed:9559554}; RP14; S2; Small ribosomal subunit protein uS7 {ECO:0000303|PubMed:24524803}; YS8;	File: &quot;Y:\QE\08-19-19\QE08246.raw&quot;; SpectrumID: &quot;332&quot;; scans: &quot;2300&quot; RTINSECONDS=889 |id=332|path=../gpm/archive/GPM80100003182.xml|source=F:\Dropbox\projects\MS5114_Sharma\mgf\QE08246.mgf|	1	YEAST	QE08246	WT-m7G
334	-6.3	2.69	1860.89	0.1	4	1	10.9	sesr	450	RSGSNISQGQSSTGHTTR	467	ssts		sp|P53297|PBP1_YEAST	PAB1-binding protein 1;	File: &quot;Y:\QE\08-19-19\QE08246.raw&quot;; SpectrumID: &quot;334&quot;; scans: &quot;2302&quot; RTINSECONDS=889 |id=334|path=../gpm/archive/GPM80100003182.xml|source=F:\Dropbox\projects\MS5114_Sharma\mgf\QE08246.mgf|	1	YEAST	QE08246	WT-m7G
335	-2.5	3.07	1070.5	-0.7	3	0.75	6.4	rrkr	144	CKGTVGNSHK	153	ttke	C144+Carbamidomethyl; C144+Ammonia-loss;	sp|Q3E757|RL11B_YEAST	60S ribosomal protein L11-B {ECO:0000303|PubMed:9559554}; L16; ...	File: &quot;Y:\QE\08-19-19\QE08246.raw&quot;; SpectrumID: &quot;335&quot;; scans: &quot;2303&quot; RTINSECONDS=889 |id=335|path=../gpm/archive/GPM80100003182.xml|source=F:\Dropbox\projects\MS5114_Sharma\mgf\QE08246.mgf|	1	YEAST	QE08246	WT-m7G
336	-6.2	2.77	1070.5	0.7	2	0.5	6.4	rrkr	144	CKGTVGNSHK	153	ttke	C144+Carbamidomethyl; C144+Ammonia-loss;	sp|Q3E757|RL11B_YEAST	60S ribosomal protein L11-B {ECO:0000303|PubMed:9559554}; L16; ...	File: &quot;Y:\QE\08-19-19\QE08246.raw&quot;; SpectrumID: &quot;336&quot;; scans: &quot;2304&quot; RTINSECONDS=889 |id=336|path=../gpm/archive/GPM80100003182.xml|source=F:\Dropbox\projects\MS5114_Sharma\mgf\QE08246.mgf|	1	YEAST	QE08246	WT-m7G
339	-7.5	2.93	1226.69	-0.1	3	0.75	12.8	iekk	134	KKAPAGGAADAAAK	147	aded		sp|P46672|ARC1_YEAST	tRNA-aminoacylation cofactor ARC1; Acyl-RNA-complex protein 1; ...	File: &quot;Y:\QE\08-19-19\QE08246.raw&quot;; SpectrumID: &quot;339&quot;; scans: &quot;2310&quot; RTINSECONDS=890 |id=339|path=../gpm/archive/GPM80100003182.xml|source=F:\Dropbox\projects\MS5114_Sharma\mgf\QE08246.mgf|	1	YEAST	QE08246	WT-m7G
344	-2.1	2.72	881.532	0.2	2	0.5	16.44	yqrk	35	RLVTQHK	41	akyn		sp|P26321|RL5_YEAST	60S ribosomal protein L5 {ECO:0000303|PubMed:9559554}; L1; L1a; ...	File: &quot;Y:\QE\08-19-19\QE08246.raw&quot;; SpectrumID: &quot;344&quot;; scans: &quot;2315&quot; RTINSECONDS=891 |id=344|path=../gpm/archive/GPM80100003182.xml|source=F:\Dropbox\projects\MS5114_Sharma\mgf\QE08246.mgf|	1	YEAST	QE08246	WT-m7G
346	-5.8	2.76	1226.69	-0.1	2	0.5	12.8	iekk	134	KKAPAGGAADAAAK	147	aded		sp|P46672|ARC1_YEAST	tRNA-aminoacylation cofactor ARC1; Acyl-RNA-complex protein 1; ...	File: &quot;Y:\QE\08-19-19\QE08246.raw&quot;; SpectrumID: &quot;346&quot;; scans: &quot;2317&quot; RTINSECONDS=891 |id=346|path=../gpm/archive/GPM80100003182.xml|source=F:\Dropbox\projects\MS5114_Sharma\mgf\QE08246.mgf|	1	YEAST	QE08246	WT-m7G
350	-3.4	2.54	926.48	0.3	2	0.667	13.56	kvtr	74	THGNSGVVR	82	atfr		sp|P05744|RL33A_YEAST	60S ribosomal protein L33-A {ECO:0000303|PubMed:9559554}; L37; ...	File: &quot;Y:\QE\08-19-19\QE08246.raw&quot;; SpectrumID: &quot;350&quot;; scans: &quot;2324&quot; RTINSECONDS=892 |id=350|path=../gpm/archive/GPM80100003182.xml|source=F:\Dropbox\projects\MS5114_Sharma\mgf\QE08246.mgf|	1	YEAST	QE08246	WT-m7G
351	-3.6	2.52	954.475	0	2	0.667	9.58	vllr	56	DAHGVTQAR	64	vitg		sp|P05756|RS13_YEAST	40S ribosomal protein S13 {ECO:0000303|PubMed:9559554}; S27a; ...	File: &quot;Y:\QE\08-19-19\QE08246.raw&quot;; SpectrumID: &quot;351&quot;; scans: &quot;2325&quot; RTINSECONDS=892 |id=351|path=../gpm/archive/GPM80100003182.xml|source=F:\Dropbox\projects\MS5114_Sharma\mgf\QE08246.mgf|	1	YEAST	QE08246	WT-m7G
353	-3.9	3.09	758.358	-0.3	2	0.667	15.28	reik	811	HWNSAK	816	kdag	W812+Oxidation;	sp|P39936|IF4F2_YEAST	Eukaryotic initiation factor 4F subunit p130; eIF-4F p130; eIF4F ...	File: &quot;Y:\QE\08-19-19\QE08246.raw&quot;; SpectrumID: &quot;353&quot;; scans: &quot;2327&quot; RTINSECONDS=892 |id=353|path=../gpm/archive/GPM80100003182.xml|source=F:\Dropbox\projects\MS5114_Sharma\mgf\QE08246.mgf|	1	YEAST	QE08246	WT-m7G
354	-5	2.63	926.48	-0.8	3	1	13.56	kvtr	74	THGNSGVVR	82	atfr		sp|P05744|RL33A_YEAST	60S ribosomal protein L33-A {ECO:0000303|PubMed:9559554}; L37; ...	File: &quot;Y:\QE\08-19-19\QE08246.raw&quot;; SpectrumID: &quot;354&quot;; scans: &quot;2328&quot; RTINSECONDS=893 |id=354|path=../gpm/archive/GPM80100003182.xml|source=F:\Dropbox\projects\MS5114_Sharma\mgf\QE08246.mgf|	1	YEAST	QE08246	WT-m7G
355	-3.5	2.98	1088.53	0.3	2	0.667	11.93	isfk	73	LQEEERER	80	kdqy		sp|P02407|RS17A_YEAST	40S ribosomal protein S17-A {ECO:0000303|PubMed:9559554}; RP51A; ...	File: &quot;Y:\QE\08-19-19\QE08246.raw&quot;; SpectrumID: &quot;355&quot;; scans: &quot;2329&quot; RTINSECONDS=893 |id=355|path=../gpm/archive/GPM80100003182.xml|source=F:\Dropbox\projects\MS5114_Sharma\mgf\QE08246.mgf|	1	YEAST	QE08246	WT-m7G
356	-3.4	2.73	1178.53	-0.3	3	1	10.54	nyrr	363	NLSDEKNDSR	372	sytn	N369+Deamidated;	sp|Q03612|YE11B_YEAST	Transposon Ty1-ER1 Gag-Pol polyprotein; Gag-Pol-p199; TY1A-TY1B; ...	File: &quot;Y:\QE\08-19-19\QE08246.raw&quot;; SpectrumID: &quot;356&quot;; scans: &quot;2330&quot; RTINSECONDS=893 |id=356|path=../gpm/archive/GPM80100003182.xml|source=F:\Dropbox\projects\MS5114_Sharma\mgf\QE08246.mgf|	1	YEAST	QE08246	WT-m7G
360	-2.2	2.68	1088.53	-0.4	3	1	11.93	isfk	73	LQEEERER	80	kdqy		sp|P02407|RS17A_YEAST	40S ribosomal protein S17-A {ECO:0000303|PubMed:9559554}; RP51A; ...	File: &quot;Y:\QE\08-19-19\QE08246.raw&quot;; SpectrumID: &quot;360&quot;; scans: &quot;2337&quot; RTINSECONDS=894 |id=360|path=../gpm/archive/GPM80100003182.xml|source=F:\Dropbox\projects\MS5114_Sharma\mgf\QE08246.mgf|	1	YEAST	QE08246	WT-m7G
364	-2.9	2.58	1053.56	0.6	2	0.667	11.9	kdsr	373	TYTNTTKPK	381	sitr		sp|Q12112|YN11B_YEAST	Transposon Ty1-NL1 Gag-Pol polyprotein; Gag-Pol-p199; TY1A-TY1B; ...	File: &quot;Y:\QE\08-19-19\QE08246.raw&quot;; SpectrumID: &quot;364&quot;; scans: &quot;2341&quot; RTINSECONDS=894 |id=364|path=../gpm/archive/GPM80100003182.xml|source=F:\Dropbox\projects\MS5114_Sharma\mgf\QE08246.mgf|	1	YEAST	QE08246	WT-m7G
376	-3	2.58	975.449	0.2	2	0.667	4.33	sfkl	74	QEEERER	80	kdqy		sp|P02407|RS17A_YEAST	40S ribosomal protein S17-A {ECO:0000303|PubMed:9559554}; RP51A; ...	File: &quot;Y:\QE\08-19-19\QE08246.raw&quot;; SpectrumID: &quot;376&quot;; scans: &quot;2356&quot; RTINSECONDS=896 |id=376|path=../gpm/archive/GPM80100003182.xml|source=F:\Dropbox\projects\MS5114_Sharma\mgf\QE08246.mgf|	1	YEAST	QE08246	WT-m7G
381	-2.5	2.52	1039.54	0.3	2	0.667	11.9	ndsr	373	SYTNTTKPK	381	viar		sp|P0C2I9|YP12B_YEAST	Transposon Ty1-PR1 Gag-Pol polyprotein; Gag-Pol-p199; TY1A-TY1B; ...	File: &quot;Y:\QE\08-19-19\QE08246.raw&quot;; SpectrumID: &quot;381&quot;; scans: &quot;2365&quot; RTINSECONDS=898 |id=381|path=../gpm/archive/GPM80100003182.xml|source=F:\Dropbox\projects\MS5114_Sharma\mgf\QE08246.mgf|	1	YEAST	QE08246	WT-m7G
387	-3	2.69	792.484	0	2	0.5	14.98	kkgr	16	GHVKPVR	22	cvnc		sp|P39938|RS26A_YEAST	40S ribosomal protein S26-A {ECO:0000303|PubMed:9559554}; Small ...	File: &quot;Y:\QE\08-19-19\QE08246.raw&quot;; SpectrumID: &quot;387&quot;; scans: &quot;2372&quot; RTINSECONDS=899 |id=387|path=../gpm/archive/GPM80100003182.xml|source=F:\Dropbox\projects\MS5114_Sharma\mgf\QE08246.mgf|	1	YEAST	QE08246	WT-m7G
389	-9.3	2.77	1171.6	0	2	0.667	10.01	drek	516	AAEKAEEQAPK	526	eeia		sp|P39936|IF4F2_YEAST	Eukaryotic initiation factor 4F subunit p130; eIF-4F p130; eIF4F ...	File: &quot;Y:\QE\08-19-19\QE08246.raw&quot;; SpectrumID: &quot;389&quot;; scans: &quot;2375&quot; RTINSECONDS=899 |id=389|path=../gpm/archive/GPM80100003182.xml|source=F:\Dropbox\projects\MS5114_Sharma\mgf\QE08246.mgf|	1	YEAST	QE08246	WT-m7G
390	-2.8	2.65	1171.6	-1	3	1	10.01	drek	516	AAEKAEEQAPK	526	eeia		sp|P39936|IF4F2_YEAST	Eukaryotic initiation factor 4F subunit p130; eIF-4F p130; eIF4F ...	File: &quot;Y:\QE\08-19-19\QE08246.raw&quot;; SpectrumID: &quot;390&quot;; scans: &quot;2376&quot; RTINSECONDS=899 |id=390|path=../gpm/archive/GPM80100003182.xml|source=F:\Dropbox\projects\MS5114_Sharma\mgf\QE08246.mgf|	1	YEAST	QE08246	WT-m7G
393	-3	2.91	899.434	0.2	2	0.4	0.2	grgm	35	AGGQHHHR	42	inmd		sp|P02406|RL28_YEAST	60S ribosomal protein L28 {ECO:0000303|PubMed:9559554}; L27a; ...	File: &quot;Y:\QE\08-19-19\QE08246.raw&quot;; SpectrumID: &quot;393&quot;; scans: &quot;2379&quot; RTINSECONDS=900 |id=393|path=../gpm/archive/GPM80100003182.xml|source=F:\Dropbox\projects\MS5114_Sharma\mgf\QE08246.mgf|	1	YEAST	QE08246	WT-m7G
394	-2.6	2.97	1115.62	0.4	2	0.5	13.56	khkr	1441	RKENVVQDK	1449	tidi		sp|Q05022|RRP5_YEAST	rRNA biogenesis protein RRP5; Ribosomal RNA-processing protein ...	File: &quot;Y:\QE\08-19-19\QE08246.raw&quot;; SpectrumID: &quot;394&quot;; scans: &quot;2380&quot; RTINSECONDS=900 |id=394|path=../gpm/archive/GPM80100003182.xml|source=F:\Dropbox\projects\MS5114_Sharma\mgf\QE08246.mgf|	1	YEAST	QE08246	WT-m7G
399	-2.8	2.99	1087.5	-0.6	3	0.6	7.3	pggr	33	GMAGGQHHHR	42	inmd		sp|P02406|RL28_YEAST	60S ribosomal protein L28 {ECO:0000303|PubMed:9559554}; L27a; ...	File: &quot;Y:\QE\08-19-19\QE08246.raw&quot;; SpectrumID: &quot;399&quot;; scans: &quot;2388&quot; RTINSECONDS=901 |id=399|path=../gpm/archive/GPM80100003182.xml|source=F:\Dropbox\projects\MS5114_Sharma\mgf\QE08246.mgf|	1	YEAST	QE08246	WT-m7G
404	-4	2.97	1032.5	0	2	0.667	12.7	erer	79	FNNRDNPR	86	srdr		sp|P38922|HRB1_YEAST	Protein HRB1; Protein TOM34;	File: &quot;Y:\QE\08-19-19\QE08246.raw&quot;; SpectrumID: &quot;404&quot;; scans: &quot;2393&quot; RTINSECONDS=902 |id=404|path=../gpm/archive/GPM80100003182.xml|source=F:\Dropbox\projects\MS5114_Sharma\mgf\QE08246.mgf|	1	YEAST	QE08246	WT-m7G
407	-3.1	2.99	793.366	0.1	2	0.667	13.8	ycgk	144	CHSVYK	149	vna]	C144+Carbamidomethyl;	sp|P05759|RS31_YEAST	Ubiquitin-40S ribosomal protein S31; Contains: Ubiquitin; Contains: ...	File: &quot;Y:\QE\08-19-19\QE08246.raw&quot;; SpectrumID: &quot;407&quot;; scans: &quot;2396&quot; RTINSECONDS=902 |id=407|path=../gpm/archive/GPM80100003182.xml|source=F:\Dropbox\projects\MS5114_Sharma\mgf\QE08246.mgf|	1	YEAST	QE08246	WT-m7G
408	-3.8	2.94	952.51	-0.1	2	0.667	10.6	dsrs	374	YTNTTKPK	381	viar		sp|P0C2I9|YP12B_YEAST	Transposon Ty1-PR1 Gag-Pol polyprotein; Gag-Pol-p199; TY1A-TY1B; ...	File: &quot;Y:\QE\08-19-19\QE08246.raw&quot;; SpectrumID: &quot;408&quot;; scans: &quot;2397&quot; RTINSECONDS=902 |id=408|path=../gpm/archive/GPM80100003182.xml|source=F:\Dropbox\projects\MS5114_Sharma\mgf\QE08246.mgf|	1	YEAST	QE08246	WT-m7G
412	-12.1	2.91	1424.67	0.4	3	0.75	13.43	eaek	522	FKEEDEKESQR	532	iask		sp|P10592|HSP72_YEAST	Heat shock protein SSA2;	File: &quot;Y:\QE\08-19-19\QE08246.raw&quot;; SpectrumID: &quot;412&quot;; scans: &quot;2404&quot; RTINSECONDS=903 |id=412|path=../gpm/archive/GPM80100003182.xml|source=F:\Dropbox\projects\MS5114_Sharma\mgf\QE08246.mgf|	1	YEAST	QE08246	WT-m7G
418	-2.6	2.63	962.49	0.4	2	0.667	13.32	alek	397	SLEDTKNR	404	ycgq		sp|K1C9_HUMAN|	Keratin, type I cytoskeletal 9; Cytokeratin-9; CK-9; Keratin-9; ...	File: &quot;Y:\QE\08-19-19\QE08246.raw&quot;; SpectrumID: &quot;418&quot;; scans: &quot;2410&quot; RTINSECONDS=904 |id=418|path=../gpm/archive/GPM80100003182.xml|source=F:\Dropbox\projects\MS5114_Sharma\mgf\QE08246.mgf|	1	HUMAN|	QE08246	WT-m7G
419	-2.7	2.85	1100.56	0.6	2	0.667	8.8	reka	517	AEKAEEQAPK	526	eeia		sp|P39936|IF4F2_YEAST	Eukaryotic initiation factor 4F subunit p130; eIF-4F p130; eIF4F ...	File: &quot;Y:\QE\08-19-19\QE08246.raw&quot;; SpectrumID: &quot;419&quot;; scans: &quot;2411&quot; RTINSECONDS=904 |id=419|path=../gpm/archive/GPM80100003182.xml|source=F:\Dropbox\projects\MS5114_Sharma\mgf\QE08246.mgf|	1	YEAST	QE08246	WT-m7G
420	-3.3	2.72	854.379	0	2	0.667	13.2	ilrr	823	YSHEYR	828	elad		sp|P34160|NCBP1_YEAST	Nuclear cap-binding protein complex subunit 1; 80 kDa nuclear ...	File: &quot;Y:\QE\08-19-19\QE08246.raw&quot;; SpectrumID: &quot;420&quot;; scans: &quot;2415&quot; RTINSECONDS=905 |id=420|path=../gpm/archive/GPM80100003182.xml|source=F:\Dropbox\projects\MS5114_Sharma\mgf\QE08246.mgf|	1	YEAST	QE08246	WT-m7G
422	-2.3	3.02	1424.67	-0.8	4	1	13.43	eaek	522	FKEEDEKESQR	532	iask		sp|P10592|HSP72_YEAST	Heat shock protein SSA2;	File: &quot;Y:\QE\08-19-19\QE08246.raw&quot;; SpectrumID: &quot;422&quot;; scans: &quot;2417&quot; RTINSECONDS=905 |id=422|path=../gpm/archive/GPM80100003182.xml|source=F:\Dropbox\projects\MS5114_Sharma\mgf\QE08246.mgf|	1	YEAST	QE08246	WT-m7G
425	-2.1	2.54	879.432	0	2	0.667	10.14	qgsr	355	NSKPNYR	361	rnps	N355+Deamidated;	sp|P0C2I9|YP12B_YEAST	Transposon Ty1-PR1 Gag-Pol polyprotein; Gag-Pol-p199; TY1A-TY1B; ...	File: &quot;Y:\QE\08-19-19\QE08246.raw&quot;; SpectrumID: &quot;425&quot;; scans: &quot;2420&quot; RTINSECONDS=905 |id=425|path=../gpm/archive/GPM80100003182.xml|source=F:\Dropbox\projects\MS5114_Sharma\mgf\QE08246.mgf|	1	YEAST	QE08246	WT-m7G
426	-4.1	2.94	1724.86	-0.1	4	1	10.8	gplk	140	ITHGDETANAQQKPSK	155	kvee		sp|P40059|DOT6_YEAST	Transcriptional regulatory protein DOT6; Disrupter of telomere ...	File: &quot;Y:\QE\08-19-19\QE08246.raw&quot;; SpectrumID: &quot;426&quot;; scans: &quot;2421&quot; RTINSECONDS=905 |id=426|path=../gpm/archive/GPM80100003182.xml|source=F:\Dropbox\projects\MS5114_Sharma\mgf\QE08246.mgf|	1	YEAST	QE08246	WT-m7G
427	-9.1	2.94	1724.86	0.5	3	0.75	10.8	gplk	140	ITHGDETANAQQKPSK	155	kvee		sp|P40059|DOT6_YEAST	Transcriptional regulatory protein DOT6; Disrupter of telomere ...	File: &quot;Y:\QE\08-19-19\QE08246.raw&quot;; SpectrumID: &quot;427&quot;; scans: &quot;2422&quot; RTINSECONDS=906 |id=427|path=../gpm/archive/GPM80100003182.xml|source=F:\Dropbox\projects\MS5114_Sharma\mgf\QE08246.mgf|	1	YEAST	QE08246	WT-m7G
432	-3	2.8	901.485	-0.1	2	0.667	15.29	nysk	251	RLQEAER	257	iake		sp|P53297|PBP1_YEAST	PAB1-binding protein 1;	File: &quot;Y:\QE\08-19-19\QE08246.raw&quot;; SpectrumID: &quot;432&quot;; scans: &quot;2430&quot; RTINSECONDS=907 |id=432|path=../gpm/archive/GPM80100003182.xml|source=F:\Dropbox\projects\MS5114_Sharma\mgf\QE08246.mgf|	1	YEAST	QE08246	WT-m7G
433	-4.2	2.67	842.509	0	2	0.667	11.94	svvf	125	IVPGSNKK	132	kdgk		sp|P32495|NHP2_YEAST	H/ACA ribonucleoprotein complex subunit NHP2; H/ACA snoRNP protein ...	File: &quot;Y:\QE\08-19-19\QE08246.raw&quot;; SpectrumID: &quot;433&quot;; scans: &quot;2431&quot; RTINSECONDS=907 |id=433|path=../gpm/archive/GPM80100003182.xml|source=F:\Dropbox\projects\MS5114_Sharma\mgf\QE08246.mgf|	1	YEAST	QE08246	WT-m7G
435	-6.7	2.98	1424.67	1.1	2	0.5	13.43	eaek	522	FKEEDEKESQR	532	iask		sp|P10592|HSP72_YEAST	Heat shock protein SSA2;	File: &quot;Y:\QE\08-19-19\QE08246.raw&quot;; SpectrumID: &quot;435&quot;; scans: &quot;2433&quot; RTINSECONDS=907 |id=435|path=../gpm/archive/GPM80100003182.xml|source=F:\Dropbox\projects\MS5114_Sharma\mgf\QE08246.mgf|	1	YEAST	QE08246	WT-m7G
441	-2.6	2.87	965.542	-0.1	3	0.75	14.03	rdnr	1484	LREEYKK	1490	nssq		sp|P53552|THO2_YEAST	THO complex subunit 2; Low dye-binding protein 5; THO complex ...	File: &quot;Y:\QE\08-19-19\QE08246.raw&quot;; SpectrumID: &quot;441&quot;; scans: &quot;2441&quot; RTINSECONDS=908 |id=441|path=../gpm/archive/GPM80100003182.xml|source=F:\Dropbox\projects\MS5114_Sharma\mgf\QE08246.mgf|	1	YEAST	QE08246	WT-m7G
442	-5	2.64	1010.48	-0.4	3	0.75	14.22	silr	822	RYSHEYR	828	elad		sp|P34160|NCBP1_YEAST	Nuclear cap-binding protein complex subunit 1; 80 kDa nuclear ...	File: &quot;Y:\QE\08-19-19\QE08246.raw&quot;; SpectrumID: &quot;442&quot;; scans: &quot;2442&quot; RTINSECONDS=908 |id=442|path=../gpm/archive/GPM80100003182.xml|source=F:\Dropbox\projects\MS5114_Sharma\mgf\QE08246.mgf|	1	YEAST	QE08246	WT-m7G
444	-4.8	2.85	1157.51	0.4	2	0.667	11.3	fllr	478	GNHECANVTR	487	vygf	C482+Carbamidomethyl;	sp|P26570|PPZ1_YEAST	Serine/threonine-protein phosphatase PP-Z1; EC 3.1.3.16;	File: &quot;Y:\QE\08-19-19\QE08246.raw&quot;; SpectrumID: &quot;444&quot;; scans: &quot;2444&quot; RTINSECONDS=909 |id=444|path=../gpm/archive/GPM80100003182.xml|source=F:\Dropbox\projects\MS5114_Sharma\mgf\QE08246.mgf|	1	YEAST	QE08246	WT-m7G
446	-3	2.97	1157.51	-0.3	3	1	11.3	fllr	478	GNHECANVTR	487	vygf	C482+Carbamidomethyl;	sp|P26570|PPZ1_YEAST	Serine/threonine-protein phosphatase PP-Z1; EC 3.1.3.16;	File: &quot;Y:\QE\08-19-19\QE08246.raw&quot;; SpectrumID: &quot;446&quot;; scans: &quot;2449&quot; RTINSECONDS=910 |id=446|path=../gpm/archive/GPM80100003182.xml|source=F:\Dropbox\projects\MS5114_Sharma\mgf\QE08246.mgf|	1	YEAST	QE08246	WT-m7G
448	-4.1	2.86	920.47	-0.1	2	0.667	11.84	tfrr	10	RNPYNTR	16	snki		sp|P87262|RL34A_YEAST	60S ribosomal protein L34-A {ECO:0000303|PubMed:9559554}; Large ...	File: &quot;Y:\QE\08-19-19\QE08246.raw&quot;; SpectrumID: &quot;448&quot;; scans: &quot;2451&quot; RTINSECONDS=910 |id=448|path=../gpm/archive/GPM80100003182.xml|source=F:\Dropbox\projects\MS5114_Sharma\mgf\QE08246.mgf|	1	YEAST	QE08246	WT-m7G
450	-3	2.86	1010.48	0.4	2	0.5	14.22	silr	822	RYSHEYR	828	elad		sp|P34160|NCBP1_YEAST	Nuclear cap-binding protein complex subunit 1; 80 kDa nuclear ...	File: &quot;Y:\QE\08-19-19\QE08246.raw&quot;; SpectrumID: &quot;450&quot;; scans: &quot;2453&quot; RTINSECONDS=910 |id=450|path=../gpm/archive/GPM80100003182.xml|source=F:\Dropbox\projects\MS5114_Sharma\mgf\QE08246.mgf|	1	YEAST	QE08246	WT-m7G
452	-3.1	2.9	1056.51	-0.2	2	0.5	20.19	fslk	167	NGDKPHMLK	175	f]	M173+Oxidation; N167+Deamidated;	sp|Q02326|RL6A_YEAST	60S ribosomal protein L6-A {ECO:0000303|PubMed:9559554}; L17; ...	File: &quot;Y:\QE\08-19-19\QE08246.raw&quot;; SpectrumID: &quot;452&quot;; scans: &quot;2455&quot; RTINSECONDS=910 |id=452|path=../gpm/archive/GPM80100003182.xml|source=F:\Dropbox\projects\MS5114_Sharma\mgf\QE08246.mgf|	1	YEAST	QE08246	WT-m7G
454	-4.2	2.85	1435.64	0.2	3	1	11.44	ipkr	420	SDDSNSNKNEGIR	432	rasv		sp|Q05672|RBS1_YEAST	RNA-binding suppressor of PAS kinase protein 1;	File: &quot;Y:\QE\08-19-19\QE08246.raw&quot;; SpectrumID: &quot;454&quot;; scans: &quot;2457&quot; RTINSECONDS=910 |id=454|path=../gpm/archive/GPM80100003182.xml|source=F:\Dropbox\projects\MS5114_Sharma\mgf\QE08246.mgf|	1	YEAST	QE08246	WT-m7G
457	-4.1	2.82	767.463	-0.3	2	0.5	14.65	igak	42	RIHSVR	47	trgg		sp|P0CX40|RS8B_YEAST	40S ribosomal protein S8-B {ECO:0000303|PubMed:9559554}; RP19; ...	File: &quot;Y:\QE\08-19-19\QE08246.raw&quot;; SpectrumID: &quot;457&quot;; scans: &quot;2462&quot; RTINSECONDS=911 |id=457|path=../gpm/archive/GPM80100003182.xml|source=F:\Dropbox\projects\MS5114_Sharma\mgf\QE08246.mgf|	1	YEAST	QE08246	WT-m7G
462	-5.9	3.12	2309.98	-1	3	1	5.19	slnk	55	LNNPNSNNSSSNNSNQDTSSSK	76	qdgt		sp|Q99383|HRP1_YEAST	Nuclear polyadenylated RNA-binding protein 4; Cleavage factor ...	File: &quot;Y:\QE\08-19-19\QE08246.raw&quot;; SpectrumID: &quot;462&quot;; scans: &quot;2467&quot; RTINSECONDS=912 |id=462|path=../gpm/archive/GPM80100003182.xml|source=F:\Dropbox\projects\MS5114_Sharma\mgf\QE08246.mgf|	1	YEAST	QE08246	WT-m7G
465	-3.5	3.02	776.416	-0.4	2	0.667	13.48	rnsr	65	FNSRPR	70	trsr		sp|P15424|MS116_YEAST	ATP-dependent RNA helicase MSS116, mitochondrial; EC 3.6.4.13; ...	File: &quot;Y:\QE\08-19-19\QE08246.raw&quot;; SpectrumID: &quot;465&quot;; scans: &quot;2473&quot; RTINSECONDS=913 |id=465|path=../gpm/archive/GPM80100003182.xml|source=F:\Dropbox\projects\MS5114_Sharma\mgf\QE08246.mgf|	1	YEAST	QE08246	WT-m7G
469	-10.3	2.68	1098.59	0.3	2	0.667	12.8	ekkk	135	KAPAGGAADAAAK	147	aded		sp|P46672|ARC1_YEAST	tRNA-aminoacylation cofactor ARC1; Acyl-RNA-complex protein 1; ...	File: &quot;Y:\QE\08-19-19\QE08246.raw&quot;; SpectrumID: &quot;469&quot;; scans: &quot;2477&quot; RTINSECONDS=913 |id=469|path=../gpm/archive/GPM80100003182.xml|source=F:\Dropbox\projects\MS5114_Sharma\mgf\QE08246.mgf|	1	YEAST	QE08246	WT-m7G
470	-5	2.82	996.522	-1	3	0.75	14	aeqr	437	GEHALKDAR	445	nkln		sp|K22E_HUMAN|	Keratin, type II cytoskeletal 2 epidermal; Cytokeratin-2e; CK-2e; ...	File: &quot;Y:\QE\08-19-19\QE08246.raw&quot;; SpectrumID: &quot;470&quot;; scans: &quot;2478&quot; RTINSECONDS=913 |id=470|path=../gpm/archive/GPM80100003182.xml|source=F:\Dropbox\projects\MS5114_Sharma\mgf\QE08246.mgf|	1	HUMAN|	QE08246	WT-m7G
473	-5.9	2.73	785.488	-0.6	2	0.667	15.27	qirk	169	TPLAQKK	175	ahla		sp|P14126|RL3_YEAST	60S ribosomal protein L3 {ECO:0000303|PubMed:9559554}; Large ribosomal subunit protein uL3 {ECO:0000303|PubMed:24524803}; Maintenance of killer protein 8; RP1; Trichodermin resistance protein; YL1;	File: &quot;Y:\QE\08-19-19\QE08246.raw&quot;; SpectrumID: &quot;473&quot;; scans: &quot;2483&quot; RTINSECONDS=914 |id=473|path=../gpm/archive/GPM80100003182.xml|source=F:\Dropbox\projects\MS5114_Sharma\mgf\QE08246.mgf|	1	YEAST	QE08246	WT-m7G
474	-5.6	2.63	1098.59	0.5	3	1	12.8	ekkk	135	KAPAGGAADAAAK	147	aded		sp|P46672|ARC1_YEAST	tRNA-aminoacylation cofactor ARC1; Acyl-RNA-complex protein 1; ...	File: &quot;Y:\QE\08-19-19\QE08246.raw&quot;; SpectrumID: &quot;474&quot;; scans: &quot;2484&quot; RTINSECONDS=914 |id=474|path=../gpm/archive/GPM80100003182.xml|source=F:\Dropbox\projects\MS5114_Sharma\mgf\QE08246.mgf|	1	YEAST	QE08246	WT-m7G
476	-2.4	2.99	1056.51	-0.3	3	0.75	20.19	fslk	167	NGDKPHMLK	175	f]	M173+Oxidation; N167+Deamidated;	sp|Q02326|RL6A_YEAST	60S ribosomal protein L6-A {ECO:0000303|PubMed:9559554}; L17; ...	File: &quot;Y:\QE\08-19-19\QE08246.raw&quot;; SpectrumID: &quot;476&quot;; scans: &quot;2487&quot; RTINSECONDS=915 |id=476|path=../gpm/archive/GPM80100003182.xml|source=F:\Dropbox\projects\MS5114_Sharma\mgf\QE08246.mgf|	1	YEAST	QE08246	WT-m7G
479	-4.7	2.64	996.522	0	2	0.5	14	aeqr	437	GEHALKDAR	445	nkln		sp|K22E_HUMAN|	Keratin, type II cytoskeletal 2 epidermal; Cytokeratin-2e; CK-2e; ...	File: &quot;Y:\QE\08-19-19\QE08246.raw&quot;; SpectrumID: &quot;479&quot;; scans: &quot;2491&quot; RTINSECONDS=915 |id=479|path=../gpm/archive/GPM80100003182.xml|source=F:\Dropbox\projects\MS5114_Sharma\mgf\QE08246.mgf|	1	HUMAN|	QE08246	WT-m7G
481	-5.5	2.96	1530.64	-0.5	2	1	1.76	aalk	22	QTGDDQQESQQQR	34	gytn	Q22+Ammonia-loss;	sp|P39935|IF4F1_YEAST	Eukaryotic initiation factor 4F subunit p150; eIF-4F p150; eIF4F ...	File: &quot;Y:\QE\08-19-19\QE08246.raw&quot;; SpectrumID: &quot;481&quot;; scans: &quot;2493&quot; RTINSECONDS=916 |id=481|path=../gpm/archive/GPM80100003182.xml|source=F:\Dropbox\projects\MS5114_Sharma\mgf\QE08246.mgf|	1	YEAST	QE08246	WT-m7G
483	-6.3	3.17	1854.74	0	3	1	10.82	dkkr	142	KSEDAEEEEDEESSNK	157	kqkn		sp|P27476|NSR1_YEAST	Nuclear localization sequence-binding protein; p67;	File: &quot;Y:\QE\08-19-19\QE08246.raw&quot;; SpectrumID: &quot;483&quot;; scans: &quot;2495&quot; RTINSECONDS=916 |id=483|path=../gpm/archive/GPM80100003182.xml|source=F:\Dropbox\projects\MS5114_Sharma\mgf\QE08246.mgf|	1	YEAST	QE08246	WT-m7G
484	-2.5	2.8	1316.59	0.1	3	0.75	22.78	ylkk	286	NHEEEMKDLR	295	nvst	M291+Oxidation;	sp|K1C10_HUMAN|	Keratin, type I cytoskeletal 10; Cytokeratin-10; CK-10; Keratin-10; ...	File: &quot;Y:\QE\08-19-19\QE08246.raw&quot;; SpectrumID: &quot;484&quot;; scans: &quot;2499&quot; RTINSECONDS=917 |id=484|path=../gpm/archive/GPM80100003182.xml|source=F:\Dropbox\projects\MS5114_Sharma\mgf\QE08246.mgf|	1	HUMAN|	QE08246	WT-m7G
485	-2.7	2.77	911.469	-0.2	3	1	14.39	givk	47	QIVHDSGR	54	gapl		sp|P0CX45|RL2A_YEAST	60S ribosomal protein L2-A {ECO:0000303|PubMed:9559554}; L5; Large ribosomal subunit protein uL2-A {ECO:0000303|PubMed:24524803}; RP8; YL6;	File: &quot;Y:\QE\08-19-19\QE08246.raw&quot;; SpectrumID: &quot;485&quot;; scans: &quot;2500&quot; RTINSECONDS=917 |id=485|path=../gpm/archive/GPM80100003182.xml|source=F:\Dropbox\projects\MS5114_Sharma\mgf\QE08246.mgf|	1	YEAST	QE08246	WT-m7G
486	-6.6	2.92	911.469	-0.1	2	0.667	14.39	givk	47	QIVHDSGR	54	gapl		sp|P0CX45|RL2A_YEAST	60S ribosomal protein L2-A {ECO:0000303|PubMed:9559554}; L5; Large ribosomal subunit protein uL2-A {ECO:0000303|PubMed:24524803}; RP8; YL6;	File: &quot;Y:\QE\08-19-19\QE08246.raw&quot;; SpectrumID: &quot;486&quot;; scans: &quot;2501&quot; RTINSECONDS=917 |id=486|path=../gpm/archive/GPM80100003182.xml|source=F:\Dropbox\projects\MS5114_Sharma\mgf\QE08246.mgf|	1	YEAST	QE08246	WT-m7G
487	-5.5	3.04	1017.5	-0.5	3	0.75	13.7	rqik	731	IHPTCHPR	738	vlfq	C735+Carbamidomethyl;	sp|Q04748|SOV1_YEAST	Protein SOV1, mitochondrial; Flags: Precursor;	File: &quot;Y:\QE\08-19-19\QE08246.raw&quot;; SpectrumID: &quot;487&quot;; scans: &quot;2502&quot; RTINSECONDS=917 |id=487|path=../gpm/archive/GPM80100003182.xml|source=F:\Dropbox\projects\MS5114_Sharma\mgf\QE08246.mgf|	1	YEAST	QE08246	WT-m7G
488	-2.5	2.68	883.453	-0.7	2	0.5	15.28	nhfr	16	KHWQER	21	vkvh		sp|Q12690|RL13A_YEAST	60S ribosomal protein L13-A {ECO:0000303|PubMed:9559554}; Large ...	File: &quot;Y:\QE\08-19-19\QE08246.raw&quot;; SpectrumID: &quot;488&quot;; scans: &quot;2503&quot; RTINSECONDS=917 |id=488|path=../gpm/archive/GPM80100003182.xml|source=F:\Dropbox\projects\MS5114_Sharma\mgf\QE08246.mgf|	1	YEAST	QE08246	WT-m7G
490	-2.3	2.75	742.432	-0.3	2	0.667	13.57	sqrr	46	SLPNRR	51	gpir		sp|Q12159|YRA1_YEAST	RNA annealing protein YRA1;	File: &quot;Y:\QE\08-19-19\QE08246.raw&quot;; SpectrumID: &quot;490&quot;; scans: &quot;2508&quot; RTINSECONDS=918 |id=490|path=../gpm/archive/GPM80100003182.xml|source=F:\Dropbox\projects\MS5114_Sharma\mgf\QE08246.mgf|	1	YEAST	QE08246	WT-m7G
495	-7	2.76	1316.59	-0.1	2	0.5	22.78	ylkk	286	NHEEEMKDLR	295	nvst	M291+Oxidation;	sp|K1C10_HUMAN|	Keratin, type I cytoskeletal 10; Cytokeratin-10; CK-10; Keratin-10; ...	File: &quot;Y:\QE\08-19-19\QE08246.raw&quot;; SpectrumID: &quot;495&quot;; scans: &quot;2513&quot; RTINSECONDS=919 |id=495|path=../gpm/archive/GPM80100003182.xml|source=F:\Dropbox\projects\MS5114_Sharma\mgf\QE08246.mgf|	1	HUMAN|	QE08246	WT-m7G
498	-3	2.76	792.484	0	2	0.5	14.98	kkgr	16	GHVKPVR	22	cvnc		sp|P39938|RS26A_YEAST	40S ribosomal protein S26-A {ECO:0000303|PubMed:9559554}; Small ...	File: &quot;Y:\QE\08-19-19\QE08246.raw&quot;; SpectrumID: &quot;498&quot;; scans: &quot;2517&quot; RTINSECONDS=919 |id=498|path=../gpm/archive/GPM80100003182.xml|source=F:\Dropbox\projects\MS5114_Sharma\mgf\QE08246.mgf|	1	YEAST	QE08246	WT-m7G
499	-12.5	3.04	1434.68	-0.1	3	0.75	14.3	aeqk	84	HDTVSHAQVNGNR	96	ialt		sp|P33203|PRP40_YEAST	Pre-mRNA-processing protein PRP40;	File: &quot;Y:\QE\08-19-19\QE08246.raw&quot;; SpectrumID: &quot;499&quot;; scans: &quot;2519&quot; RTINSECONDS=920 |id=499|path=../gpm/archive/GPM80100003182.xml|source=F:\Dropbox\projects\MS5114_Sharma\mgf\QE08246.mgf|	1	YEAST	QE08246	WT-m7G
500	-6.5	2.87	1129.54	-0.8	3	1	11.5	kngk	63	YGTNKYNNR	71	nnsq		sp|P39936|IF4F2_YEAST	Eukaryotic initiation factor 4F subunit p130; eIF-4F p130; eIF4F ...	File: &quot;Y:\QE\08-19-19\QE08246.raw&quot;; SpectrumID: &quot;500&quot;; scans: &quot;2520&quot; RTINSECONDS=920 |id=500|path=../gpm/archive/GPM80100003182.xml|source=F:\Dropbox\projects\MS5114_Sharma\mgf\QE08246.mgf|	1	YEAST	QE08246	WT-m7G
506	-2.3	2.71	821.452	-0.2	2	0.667	9.85	tqhk	42	AKYNTPK	48	yrlv		sp|P26321|RL5_YEAST	60S ribosomal protein L5 {ECO:0000303|PubMed:9559554}; L1; L1a; ...	File: &quot;Y:\QE\08-19-19\QE08246.raw&quot;; SpectrumID: &quot;506&quot;; scans: &quot;2529&quot; RTINSECONDS=921 |id=506|path=../gpm/archive/GPM80100003182.xml|source=F:\Dropbox\projects\MS5114_Sharma\mgf\QE08246.mgf|	1	YEAST	QE08246	WT-m7G
507	-3.7	3.08	1192.63	-0.8	3	0.75	13.6	lfnk	97	YRPETAAEKK	106	erlt		sp|P29453|RL8B_YEAST	60S ribosomal protein L8-B {ECO:0000303|PubMed:9559554}; L4; L4-1; Large ribosomal subunit protein eL8-B {ECO:0000303|PubMed:24524803}; RP6; YL5;	File: &quot;Y:\QE\08-19-19\QE08246.raw&quot;; SpectrumID: &quot;507&quot;; scans: &quot;2530&quot; RTINSECONDS=921 |id=507|path=../gpm/archive/GPM80100003182.xml|source=F:\Dropbox\projects\MS5114_Sharma\mgf\QE08246.mgf|	1	YEAST	QE08246	WT-m7G
512	-2.6	2.83	936.562	-0.5	3	0.75	15.8	ahfd	35	VKHPLNTK	42	wtlw		sp|P07260|IF4E_YEAST	Eukaryotic translation initiation factor 4E; eIF-4E; eIF4E; eIF-4F ...	File: &quot;Y:\QE\08-19-19\QE08246.raw&quot;; SpectrumID: &quot;512&quot;; scans: &quot;2538&quot; RTINSECONDS=923 |id=512|path=../gpm/archive/GPM80100003182.xml|source=F:\Dropbox\projects\MS5114_Sharma\mgf\QE08246.mgf|	1	YEAST	QE08246	WT-m7G
516	-2.3	2.91	1192.63	0.1	2	0.5	13.6	lfnk	97	YRPETAAEKK	106	erlt		sp|P29453|RL8B_YEAST	60S ribosomal protein L8-B {ECO:0000303|PubMed:9559554}; L4; L4-1; Large ribosomal subunit protein eL8-B {ECO:0000303|PubMed:24524803}; RP6; YL5;	File: &quot;Y:\QE\08-19-19\QE08246.raw&quot;; SpectrumID: &quot;516&quot;; scans: &quot;2545&quot; RTINSECONDS=924 |id=516|path=../gpm/archive/GPM80100003182.xml|source=F:\Dropbox\projects\MS5114_Sharma\mgf\QE08246.mgf|	1	YEAST	QE08246	WT-m7G
517	-4.2	2.7	1444.68	0	3	0.6	20.55	aylk	285	KNHEEEMKDLR	295	nvst	M291+Oxidation;	sp|K1C10_HUMAN|	Keratin, type I cytoskeletal 10; Cytokeratin-10; CK-10; Keratin-10; ...	File: &quot;Y:\QE\08-19-19\QE08246.raw&quot;; SpectrumID: &quot;517&quot;; scans: &quot;2546&quot; RTINSECONDS=924 |id=517|path=../gpm/archive/GPM80100003182.xml|source=F:\Dropbox\projects\MS5114_Sharma\mgf\QE08246.mgf|	1	HUMAN|	QE08246	WT-m7G
522	-5.3	3.02	1424.67	-1.1	3	0.75	19.5	nllr	758	GPMGSSTTLHHQR	770	vins	M760+Oxidation;	sp|Q08921|TCO89_YEAST	Target of rapamycin complex 1 subunit TCO89; TORC1 subunit TCO89; ...	File: &quot;Y:\QE\08-19-19\QE08246.raw&quot;; SpectrumID: &quot;522&quot;; scans: &quot;2552&quot; RTINSECONDS=925 |id=522|path=../gpm/archive/GPM80100003182.xml|source=F:\Dropbox\projects\MS5114_Sharma\mgf\QE08246.mgf|	1	YEAST	QE08246	WT-m7G
523	-2.6	2.72	871.416	-0.1	2	0.667	12.93	nqak	32	HEEIDTK	38	nlyv		sp|P46784|RS10B_YEAST	40S ribosomal protein S10-B {ECO:0000303|PubMed:9559554}; Small ...	File: &quot;Y:\QE\08-19-19\QE08246.raw&quot;; SpectrumID: &quot;523&quot;; scans: &quot;2553&quot; RTINSECONDS=925 |id=523|path=../gpm/archive/GPM80100003182.xml|source=F:\Dropbox\projects\MS5114_Sharma\mgf\QE08246.mgf|	1	YEAST	QE08246	WT-m7G
525	-10.3	2.78	936.562	-0.1	2	0.5	15.8	ahfd	35	VKHPLNTK	42	wtlw		sp|P07260|IF4E_YEAST	Eukaryotic translation initiation factor 4E; eIF-4E; eIF4E; eIF-4F ...	File: &quot;Y:\QE\08-19-19\QE08246.raw&quot;; SpectrumID: &quot;525&quot;; scans: &quot;2555&quot; RTINSECONDS=925 |id=525|path=../gpm/archive/GPM80100003182.xml|source=F:\Dropbox\projects\MS5114_Sharma\mgf\QE08246.mgf|	1	YEAST	QE08246	WT-m7G
526	-2.6	2.78	668.373	-0.6	2	0.667	14.56	hhtk	255	SHSIPK	260	hnee		sp|Q01477|UBP3_YEAST	Ubiquitin carboxyl-terminal hydrolase 3; EC 3.4.19.12 {ECO:0000269|PubMed:12778054, ...	File: &quot;Y:\QE\08-19-19\QE08246.raw&quot;; SpectrumID: &quot;526&quot;; scans: &quot;2556&quot; RTINSECONDS=925 |id=526|path=../gpm/archive/GPM80100003182.xml|source=F:\Dropbox\projects\MS5114_Sharma\mgf\QE08246.mgf|	1	YEAST	QE08246	WT-m7G
527	-4	2.8	1120.49	-0.8	2	0.667	12.18	thgr	54	YAGEVSHDDK	63	hiiv		sp|P00359|G3P3_YEAST	Glyceraldehyde-3-phosphate dehydrogenase 3; GAPDH 3; EC 1.2.1.12; ...	File: &quot;Y:\QE\08-19-19\QE08246.raw&quot;; SpectrumID: &quot;527&quot;; scans: &quot;2557&quot; RTINSECONDS=925 |id=527|path=../gpm/archive/GPM80100003182.xml|source=F:\Dropbox\projects\MS5114_Sharma\mgf\QE08246.mgf|	1	YEAST	QE08246	WT-m7G
531	-3.3	2.73	854.379	0.1	2	0.667	13.2	ilrr	823	YSHEYR	828	elad		sp|P34160|NCBP1_YEAST	Nuclear cap-binding protein complex subunit 1; 80 kDa nuclear ...	File: &quot;Y:\QE\08-19-19\QE08246.raw&quot;; SpectrumID: &quot;531&quot;; scans: &quot;2562&quot; RTINSECONDS=926 |id=531|path=../gpm/archive/GPM80100003182.xml|source=F:\Dropbox\projects\MS5114_Sharma\mgf\QE08246.mgf|	1	YEAST	QE08246	WT-m7G
532	-2.5	2.93	973.533	-0.5	3	0.75	14.22	vygk	348	IIPNHHSR	355	skkq		sp|Q02554|CUS1_YEAST	Cold sensitive U2 snRNA suppressor 1;	File: &quot;Y:\QE\08-19-19\QE08246.raw&quot;; SpectrumID: &quot;532&quot;; scans: &quot;2564&quot; RTINSECONDS=926 |id=532|path=../gpm/archive/GPM80100003182.xml|source=F:\Dropbox\projects\MS5114_Sharma\mgf\QE08246.mgf|	1	YEAST	QE08246	WT-m7G
537	-2.6	2.84	1182.57	0.3	3	0.75	15.5	iver	121	YNGHELHNAK	130	ieve		sp|P36036|YRA2_YEAST	RNA annealing protein YRA2;	File: &quot;Y:\QE\08-19-19\QE08246.raw&quot;; SpectrumID: &quot;537&quot;; scans: &quot;2569&quot; RTINSECONDS=927 |id=537|path=../gpm/archive/GPM80100003182.xml|source=F:\Dropbox\projects\MS5114_Sharma\mgf\QE08246.mgf|	1	YEAST	QE08246	WT-m7G
543	-2.3	2.78	728.43	0.1	2	0.667	14.6	ktek	591	KLAPDGK	597	tell		sp|P39935|IF4F1_YEAST	Eukaryotic initiation factor 4F subunit p150; eIF-4F p150; eIF4F ...	File: &quot;Y:\QE\08-19-19\QE08246.raw&quot;; SpectrumID: &quot;543&quot;; scans: &quot;2578&quot; RTINSECONDS=928 |id=543|path=../gpm/archive/GPM80100003182.xml|source=F:\Dropbox\projects\MS5114_Sharma\mgf\QE08246.mgf|	1	YEAST	QE08246	WT-m7G
545	-5	3	2179.06	-0.5	4	0.667	13.94	slik	420	EVETEKEEVKEDDSKKEK	437	kekk		sp|P33322|CBF5_YEAST	H/ACA ribonucleoprotein complex subunit CBF5; EC 5.4.99.- {ECO:0000269|PubMed:21131909, ...	File: &quot;Y:\QE\08-19-19\QE08246.raw&quot;; SpectrumID: &quot;545&quot;; scans: &quot;2580&quot; RTINSECONDS=928 |id=545|path=../gpm/archive/GPM80100003182.xml|source=F:\Dropbox\projects\MS5114_Sharma\mgf\QE08246.mgf|	1	YEAST	QE08246	WT-m7G
547	-6.5	2.84	2179.06	0	3	0.5	13.94	slik	420	EVETEKEEVKEDDSKKEK	437	kekk		sp|P33322|CBF5_YEAST	H/ACA ribonucleoprotein complex subunit CBF5; EC 5.4.99.- {ECO:0000269|PubMed:21131909, ...	File: &quot;Y:\QE\08-19-19\QE08246.raw&quot;; SpectrumID: &quot;547&quot;; scans: &quot;2582&quot; RTINSECONDS=928 |id=547|path=../gpm/archive/GPM80100003182.xml|source=F:\Dropbox\projects\MS5114_Sharma\mgf\QE08246.mgf|	1	YEAST	QE08246	WT-m7G
551	-2.3	3.04	1573.77	638	3	0.75	9.24	kkpk	652	KEEATTPTNPDDKK	665	mgdd		sp|P37838|NOP4_YEAST	Nucleolar protein 4; Nucleolar protein NOP77;	File: &quot;Y:\QE\08-19-19\QE08246.raw&quot;; SpectrumID: &quot;551&quot;; scans: &quot;2586&quot; RTINSECONDS=929 |id=551|path=../gpm/archive/GPM80100003182.xml|source=F:\Dropbox\projects\MS5114_Sharma\mgf\QE08246.mgf|	1	YEAST	QE08246	WT-m7G
552	-5.5	2.88	1010.48	-0.6	3	0.75	14.22	silr	822	RYSHEYR	828	elad		sp|P34160|NCBP1_YEAST	Nuclear cap-binding protein complex subunit 1; 80 kDa nuclear ...	File: &quot;Y:\QE\08-19-19\QE08246.raw&quot;; SpectrumID: &quot;552&quot;; scans: &quot;2588&quot; RTINSECONDS=929 |id=552|path=../gpm/archive/GPM80100003182.xml|source=F:\Dropbox\projects\MS5114_Sharma\mgf\QE08246.mgf|	1	YEAST	QE08246	WT-m7G
556	-8	2.76	1443.56	-0.2	3	1	15.3	sglk	118	CYTCGQAGHMSR	129	dcqn	C118+Carbamidomethyl; C121+Carbamidomethyl; M127+Oxidation;	sp|P53849|GIS2_YEAST	Zinc finger protein GIS2;	File: &quot;Y:\QE\08-19-19\QE08246.raw&quot;; SpectrumID: &quot;556&quot;; scans: &quot;2592&quot; RTINSECONDS=929 |id=556|path=../gpm/archive/GPM80100003182.xml|source=F:\Dropbox\projects\MS5114_Sharma\mgf\QE08246.mgf|	1	YEAST	QE08246	WT-m7G
558	-9.5	3.08	1704.79	0.8	3	1	11.6	esrr	451	SGSNISQGQSSTGHTTR	467	ssts		sp|P53297|PBP1_YEAST	PAB1-binding protein 1;	File: &quot;Y:\QE\08-19-19\QE08246.raw&quot;; SpectrumID: &quot;558&quot;; scans: &quot;2594&quot; RTINSECONDS=930 |id=558|path=../gpm/archive/GPM80100003182.xml|source=F:\Dropbox\projects\MS5114_Sharma\mgf\QE08246.mgf|	1	YEAST	QE08246	WT-m7G
567	-5.3	3.02	1274.7	-0.2	3	0.75	16.59	lgkk	125	KNVKEEETVAK	135	skna		sp|P0CX40|RS8B_YEAST	40S ribosomal protein S8-B {ECO:0000303|PubMed:9559554}; RP19; ...	File: &quot;Y:\QE\08-19-19\QE08246.raw&quot;; SpectrumID: &quot;567&quot;; scans: &quot;2605&quot; RTINSECONDS=931 |id=567|path=../gpm/archive/GPM80100003182.xml|source=F:\Dropbox\projects\MS5114_Sharma\mgf\QE08246.mgf|	1	YEAST	QE08246	WT-m7G
569	-4	2.91	916.442	-0.2	2	0.5	17.16	sank	403	YHHFQGK	409	nsys		sp|Q05672|RBS1_YEAST	RNA-binding suppressor of PAS kinase protein 1;	File: &quot;Y:\QE\08-19-19\QE08246.raw&quot;; SpectrumID: &quot;569&quot;; scans: &quot;2607&quot; RTINSECONDS=931 |id=569|path=../gpm/archive/GPM80100003182.xml|source=F:\Dropbox\projects\MS5114_Sharma\mgf\QE08246.mgf|	1	YEAST	QE08246	WT-m7G
571	-6.9	3.09	1274.7	-0.3	2	0.5	16.59	lgkk	125	KNVKEEETVAK	135	skna		sp|P0CX40|RS8B_YEAST	40S ribosomal protein S8-B {ECO:0000303|PubMed:9559554}; RP19; ...	File: &quot;Y:\QE\08-19-19\QE08246.raw&quot;; SpectrumID: &quot;571&quot;; scans: &quot;2609&quot; RTINSECONDS=931 |id=571|path=../gpm/archive/GPM80100003182.xml|source=F:\Dropbox\projects\MS5114_Sharma\mgf\QE08246.mgf|	1	YEAST	QE08246	WT-m7G
574	-4.2	2.7	900.413	0	2	1	19.11	gvvr	125	YVMESGAK	132	gcev	M127+Oxidation;	sp|P05750|RS3_YEAST	40S ribosomal protein S3 {ECO:0000303|PubMed:9559554}; RP13; Small ribosomal subunit protein uS3 {ECO:0000303|PubMed:24524803}; YS3;	File: &quot;Y:\QE\08-19-19\QE08246.raw&quot;; SpectrumID: &quot;574&quot;; scans: &quot;2612&quot; RTINSECONDS=932 |id=574|path=../gpm/archive/GPM80100003182.xml|source=F:\Dropbox\projects\MS5114_Sharma\mgf\QE08246.mgf|	1	YEAST	QE08246	WT-m7G
576	-10.4	2.85	1443.56	0.6	2	0.667	15.3	sglk	118	CYTCGQAGHMSR	129	dcqn	C118+Carbamidomethyl; C121+Carbamidomethyl; M127+Oxidation;	sp|P53849|GIS2_YEAST	Zinc finger protein GIS2;	File: &quot;Y:\QE\08-19-19\QE08246.raw&quot;; SpectrumID: &quot;576&quot;; scans: &quot;2614&quot; RTINSECONDS=932 |id=576|path=../gpm/archive/GPM80100003182.xml|source=F:\Dropbox\projects\MS5114_Sharma\mgf\QE08246.mgf|	1	YEAST	QE08246	WT-m7G
580	-3.3	2.8	827.51	-0.4	2	0.5	15.79	atvk	64	KGKPELR	70	kkvm		sp|P0CX42|RL23B_YEAST	60S ribosomal protein L23-B {ECO:0000303|PubMed:9559554}; L17a; ...	File: &quot;Y:\QE\08-19-19\QE08246.raw&quot;; SpectrumID: &quot;580&quot;; scans: &quot;2619&quot; RTINSECONDS=932 |id=580|path=../gpm/archive/GPM80100003182.xml|source=F:\Dropbox\projects\MS5114_Sharma\mgf\QE08246.mgf|	1	YEAST	QE08246	WT-m7G
581	-3.4	2.61	895.511	-0.1	2	0.667	12.9	mpqk	178	GGNAPRPVK	186	rgpn		sp|Q12159|YRA1_YEAST	RNA annealing protein YRA1;	File: &quot;Y:\QE\08-19-19\QE08246.raw&quot;; SpectrumID: &quot;581&quot;; scans: &quot;2621&quot; RTINSECONDS=933 |id=581|path=../gpm/archive/GPM80100003182.xml|source=F:\Dropbox\projects\MS5114_Sharma\mgf\QE08246.mgf|	1	YEAST	QE08246	WT-m7G
586	-3.3	2.81	1022.54	0.4	3	0.75	15.84	dfvk	52	SHGGHTVISK	61	ilia		sp|Q00955|ACAC_YEAST	Acetyl-CoA carboxylase; ACC; EC 6.4.1.2 {ECO:0000269|PubMed:12663926, ...	File: &quot;Y:\QE\08-19-19\QE08246.raw&quot;; SpectrumID: &quot;586&quot;; scans: &quot;2626&quot; RTINSECONDS=933 |id=586|path=../gpm/archive/GPM80100003182.xml|source=F:\Dropbox\projects\MS5114_Sharma\mgf\QE08246.mgf|	1	YEAST	QE08246	WT-m7G
588	-12.3	2.9	1704.79	-0.1	2	0.667	11.6	esrr	451	SGSNISQGQSSTGHTTR	467	ssts		sp|P53297|PBP1_YEAST	PAB1-binding protein 1;	File: &quot;Y:\QE\08-19-19\QE08246.raw&quot;; SpectrumID: &quot;588&quot;; scans: &quot;2628&quot; RTINSECONDS=933 |id=588|path=../gpm/archive/GPM80100003182.xml|source=F:\Dropbox\projects\MS5114_Sharma\mgf\QE08246.mgf|	1	YEAST	QE08246	WT-m7G
595	-2.8	2.53	875.495	-0.1	2	0.667	16.24	sgak	156	KVISSDAR	163	gvig		sp|P0CX45|RL2A_YEAST	60S ribosomal protein L2-A {ECO:0000303|PubMed:9559554}; L5; Large ribosomal subunit protein uL2-A {ECO:0000303|PubMed:24524803}; RP8; YL6;	File: &quot;Y:\QE\08-19-19\QE08246.raw&quot;; SpectrumID: &quot;595&quot;; scans: &quot;2638&quot; RTINSECONDS=935 |id=595|path=../gpm/archive/GPM80100003182.xml|source=F:\Dropbox\projects\MS5114_Sharma\mgf\QE08246.mgf|	1	YEAST	QE08246	WT-m7G
597	-8	3.16	937.42	0.2	2	0.667	14.86	ydsr	85	SGTHNMYK	92	eird		sp|P0CX23|RL20A_YEAST	60S ribosomal protein L20-A {ECO:0000303|PubMed:9559554}; L18a; ...	File: &quot;Y:\QE\08-19-19\QE08246.raw&quot;; SpectrumID: &quot;597&quot;; scans: &quot;2640&quot; RTINSECONDS=935 |id=597|path=../gpm/archive/GPM80100003182.xml|source=F:\Dropbox\projects\MS5114_Sharma\mgf\QE08246.mgf|	1	YEAST	QE08246	WT-m7G
599	-7.3	3.04	1323.61	-0.4	3	0.75	10.9	hidr	1507	CVHPEPENGKR	1517	vlvt	C1507+Carbamidomethyl; N1514+Deamidated;	sp|P10964|RPA1_YEAST	DNA-directed RNA polymerase I subunit RPA190; EC 2.7.7.6; DNA-directed ...	File: &quot;Y:\QE\08-19-19\QE08246.raw&quot;; SpectrumID: &quot;599&quot;; scans: &quot;2642&quot; RTINSECONDS=935 |id=599|path=../gpm/archive/GPM80100003182.xml|source=F:\Dropbox\projects\MS5114_Sharma\mgf\QE08246.mgf|	1	YEAST	QE08246	WT-m7G
600	-5.7	2.76	1414.64	0	3	1	21.18	[m	2	TDETAHPTQSASK	14	qesa	T2+Acetyl;	sp|P39935|IF4F1_YEAST	Eukaryotic initiation factor 4F subunit p150; eIF-4F p150; eIF4F ...	File: &quot;Y:\QE\08-19-19\QE08246.raw&quot;; SpectrumID: &quot;600&quot;; scans: &quot;2643&quot; RTINSECONDS=935 |id=600|path=../gpm/archive/GPM80100003182.xml|source=F:\Dropbox\projects\MS5114_Sharma\mgf\QE08246.mgf|	1	YEAST	QE08246	WT-m7G
601	-2.7	2.76	1115.53	-0.5	2	0.667	12.54	nadk	488	NVSESSEHVK	497	ikfd		sp|P53207|SNU71_YEAST	U1 small nuclear ribonucleoprotein component SNU71;	File: &quot;Y:\QE\08-19-19\QE08246.raw&quot;; SpectrumID: &quot;601&quot;; scans: &quot;2644&quot; RTINSECONDS=936 |id=601|path=../gpm/archive/GPM80100003182.xml|source=F:\Dropbox\projects\MS5114_Sharma\mgf\QE08246.mgf|	1	YEAST	QE08246	WT-m7G
602	-9.3	2.74	1414.64	-0.2	2	0.667	21.18	[m	2	TDETAHPTQSASK	14	qesa	T2+Acetyl;	sp|P39935|IF4F1_YEAST	Eukaryotic initiation factor 4F subunit p150; eIF-4F p150; eIF4F ...	File: &quot;Y:\QE\08-19-19\QE08246.raw&quot;; SpectrumID: &quot;602&quot;; scans: &quot;2645&quot; RTINSECONDS=936 |id=602|path=../gpm/archive/GPM80100003182.xml|source=F:\Dropbox\projects\MS5114_Sharma\mgf\QE08246.mgf|	1	YEAST	QE08246	WT-m7G
604	-3.7	3.13	1469.8	-0.3	3	0.6	12.3	qqqk	81	QHQHQPVATPAKK	93	vekp		sp|P37263|YC16_YEAST	UPF0743 protein YCR087C-A;	File: &quot;Y:\QE\08-19-19\QE08246.raw&quot;; SpectrumID: &quot;604&quot;; scans: &quot;2647&quot; RTINSECONDS=936 |id=604|path=../gpm/archive/GPM80100003182.xml|source=F:\Dropbox\projects\MS5114_Sharma\mgf\QE08246.mgf|	1	YEAST	QE08246	WT-m7G
607	-3.2	2.87	838.489	-0.6	2	0.667	13.4	pqkg	179	GNAPRPVK	186	rgpn		sp|Q12159|YRA1_YEAST	RNA annealing protein YRA1;	File: &quot;Y:\QE\08-19-19\QE08246.raw&quot;; SpectrumID: &quot;607&quot;; scans: &quot;2650&quot; RTINSECONDS=936 |id=607|path=../gpm/archive/GPM80100003182.xml|source=F:\Dropbox\projects\MS5114_Sharma\mgf\QE08246.mgf|	1	YEAST	QE08246	WT-m7G
610	-4.8	2.56	686.456	0	2	0.5	8.8	diky	415	KKPSVK	420	ytyg		sp|P39936|IF4F2_YEAST	Eukaryotic initiation factor 4F subunit p130; eIF-4F p130; eIF4F ...	File: &quot;Y:\QE\08-19-19\QE08246.raw&quot;; SpectrumID: &quot;610&quot;; scans: &quot;2656&quot; RTINSECONDS=937 |id=610|path=../gpm/archive/GPM80100003182.xml|source=F:\Dropbox\projects\MS5114_Sharma\mgf\QE08246.mgf|	1	YEAST	QE08246	WT-m7G
611	-6.2	2.67	849.519	-0.4	2	0.5	12.32	pdik	414	YKKPSVK	420	ytyg		sp|P39936|IF4F2_YEAST	Eukaryotic initiation factor 4F subunit p130; eIF-4F p130; eIF4F ...	File: &quot;Y:\QE\08-19-19\QE08246.raw&quot;; SpectrumID: &quot;611&quot;; scans: &quot;2657&quot; RTINSECONDS=937 |id=611|path=../gpm/archive/GPM80100003182.xml|source=F:\Dropbox\projects\MS5114_Sharma\mgf\QE08246.mgf|	1	YEAST	QE08246	WT-m7G
614	-8.9	3.03	1349.68	-0.2	3	0.75	13	yttk	241	INKDDPNYSKR	251	lqea		sp|P53297|PBP1_YEAST	PAB1-binding protein 1;	File: &quot;Y:\QE\08-19-19\QE08246.raw&quot;; SpectrumID: &quot;614&quot;; scans: &quot;2660&quot; RTINSECONDS=938 |id=614|path=../gpm/archive/GPM80100003182.xml|source=F:\Dropbox\projects\MS5114_Sharma\mgf\QE08246.mgf|	1	YEAST	QE08246	WT-m7G
623	-3.7	2.94	911.469	0.2	2	0.667	14.39	givk	47	QIVHDSGR	54	gapl		sp|P0CX45|RL2A_YEAST	60S ribosomal protein L2-A {ECO:0000303|PubMed:9559554}; L5; Large ribosomal subunit protein uL2-A {ECO:0000303|PubMed:24524803}; RP8; YL6;	File: &quot;Y:\QE\08-19-19\QE08246.raw&quot;; SpectrumID: &quot;623&quot;; scans: &quot;2670&quot; RTINSECONDS=939 |id=623|path=../gpm/archive/GPM80100003182.xml|source=F:\Dropbox\projects\MS5114_Sharma\mgf\QE08246.mgf|	1	YEAST	QE08246	WT-m7G
627	-4.6	2.83	1004.52	0.2	2	0.667	18.14	tdlk	190	IMKDPATGR	198	srgf	M191+Oxidation;	sp|Q99383|HRP1_YEAST	Nuclear polyadenylated RNA-binding protein 4; Cleavage factor ...	File: &quot;Y:\QE\08-19-19\QE08246.raw&quot;; SpectrumID: &quot;627&quot;; scans: &quot;2675&quot; RTINSECONDS=939 |id=627|path=../gpm/archive/GPM80100003182.xml|source=F:\Dropbox\projects\MS5114_Sharma\mgf\QE08246.mgf|	1	YEAST	QE08246	WT-m7G
638	-11.9	2.72	1402.79	0.2	3	0.6	14.7	tlgk	124	KKNVKEEETVAK	135	skna		sp|P0CX40|RS8B_YEAST	40S ribosomal protein S8-B {ECO:0000303|PubMed:9559554}; RP19; ...	File: &quot;Y:\QE\08-19-19\QE08246.raw&quot;; SpectrumID: &quot;638&quot;; scans: &quot;2688&quot; RTINSECONDS=941 |id=638|path=../gpm/archive/GPM80100003182.xml|source=F:\Dropbox\projects\MS5114_Sharma\mgf\QE08246.mgf|	1	YEAST	QE08246	WT-m7G
639	-5.3	2.81	1004.52	-0.6	3	1	18.14	tdlk	190	IMKDPATGR	198	srgf	M191+Oxidation;	sp|Q99383|HRP1_YEAST	Nuclear polyadenylated RNA-binding protein 4; Cleavage factor ...	File: &quot;Y:\QE\08-19-19\QE08246.raw&quot;; SpectrumID: &quot;639&quot;; scans: &quot;2689&quot; RTINSECONDS=941 |id=639|path=../gpm/archive/GPM80100003182.xml|source=F:\Dropbox\projects\MS5114_Sharma\mgf\QE08246.mgf|	1	YEAST	QE08246	WT-m7G
642	-2.8	2.87	1284.63	1.2	2	0.667	14.8	vcsr	27	TIQHSDSQVNR	37	leit		sp|P41318|LST8_YEAST	Target of rapamycin complex subunit LST8; TORC subunit LST8; Lethal with SEC13 protein 8;	File: &quot;Y:\QE\08-19-19\QE08246.raw&quot;; SpectrumID: &quot;642&quot;; scans: &quot;2692&quot; RTINSECONDS=941 |id=642|path=../gpm/archive/GPM80100003182.xml|source=F:\Dropbox\projects\MS5114_Sharma\mgf\QE08246.mgf|	1	YEAST	QE08246	WT-m7G
645	-2.6	2.76	821.39	0	2	0.667	12.48	ygnr	108	RDDYPR	113	sfrs		sp|P38922|HRB1_YEAST	Protein HRB1; Protein TOM34;	File: &quot;Y:\QE\08-19-19\QE08246.raw&quot;; SpectrumID: &quot;645&quot;; scans: &quot;2698&quot; RTINSECONDS=942 |id=645|path=../gpm/archive/GPM80100003182.xml|source=F:\Dropbox\projects\MS5114_Sharma\mgf\QE08246.mgf|	1	YEAST	QE08246	WT-m7G
646	-3.2	2.5	676.389	-0.1	2	0.667	13.66	idgk	93	HVPAPR	98	neka		sp|P06634|DED1_YEAST	ATP-dependent RNA helicase DED1; EC 3.6.4.13; DEAD box protein ...	File: &quot;Y:\QE\08-19-19\QE08246.raw&quot;; SpectrumID: &quot;646&quot;; scans: &quot;2699&quot; RTINSECONDS=942 |id=646|path=../gpm/archive/GPM80100003182.xml|source=F:\Dropbox\projects\MS5114_Sharma\mgf\QE08246.mgf|	1	YEAST	QE08246	WT-m7G
648	-6.1	2.99	1305.68	0.3	3	1	12.9	dmvr	251	KNNSQALSTSQK	262	fdlr		sp|Q03508|YM8F_YEAST	Uncharacterized protein YMR265C;	File: &quot;Y:\QE\08-19-19\QE08246.raw&quot;; SpectrumID: &quot;648&quot;; scans: &quot;2701&quot; RTINSECONDS=943 |id=648|path=../gpm/archive/GPM80100003182.xml|source=F:\Dropbox\projects\MS5114_Sharma\mgf\QE08246.mgf|	1	YEAST	QE08246	WT-m7G
649	-3.2	2.75	826.453	0.2	2	0.667	14.5	ldmk	175	SVHAVGTR	182	ieid		sp|P13099|TOP3_YEAST	DNA topoisomerase 3; EC 5.6.2.1 {ECO:0000255|PROSITE-ProRule:PRU10131}; ...	File: &quot;Y:\QE\08-19-19\QE08246.raw&quot;; SpectrumID: &quot;649&quot;; scans: &quot;2702&quot; RTINSECONDS=943 |id=649|path=../gpm/archive/GPM80100003182.xml|source=F:\Dropbox\projects\MS5114_Sharma\mgf\QE08246.mgf|	1	YEAST	QE08246	WT-m7G
650	-11.7	3.15	1435.67	0	3	0.75	14.3	aeqk	84	HDTVSHAQVNGNR	96	ialt	N93+Deamidated;	sp|P33203|PRP40_YEAST	Pre-mRNA-processing protein PRP40;	File: &quot;Y:\QE\08-19-19\QE08246.raw&quot;; SpectrumID: &quot;650&quot;; scans: &quot;2703&quot; RTINSECONDS=943 |id=650|path=../gpm/archive/GPM80100003182.xml|source=F:\Dropbox\projects\MS5114_Sharma\mgf\QE08246.mgf|	1	YEAST	QE08246	WT-m7G
651	-3.4	3.16	1192.63	0	3	0.75	13.6	lfnk	97	YRPETAAEKK	106	erlt		sp|P29453|RL8B_YEAST	60S ribosomal protein L8-B {ECO:0000303|PubMed:9559554}; L4; L4-1; Large ribosomal subunit protein eL8-B {ECO:0000303|PubMed:24524803}; RP6; YL5;	File: &quot;Y:\QE\08-19-19\QE08246.raw&quot;; SpectrumID: &quot;651&quot;; scans: &quot;2704&quot; RTINSECONDS=943 |id=651|path=../gpm/archive/GPM80100003182.xml|source=F:\Dropbox\projects\MS5114_Sharma\mgf\QE08246.mgf|	1	YEAST	QE08246	WT-m7G
652	-3.9	2.96	1034.49	1.3	3	0.75	14.7	viyr	364	CNLTPHHR	371	tgst	C364+Carbamidomethyl;	sp|P46655|SYEC_YEAST	Glutamate--tRNA ligase, cytoplasmic; EC 6.1.1.17; Glutamyl-tRNA ...	File: &quot;Y:\QE\08-19-19\QE08246.raw&quot;; SpectrumID: &quot;652&quot;; scans: &quot;2705&quot; RTINSECONDS=943 |id=652|path=../gpm/archive/GPM80100003182.xml|source=F:\Dropbox\projects\MS5114_Sharma\mgf\QE08246.mgf|	1	YEAST	QE08246	WT-m7G
653	-6.9	3.11	1180.64	0.7	2	0.5	16.04	nivk	44	NAEQHNLVKK	53	gpvr		sp|P38701|RS20_YEAST	40S ribosomal protein S20 {ECO:0000303|PubMed:9559554}; Small ...	File: &quot;Y:\QE\08-19-19\QE08246.raw&quot;; SpectrumID: &quot;653&quot;; scans: &quot;2706&quot; RTINSECONDS=943 |id=653|path=../gpm/archive/GPM80100003182.xml|source=F:\Dropbox\projects\MS5114_Sharma\mgf\QE08246.mgf|	1	YEAST	QE08246	WT-m7G
658	-3.1	2.82	935.487	0	2	0.667	20.16	vltk	129	MKEIAEAK	136	igkk	M129+Oxidation;	sp|P11484|SSB1_YEAST	Ribosome-associated molecular chaperone SSB1 {ECO:0000303|PubMed:11739779}; ...	File: &quot;Y:\QE\08-19-19\QE08246.raw&quot;; SpectrumID: &quot;658&quot;; scans: &quot;2713&quot; RTINSECONDS=944 |id=658|path=../gpm/archive/GPM80100003182.xml|source=F:\Dropbox\projects\MS5114_Sharma\mgf\QE08246.mgf|	1	YEAST	QE08246	WT-m7G
659	-6.3	3.1	1210.61	-0.2	3	0.75	13.6	rkrk	115	CGHTNQLRPK	124	kklk]	C115+Carbamidomethyl;	sp|P0CH09|RL40B_YEAST	Ubiquitin-60S ribosomal protein L40; Contains: Ubiquitin; Contains: ...	File: &quot;Y:\QE\08-19-19\QE08246.raw&quot;; SpectrumID: &quot;659&quot;; scans: &quot;2714&quot; RTINSECONDS=944 |id=659|path=../gpm/archive/GPM80100003182.xml|source=F:\Dropbox\projects\MS5114_Sharma\mgf\QE08246.mgf|	1	YEAST	QE08246	WT-m7G
667	-5.2	2.57	707.456	-0.8	2	0.667	11.95	gink	95	IPPKPR	100	kvlq		sp|P05737|RL7A_YEAST	60S ribosomal protein L7-A {ECO:0000303|PubMed:9559554}; L6; Large ribosomal subunit protein uL30-A {ECO:0000303|PubMed:24524803}; RP11; YL8;	File: &quot;Y:\QE\08-19-19\QE08246.raw&quot;; SpectrumID: &quot;667&quot;; scans: &quot;2726&quot; RTINSECONDS=946 |id=667|path=../gpm/archive/GPM80100003182.xml|source=F:\Dropbox\projects\MS5114_Sharma\mgf\QE08246.mgf|	1	YEAST	QE08246	WT-m7G
669	-8	2.72	1034.49	1.1	2	0.5	14.7	viyr	364	CNLTPHHR	371	tgst	C364+Carbamidomethyl;	sp|P46655|SYEC_YEAST	Glutamate--tRNA ligase, cytoplasmic; EC 6.1.1.17; Glutamyl-tRNA ...	File: &quot;Y:\QE\08-19-19\QE08246.raw&quot;; SpectrumID: &quot;669&quot;; scans: &quot;2728&quot; RTINSECONDS=946 |id=669|path=../gpm/archive/GPM80100003182.xml|source=F:\Dropbox\projects\MS5114_Sharma\mgf\QE08246.mgf|	1	YEAST	QE08246	WT-m7G
672	-12.2	3.03	1573.77	0.5	2	0.5	9.24	kkpk	652	KEEATTPTNPDDKK	665	mgdd		sp|P37838|NOP4_YEAST	Nucleolar protein 4; Nucleolar protein NOP77;	File: &quot;Y:\QE\08-19-19\QE08246.raw&quot;; SpectrumID: &quot;672&quot;; scans: &quot;2731&quot; RTINSECONDS=947 |id=672|path=../gpm/archive/GPM80100003182.xml|source=F:\Dropbox\projects\MS5114_Sharma\mgf\QE08246.mgf|	1	YEAST	QE08246	WT-m7G
673	-15	2.81	1339.62	-0.4	3	0.75	16.7	sdvk	221	HLATCSADHTAR	232	vwsi	C225+Carbamidomethyl;	sp|P41318|LST8_YEAST	Target of rapamycin complex subunit LST8; TORC subunit LST8; Lethal with SEC13 protein 8;	File: &quot;Y:\QE\08-19-19\QE08246.raw&quot;; SpectrumID: &quot;673&quot;; scans: &quot;2732&quot; RTINSECONDS=947 |id=673|path=../gpm/archive/GPM80100003182.xml|source=F:\Dropbox\projects\MS5114_Sharma\mgf\QE08246.mgf|	1	YEAST	QE08246	WT-m7G
674	-5.5	2.96	981.538	-0.3	3	0.6	13.2	wfkr	63	KYAHVHAR	70	eqdr		sp|P25270|MRM1_YEAST	rRNA methyltransferase 1, mitochondrial {ECO:0000303|PubMed:11867542}; ...	File: &quot;Y:\QE\08-19-19\QE08246.raw&quot;; SpectrumID: &quot;674&quot;; scans: &quot;2733&quot; RTINSECONDS=947 |id=674|path=../gpm/archive/GPM80100003182.xml|source=F:\Dropbox\projects\MS5114_Sharma\mgf\QE08246.mgf|	1	YEAST	QE08246	WT-m7G
679	-8.6	2.94	1210.61	0.2	2	0.5	13.6	rkrk	115	CGHTNQLRPK	124	kklk]	C115+Carbamidomethyl;	sp|P0CH09|RL40B_YEAST	Ubiquitin-60S ribosomal protein L40; Contains: Ubiquitin; Contains: ...	File: &quot;Y:\QE\08-19-19\QE08246.raw&quot;; SpectrumID: &quot;679&quot;; scans: &quot;2741&quot; RTINSECONDS=948 |id=679|path=../gpm/archive/GPM80100003182.xml|source=F:\Dropbox\projects\MS5114_Sharma\mgf\QE08246.mgf|	1	YEAST	QE08246	WT-m7G
680	-2.4	2.96	881.422	-0.1	2	0.667	14.41	gssr	572	SRDNSFR	578	ggsg		sp|P06634|DED1_YEAST	ATP-dependent RNA helicase DED1; EC 3.6.4.13; DEAD box protein ...	File: &quot;Y:\QE\08-19-19\QE08246.raw&quot;; SpectrumID: &quot;680&quot;; scans: &quot;2742&quot; RTINSECONDS=948 |id=680|path=../gpm/archive/GPM80100003182.xml|source=F:\Dropbox\projects\MS5114_Sharma\mgf\QE08246.mgf|	1	YEAST	QE08246	WT-m7G
691	-3.1	2.78	1058.46	0.5	2	1	11.4	imyk	884	YNNQNYSR	891	rwnf		sp|Q02792|XRN2_YEAST	5—-3— exoribonuclease 2; EC 3.1.13.-; Ribonucleic acid-trafficking ...	File: &quot;Y:\QE\08-19-19\QE08246.raw&quot;; SpectrumID: &quot;691&quot;; scans: &quot;2754&quot; RTINSECONDS=949 |id=691|path=../gpm/archive/GPM80100003182.xml|source=F:\Dropbox\projects\MS5114_Sharma\mgf\QE08246.mgf|	1	YEAST	QE08246	WT-m7G
692	-2.6	2.64	1040.53	-0.1	3	1	11.9	ndsr	373	SYTNTTKPK	381	viar	N376+Deamidated;	sp|P0C2I9|YP12B_YEAST	Transposon Ty1-PR1 Gag-Pol polyprotein; Gag-Pol-p199; TY1A-TY1B; ...	File: &quot;Y:\QE\08-19-19\QE08246.raw&quot;; SpectrumID: &quot;692&quot;; scans: &quot;2755&quot; RTINSECONDS=949 |id=692|path=../gpm/archive/GPM80100003182.xml|source=F:\Dropbox\projects\MS5114_Sharma\mgf\QE08246.mgf|	1	YEAST	QE08246	WT-m7G
693	-4.4	2.56	1382.65	-0.5	3	0.75	17.2	fygr	23	HVATCSSDQHIK	34	vfkl	C27+Carbamidomethyl;	sp|P53011|SEH1_YEAST	Nucleoporin SEH1; Nuclear pore protein SEH1; SEC13 homolog 1; ...	File: &quot;Y:\QE\08-19-19\QE08246.raw&quot;; SpectrumID: &quot;693&quot;; scans: &quot;2756&quot; RTINSECONDS=950 |id=693|path=../gpm/archive/GPM80100003182.xml|source=F:\Dropbox\projects\MS5114_Sharma\mgf\QE08246.mgf|	1	YEAST	QE08246	WT-m7G
694	-3.8	2.93	1447.72	0.1	3	0.6	14.32	kelk	485	IKEEHYTEKDR	495	yisd		sp|P53276|UTP8_YEAST	U3 small nucleolar RNA-associated protein 8; U3 snoRNA-associated ...	File: &quot;Y:\QE\08-19-19\QE08246.raw&quot;; SpectrumID: &quot;694&quot;; scans: &quot;2757&quot; RTINSECONDS=950 |id=694|path=../gpm/archive/GPM80100003182.xml|source=F:\Dropbox\projects\MS5114_Sharma\mgf\QE08246.mgf|	1	YEAST	QE08246	WT-m7G
695	-6.6	3.01	1573.77	-0.1	3	0.75	9.24	kkpk	652	KEEATTPTNPDDKK	665	mgdd		sp|P37838|NOP4_YEAST	Nucleolar protein 4; Nucleolar protein NOP77;	File: &quot;Y:\QE\08-19-19\QE08246.raw&quot;; SpectrumID: &quot;695&quot;; scans: &quot;2759&quot; RTINSECONDS=950 |id=695|path=../gpm/archive/GPM80100003182.xml|source=F:\Dropbox\projects\MS5114_Sharma\mgf\QE08246.mgf|	1	YEAST	QE08246	WT-m7G
698	-3.7	2.78	938.553	-0.6	3	0.75	27.73	[m	2	AKVHGSLAR	10	agkv		sp|P0CX33|RS30A_YEAST	40S ribosomal protein S30-A {ECO:0000303|PubMed:9559554}; Small ...	File: &quot;Y:\QE\08-19-19\QE08246.raw&quot;; SpectrumID: &quot;698&quot;; scans: &quot;2762&quot; RTINSECONDS=950 |id=698|path=../gpm/archive/GPM80100003182.xml|source=F:\Dropbox\projects\MS5114_Sharma\mgf\QE08246.mgf|	1	YEAST	QE08246	WT-m7G
699	-4.9	2.83	1513.77	-0.3	3	0.75	15	nplk	548	GSSVHKPATVSNSSR	562	fsvs		sp|P38851|LAM1_YEAST	Membrane-anchored lipid-binding protein LAM1 {ECO:0000303|PubMed:26001273}; ...	File: &quot;Y:\QE\08-19-19\QE08246.raw&quot;; SpectrumID: &quot;699&quot;; scans: &quot;2763&quot; RTINSECONDS=950 |id=699|path=../gpm/archive/GPM80100003182.xml|source=F:\Dropbox\projects\MS5114_Sharma\mgf\QE08246.mgf|	1	YEAST	QE08246	WT-m7G
701	-2.8	2.61	1246.57	-0.6	2	1	14.99	krak	217	VSNTMENPPNK	227	vlli	M221+Oxidation;	sp|P32605|RU1A_YEAST	U1 small nuclear ribonucleoprotein A; U1 snRNP A; U1-A; U1A; Mutant U1 die protein 1;	File: &quot;Y:\QE\08-19-19\QE08246.raw&quot;; SpectrumID: &quot;701&quot;; scans: &quot;2765&quot; RTINSECONDS=951 |id=701|path=../gpm/archive/GPM80100003182.xml|source=F:\Dropbox\projects\MS5114_Sharma\mgf\QE08246.mgf|	1	YEAST	QE08246	WT-m7G
709	-2.2	2.88	1147.55	-1.1	2	0.667	12.29	itlk	834	NNTSGIDDRR	843	yklt		sp|Q01477|UBP3_YEAST	Ubiquitin carboxyl-terminal hydrolase 3; EC 3.4.19.12 {ECO:0000269|PubMed:12778054, ...	File: &quot;Y:\QE\08-19-19\QE08246.raw&quot;; SpectrumID: &quot;709&quot;; scans: &quot;2776&quot; RTINSECONDS=952 |id=709|path=../gpm/archive/GPM80100003182.xml|source=F:\Dropbox\projects\MS5114_Sharma\mgf\QE08246.mgf|	1	YEAST	QE08246	WT-m7G
713	-14.2	3.1	1668.83	0	3	0.75	14.4	pegk	42	RPNSAAGNDGEEPVKK	57	krkt		sp|Q07623|NOP6_YEAST	Nucleolar protein 6;	File: &quot;Y:\QE\08-19-19\QE08246.raw&quot;; SpectrumID: &quot;713&quot;; scans: &quot;2782&quot; RTINSECONDS=953 |id=713|path=../gpm/archive/GPM80100003182.xml|source=F:\Dropbox\projects\MS5114_Sharma\mgf\QE08246.mgf|	1	YEAST	QE08246	WT-m7G
714	-5	2.84	938.553	-0.1	2	0.5	27.73	[m	2	AKVHGSLAR	10	agkv		sp|P0CX33|RS30A_YEAST	40S ribosomal protein S30-A {ECO:0000303|PubMed:9559554}; Small ...	File: &quot;Y:\QE\08-19-19\QE08246.raw&quot;; SpectrumID: &quot;714&quot;; scans: &quot;2783&quot; RTINSECONDS=953 |id=714|path=../gpm/archive/GPM80100003182.xml|source=F:\Dropbox\projects\MS5114_Sharma\mgf\QE08246.mgf|	1	YEAST	QE08246	WT-m7G
721	-3.1	2.77	813.469	-0.6	2	0.667	15.36	rslk	512	RPSQLGR	518	tksd		sp|P53135|SLD3_YEAST	DNA replication regulator SLD3;	File: &quot;Y:\QE\08-19-19\QE08246.raw&quot;; SpectrumID: &quot;721&quot;; scans: &quot;2790&quot; RTINSECONDS=954 |id=721|path=../gpm/archive/GPM80100003182.xml|source=F:\Dropbox\projects\MS5114_Sharma\mgf\QE08246.mgf|	1	YEAST	QE08246	WT-m7G
722	-3.8	2.7	1090.56	-0.6	3	1	14.6	rfsr	191	SSNSRPSSIR	200	sgsv		sp|P26570|PPZ1_YEAST	Serine/threonine-protein phosphatase PP-Z1; EC 3.1.3.16;	File: &quot;Y:\QE\08-19-19\QE08246.raw&quot;; SpectrumID: &quot;722&quot;; scans: &quot;2794&quot; RTINSECONDS=955 |id=722|path=../gpm/archive/GPM80100003182.xml|source=F:\Dropbox\projects\MS5114_Sharma\mgf\QE08246.mgf|	1	YEAST	QE08246	WT-m7G
725	-2.4	2.95	967.568	-0.5	3	0.75	12.6	enlk	207	QSQKPLKR	214	akvs	Q207+Ammonia-loss;	sp|P32605|RU1A_YEAST	U1 small nuclear ribonucleoprotein A; U1 snRNP A; U1-A; U1A; Mutant U1 die protein 1;	File: &quot;Y:\QE\08-19-19\QE08246.raw&quot;; SpectrumID: &quot;725&quot;; scans: &quot;2797&quot; RTINSECONDS=955 |id=725|path=../gpm/archive/GPM80100003182.xml|source=F:\Dropbox\projects\MS5114_Sharma\mgf\QE08246.mgf|	1	YEAST	QE08246	WT-m7G
726	-3.5	2.43	967.568	0.3	2	0.5	12.6	enlk	207	QSQKPLKR	214	akvs	Q207+Ammonia-loss;	sp|P32605|RU1A_YEAST	U1 small nuclear ribonucleoprotein A; U1 snRNP A; U1-A; U1A; Mutant U1 die protein 1;	File: &quot;Y:\QE\08-19-19\QE08246.raw&quot;; SpectrumID: &quot;726&quot;; scans: &quot;2798&quot; RTINSECONDS=955 |id=726|path=../gpm/archive/GPM80100003182.xml|source=F:\Dropbox\projects\MS5114_Sharma\mgf\QE08246.mgf|	1	YEAST	QE08246	WT-m7G
729	-2.8	2.9	873.494	0.5	2	0.5	16.12	cgrr	26	SFHVQKK	32	tcss		sp|P49166|RL37A_YEAST	60S ribosomal protein L37-A {ECO:0000303|PubMed:9559554}; L43; ...	File: &quot;Y:\QE\08-19-19\QE08246.raw&quot;; SpectrumID: &quot;729&quot;; scans: &quot;2801&quot; RTINSECONDS=955 |id=729|path=../gpm/archive/GPM80100003182.xml|source=F:\Dropbox\projects\MS5114_Sharma\mgf\QE08246.mgf|	1	YEAST	QE08246	WT-m7G
730	-5.7	2.9	1668.83	-0.2	4	1	14.4	pegk	42	RPNSAAGNDGEEPVKK	57	krkt		sp|Q07623|NOP6_YEAST	Nucleolar protein 6;	File: &quot;Y:\QE\08-19-19\QE08246.raw&quot;; SpectrumID: &quot;730&quot;; scans: &quot;2802&quot; RTINSECONDS=956 |id=730|path=../gpm/archive/GPM80100003182.xml|source=F:\Dropbox\projects\MS5114_Sharma\mgf\QE08246.mgf|	1	YEAST	QE08246	WT-m7G
751	-3.1	2.79	1183.68	-0.3	3	0.75	17.4	esvk	71	ASEPASRPLKK	81	kktt		sp|Q05022|RRP5_YEAST	rRNA biogenesis protein RRP5; Ribosomal RNA-processing protein ...	File: &quot;Y:\QE\08-19-19\QE08246.raw&quot;; SpectrumID: &quot;751&quot;; scans: &quot;2830&quot; RTINSECONDS=960 |id=751|path=../gpm/archive/GPM80100003182.xml|source=F:\Dropbox\projects\MS5114_Sharma\mgf\QE08246.mgf|	1	YEAST	QE08246	WT-m7G
754	-4.9	2.93	1067.54	1.1	2	0.667	14.04	[mlr	4	FVTKNSQDK	12	ssdl	N8+Deamidated;	sp|GAG_SCVLA|	Major capsid protein; Gag protein; Major coat protein;	File: &quot;Y:\QE\08-19-19\QE08246.raw&quot;; SpectrumID: &quot;754&quot;; scans: &quot;2833&quot; RTINSECONDS=960 |id=754|path=../gpm/archive/GPM80100003182.xml|source=F:\Dropbox\projects\MS5114_Sharma\mgf\QE08246.mgf|	1	SCVLA|	QE08246	WT-m7G
764	-3.1	3.2	773.467	0	2	0.5	17.08	yyfk	279	FTHIKK	284	ikvn		sp|P46951|YPP1_YEAST	Cargo-transport protein YPP1; Alpha-synuclein protective protein ...	File: &quot;Y:\QE\08-19-19\QE08246.raw&quot;; SpectrumID: &quot;764&quot;; scans: &quot;2846&quot; RTINSECONDS=962 |id=764|path=../gpm/archive/GPM80100003182.xml|source=F:\Dropbox\projects\MS5114_Sharma\mgf\QE08246.mgf|	1	YEAST	QE08246	WT-m7G
772	-2.8	2.91	2233.96	-0.7	4	0.667	13.34	sipk	261	HNEEVKTETHGEEEDAHDK	279	kpha		sp|Q01477|UBP3_YEAST	Ubiquitin carboxyl-terminal hydrolase 3; EC 3.4.19.12 {ECO:0000269|PubMed:12778054, ...	File: &quot;Y:\QE\08-19-19\QE08246.raw&quot;; SpectrumID: &quot;772&quot;; scans: &quot;2854&quot; RTINSECONDS=962 |id=772|path=../gpm/archive/GPM80100003182.xml|source=F:\Dropbox\projects\MS5114_Sharma\mgf\QE08246.mgf|	1	YEAST	QE08246	WT-m7G
776	-11.5	3.15	1081.61	-0.8	3	0.6	16	lvck	49	KADVDLHKR	57	agel		sp|P0CX55|RS18A_YEAST	40S ribosomal protein S18-A {ECO:0000303|PubMed:9559554}; Small ...	File: &quot;Y:\QE\08-19-19\QE08246.raw&quot;; SpectrumID: &quot;776&quot;; scans: &quot;2860&quot; RTINSECONDS=963 |id=776|path=../gpm/archive/GPM80100003182.xml|source=F:\Dropbox\projects\MS5114_Sharma\mgf\QE08246.mgf|	1	YEAST	QE08246	WT-m7G
778	-2.9	2.97	1144.62	-0.3	3	0.75	15.81	dhpr	164	GKPDEETLKK	173	lree		sp|P46672|ARC1_YEAST	tRNA-aminoacylation cofactor ARC1; Acyl-RNA-complex protein 1; ...	File: &quot;Y:\QE\08-19-19\QE08246.raw&quot;; SpectrumID: &quot;778&quot;; scans: &quot;2862&quot; RTINSECONDS=963 |id=778|path=../gpm/archive/GPM80100003182.xml|source=F:\Dropbox\projects\MS5114_Sharma\mgf\QE08246.mgf|	1	YEAST	QE08246	WT-m7G
780	-2.5	2.87	821.39	-0.5	2	0.667	12.48	ygnr	108	RDDYPR	113	sfrs		sp|P38922|HRB1_YEAST	Protein HRB1; Protein TOM34;	File: &quot;Y:\QE\08-19-19\QE08246.raw&quot;; SpectrumID: &quot;780&quot;; scans: &quot;2864&quot; RTINSECONDS=964 |id=780|path=../gpm/archive/GPM80100003182.xml|source=F:\Dropbox\projects\MS5114_Sharma\mgf\QE08246.mgf|	1	YEAST	QE08246	WT-m7G
786	-6.6	2.77	1081.61	1	2	0.4	16	lvck	49	KADVDLHKR	57	agel		sp|P0CX55|RS18A_YEAST	40S ribosomal protein S18-A {ECO:0000303|PubMed:9559554}; Small ...	File: &quot;Y:\QE\08-19-19\QE08246.raw&quot;; SpectrumID: &quot;786&quot;; scans: &quot;2870&quot; RTINSECONDS=964 |id=786|path=../gpm/archive/GPM80100003182.xml|source=F:\Dropbox\projects\MS5114_Sharma\mgf\QE08246.mgf|	1	YEAST	QE08246	WT-m7G
787	-6.2	3.18	1435.67	-2.1	3	0.75	14.3	aeqk	84	HDTVSHAQVNGNR	96	ialt	N93+Deamidated;	sp|P33203|PRP40_YEAST	Pre-mRNA-processing protein PRP40;	File: &quot;Y:\QE\08-19-19\QE08246.raw&quot;; SpectrumID: &quot;787&quot;; scans: &quot;2872&quot; RTINSECONDS=964 |id=787|path=../gpm/archive/GPM80100003182.xml|source=F:\Dropbox\projects\MS5114_Sharma\mgf\QE08246.mgf|	1	YEAST	QE08246	WT-m7G
788	-4.9	2.73	1089.54	-1.7	3	1	11.8	veek	250	GSDKPEVTEK	259	tkpa		sp|P39935|IF4F1_YEAST	Eukaryotic initiation factor 4F subunit p150; eIF-4F p150; eIF4F ...	File: &quot;Y:\QE\08-19-19\QE08246.raw&quot;; SpectrumID: &quot;788&quot;; scans: &quot;2874&quot; RTINSECONDS=965 |id=788|path=../gpm/archive/GPM80100003182.xml|source=F:\Dropbox\projects\MS5114_Sharma\mgf\QE08246.mgf|	1	YEAST	QE08246	WT-m7G
793	-5	2.84	1011.59	-0.1	2	0.5	16.9	fgkk	14	KSATAVAHVK	23	agkg		sp|P0CX51|RS16A_YEAST	40S ribosomal protein S16-A {ECO:0000303|PubMed:9559554}; RP61R; ...	File: &quot;Y:\QE\08-19-19\QE08246.raw&quot;; SpectrumID: &quot;793&quot;; scans: &quot;2879&quot; RTINSECONDS=965 |id=793|path=../gpm/archive/GPM80100003182.xml|source=F:\Dropbox\projects\MS5114_Sharma\mgf\QE08246.mgf|	1	YEAST	QE08246	WT-m7G
796	-6.2	2.68	1921.92	0.3	4	0.8	14.54	slik	420	EVETEKEEVKEDDSKK	435	ekke		sp|P33322|CBF5_YEAST	H/ACA ribonucleoprotein complex subunit CBF5; EC 5.4.99.- {ECO:0000269|PubMed:21131909, ...	File: &quot;Y:\QE\08-19-19\QE08246.raw&quot;; SpectrumID: &quot;796&quot;; scans: &quot;2885&quot; RTINSECONDS=966 |id=796|path=../gpm/archive/GPM80100003182.xml|source=F:\Dropbox\projects\MS5114_Sharma\mgf\QE08246.mgf|	1	YEAST	QE08246	WT-m7G
797	-4.6	2.86	857.52	-0.1	2	0.667	15.6	kaak	13	AAAALAGGKK	22	skkk		sp|Q3E792|RS25A_YEAST	40S ribosomal protein S25-A {ECO:0000303|PubMed:9559554}; RP45; ...	File: &quot;Y:\QE\08-19-19\QE08246.raw&quot;; SpectrumID: &quot;797&quot;; scans: &quot;2886&quot; RTINSECONDS=967 |id=797|path=../gpm/archive/GPM80100003182.xml|source=F:\Dropbox\projects\MS5114_Sharma\mgf\QE08246.mgf|	1	YEAST	QE08246	WT-m7G
798	-6.8	2.93	953.516	0	2	0.5	16.99	vckk	50	ADVDLHKR	57	agel		sp|P0CX55|RS18A_YEAST	40S ribosomal protein S18-A {ECO:0000303|PubMed:9559554}; Small ...	File: &quot;Y:\QE\08-19-19\QE08246.raw&quot;; SpectrumID: &quot;798&quot;; scans: &quot;2887&quot; RTINSECONDS=967 |id=798|path=../gpm/archive/GPM80100003182.xml|source=F:\Dropbox\projects\MS5114_Sharma\mgf\QE08246.mgf|	1	YEAST	QE08246	WT-m7G
800	-7.3	2.91	1235.56	-0.4	3	1	13.32	gyvr	61	SRGESDDSLNR	71	laqn		sp|Q3E754|RS21B_YEAST	40S ribosomal protein S21-B {ECO:0000303|PubMed:9559554}; S26; ...	File: &quot;Y:\QE\08-19-19\QE08246.raw&quot;; SpectrumID: &quot;800&quot;; scans: &quot;2889&quot; RTINSECONDS=967 |id=800|path=../gpm/archive/GPM80100003182.xml|source=F:\Dropbox\projects\MS5114_Sharma\mgf\QE08246.mgf|	1	YEAST	QE08246	WT-m7G
801	-6	2.56	1032.52	-0.8	2	0.667	13.02	eekg	251	SDKPEVTEK	259	tkpa		sp|P39935|IF4F1_YEAST	Eukaryotic initiation factor 4F subunit p150; eIF-4F p150; eIF4F ...	File: &quot;Y:\QE\08-19-19\QE08246.raw&quot;; SpectrumID: &quot;801&quot;; scans: &quot;2890&quot; RTINSECONDS=967 |id=801|path=../gpm/archive/GPM80100003182.xml|source=F:\Dropbox\projects\MS5114_Sharma\mgf\QE08246.mgf|	1	YEAST	QE08246	WT-m7G
806	-5.6	2.89	1235.56	-0.6	2	0.667	13.32	gyvr	61	SRGESDDSLNR	71	laqn		sp|Q3E754|RS21B_YEAST	40S ribosomal protein S21-B {ECO:0000303|PubMed:9559554}; S26; ...	File: &quot;Y:\QE\08-19-19\QE08246.raw&quot;; SpectrumID: &quot;806&quot;; scans: &quot;2895&quot; RTINSECONDS=967 |id=806|path=../gpm/archive/GPM80100003182.xml|source=F:\Dropbox\projects\MS5114_Sharma\mgf\QE08246.mgf|	1	YEAST	QE08246	WT-m7G
808	-5.2	2.45	707.456	-0.4	2	0.667	11.95	gink	95	IPPKPR	100	kvlq		sp|P05737|RL7A_YEAST	60S ribosomal protein L7-A {ECO:0000303|PubMed:9559554}; L6; Large ribosomal subunit protein uL30-A {ECO:0000303|PubMed:24524803}; RP11; YL8;	File: &quot;Y:\QE\08-19-19\QE08246.raw&quot;; SpectrumID: &quot;808&quot;; scans: &quot;2898&quot; RTINSECONDS=968 |id=808|path=../gpm/archive/GPM80100003182.xml|source=F:\Dropbox\projects\MS5114_Sharma\mgf\QE08246.mgf|	1	YEAST	QE08246	WT-m7G
809	-8.1	2.95	1011.59	-0.3	3	0.75	16.9	fgkk	14	KSATAVAHVK	23	agkg		sp|P0CX51|RS16A_YEAST	40S ribosomal protein S16-A {ECO:0000303|PubMed:9559554}; RP61R; ...	File: &quot;Y:\QE\08-19-19\QE08246.raw&quot;; SpectrumID: &quot;809&quot;; scans: &quot;2900&quot; RTINSECONDS=968 |id=809|path=../gpm/archive/GPM80100003182.xml|source=F:\Dropbox\projects\MS5114_Sharma\mgf\QE08246.mgf|	1	YEAST	QE08246	WT-m7G
810	-3.6	2.53	945.489	0	2	0.667	11.77	ekgs	252	DKPEVTEK	259	tkpa		sp|P39935|IF4F1_YEAST	Eukaryotic initiation factor 4F subunit p150; eIF-4F p150; eIF4F ...	File: &quot;Y:\QE\08-19-19\QE08246.raw&quot;; SpectrumID: &quot;810&quot;; scans: &quot;2901&quot; RTINSECONDS=968 |id=810|path=../gpm/archive/GPM80100003182.xml|source=F:\Dropbox\projects\MS5114_Sharma\mgf\QE08246.mgf|	1	YEAST	QE08246	WT-m7G
812	-4.1	2.91	1032.52	-0.3	3	1	13.02	eekg	251	SDKPEVTEK	259	tkpa		sp|P39935|IF4F1_YEAST	Eukaryotic initiation factor 4F subunit p150; eIF-4F p150; eIF4F ...	File: &quot;Y:\QE\08-19-19\QE08246.raw&quot;; SpectrumID: &quot;812&quot;; scans: &quot;2903&quot; RTINSECONDS=968 |id=812|path=../gpm/archive/GPM80100003182.xml|source=F:\Dropbox\projects\MS5114_Sharma\mgf\QE08246.mgf|	1	YEAST	QE08246	WT-m7G
818	-6.4	2.78	882.479	0	2	0.5	14.82	ckka	51	DVDLHKR	57	agel		sp|P0CX55|RS18A_YEAST	40S ribosomal protein S18-A {ECO:0000303|PubMed:9559554}; Small ...	File: &quot;Y:\QE\08-19-19\QE08246.raw&quot;; SpectrumID: &quot;818&quot;; scans: &quot;2909&quot; RTINSECONDS=969 |id=818|path=../gpm/archive/GPM80100003182.xml|source=F:\Dropbox\projects\MS5114_Sharma\mgf\QE08246.mgf|	1	YEAST	QE08246	WT-m7G
821	-7.3	2.95	1921.92	0.1	3	0.6	14.54	slik	420	EVETEKEEVKEDDSKK	435	ekke		sp|P33322|CBF5_YEAST	H/ACA ribonucleoprotein complex subunit CBF5; EC 5.4.99.- {ECO:0000269|PubMed:21131909, ...	File: &quot;Y:\QE\08-19-19\QE08246.raw&quot;; SpectrumID: &quot;821&quot;; scans: &quot;2913&quot; RTINSECONDS=970 |id=821|path=../gpm/archive/GPM80100003182.xml|source=F:\Dropbox\projects\MS5114_Sharma\mgf\QE08246.mgf|	1	YEAST	QE08246	WT-m7G
823	-10	2.7	1184.6	-0.2	2	0.667	18.6	[m	2	SAPEAQQQKR	11	ggfg	S2+Acetyl;	sp|P25443|RS2_YEAST	40S ribosomal protein S2 {ECO:0000303|PubMed:9559554}; Omnipotent ...	File: &quot;Y:\QE\08-19-19\QE08246.raw&quot;; SpectrumID: &quot;823&quot;; scans: &quot;2915&quot; RTINSECONDS=970 |id=823|path=../gpm/archive/GPM80100003182.xml|source=F:\Dropbox\projects\MS5114_Sharma\mgf\QE08246.mgf|	1	YEAST	QE08246	WT-m7G
824	-2.1	2.67	1054.47	0.7	2	0.667	19.53	astk	371	RMCDDITK	378	ylre	C373+Carbamidomethyl; M372+Oxidation;	sp|P24783|DBP2_YEAST	ATP-dependent RNA helicase DBP2; EC 3.6.4.13; DEAD box protein ...	File: &quot;Y:\QE\08-19-19\QE08246.raw&quot;; SpectrumID: &quot;824&quot;; scans: &quot;2916&quot; RTINSECONDS=970 |id=824|path=../gpm/archive/GPM80100003182.xml|source=F:\Dropbox\projects\MS5114_Sharma\mgf\QE08246.mgf|	1	YEAST	QE08246	WT-m7G
831	-3	2.6	785.488	-0.8	2	0.667	15.93	tqir	168	KTPLAQK	174	kahl		sp|P14126|RL3_YEAST	60S ribosomal protein L3 {ECO:0000303|PubMed:9559554}; Large ribosomal subunit protein uL3 {ECO:0000303|PubMed:24524803}; Maintenance of killer protein 8; RP1; Trichodermin resistance protein; YL1;	File: &quot;Y:\QE\08-19-19\QE08246.raw&quot;; SpectrumID: &quot;831&quot;; scans: &quot;2926&quot; RTINSECONDS=971 |id=831|path=../gpm/archive/GPM80100003182.xml|source=F:\Dropbox\projects\MS5114_Sharma\mgf\QE08246.mgf|	1	YEAST	QE08246	WT-m7G
836	-8	2.63	1089.54	-0.6	2	0.667	11.8	veek	250	GSDKPEVTEK	259	tkpa		sp|P39935|IF4F1_YEAST	Eukaryotic initiation factor 4F subunit p150; eIF-4F p150; eIF4F ...	File: &quot;Y:\QE\08-19-19\QE08246.raw&quot;; SpectrumID: &quot;836&quot;; scans: &quot;2932&quot; RTINSECONDS=972 |id=836|path=../gpm/archive/GPM80100003182.xml|source=F:\Dropbox\projects\MS5114_Sharma\mgf\QE08246.mgf|	1	YEAST	QE08246	WT-m7G
843	-2.7	2.84	953.528	-0.1	3	1	11.7	sssr	21	NPRPQVSR	28	tets		sp|P26570|PPZ1_YEAST	Serine/threonine-protein phosphatase PP-Z1; EC 3.1.3.16;	File: &quot;Y:\QE\08-19-19\QE08246.raw&quot;; SpectrumID: &quot;843&quot;; scans: &quot;2943&quot; RTINSECONDS=974 |id=843|path=../gpm/archive/GPM80100003182.xml|source=F:\Dropbox\projects\MS5114_Sharma\mgf\QE08246.mgf|	1	YEAST	QE08246	WT-m7G
844	-2.6	2.94	744.371	-0.3	2	0.667	17.57	qmik	284	HISEMK	289	ayne		sp|Q03782|SNU56_YEAST	56 kDa U1 small nuclear ribonucleoprotein component;	File: &quot;Y:\QE\08-19-19\QE08246.raw&quot;; SpectrumID: &quot;844&quot;; scans: &quot;2944&quot; RTINSECONDS=974 |id=844|path=../gpm/archive/GPM80100003182.xml|source=F:\Dropbox\projects\MS5114_Sharma\mgf\QE08246.mgf|	1	YEAST	QE08246	WT-m7G
848	-2.3	3.02	980.48	-1	2	0.667	14.87	qyik	154	EHDLQNPK	161	drre		sp|Q05024|TRI1_YEAST	Protein TRI1;	File: &quot;Y:\QE\08-19-19\QE08246.raw&quot;; SpectrumID: &quot;848&quot;; scans: &quot;2948&quot; RTINSECONDS=974 |id=848|path=../gpm/archive/GPM80100003182.xml|source=F:\Dropbox\projects\MS5114_Sharma\mgf\QE08246.mgf|	1	YEAST	QE08246	WT-m7G
849	-6.2	2.73	1080.46	0.3	2	1	11.63	vlgk	1231	VVTCDEDSR	1239	islt	C1234+Carbamidomethyl;	sp|Q05022|RRP5_YEAST	rRNA biogenesis protein RRP5; Ribosomal RNA-processing protein ...	File: &quot;Y:\QE\08-19-19\QE08246.raw&quot;; SpectrumID: &quot;849&quot;; scans: &quot;2949&quot; RTINSECONDS=974 |id=849|path=../gpm/archive/GPM80100003182.xml|source=F:\Dropbox\projects\MS5114_Sharma\mgf\QE08246.mgf|	1	YEAST	QE08246	WT-m7G
852	-6.3	2.99	1030.48	-0.3	2	0.667	20.6	slgk	68	CPQMHLTK	75	hkiq	C68+Carbamidomethyl; M71+Oxidation;	sp|Q07508|LUC7_YEAST	Protein LUC7;	File: &quot;Y:\QE\08-19-19\QE08246.raw&quot;; SpectrumID: &quot;852&quot;; scans: &quot;2954&quot; RTINSECONDS=975 |id=852|path=../gpm/archive/GPM80100003182.xml|source=F:\Dropbox\projects\MS5114_Sharma\mgf\QE08246.mgf|	1	YEAST	QE08246	WT-m7G
854	-4	2.89	812.499	-0.4	2	0.667	16.2	wydk	192	KGPAAIQK	199	nysp		sp|K1C9_HUMAN|	Keratin, type I cytoskeletal 9; Cytokeratin-9; CK-9; Keratin-9; ...	File: &quot;Y:\QE\08-19-19\QE08246.raw&quot;; SpectrumID: &quot;854&quot;; scans: &quot;2956&quot; RTINSECONDS=975 |id=854|path=../gpm/archive/GPM80100003182.xml|source=F:\Dropbox\projects\MS5114_Sharma\mgf\QE08246.mgf|	1	HUMAN|	QE08246	WT-m7G
855	-4	2.95	880.489	0	2	0.667	22.31	kakn	25	PLTHSTPK	32	nfgi		sp|P29453|RL8B_YEAST	60S ribosomal protein L8-B {ECO:0000303|PubMed:9559554}; L4; L4-1; Large ribosomal subunit protein eL8-B {ECO:0000303|PubMed:24524803}; RP6; YL5;	File: &quot;Y:\QE\08-19-19\QE08246.raw&quot;; SpectrumID: &quot;855&quot;; scans: &quot;2957&quot; RTINSECONDS=976 |id=855|path=../gpm/archive/GPM80100003182.xml|source=F:\Dropbox\projects\MS5114_Sharma\mgf\QE08246.mgf|	1	YEAST	QE08246	WT-m7G
859	-2.2	2.66	652.414	-0.5	2	0.667	18	apik	54	HAVVVK	59	dtnk		sp|P37838|NOP4_YEAST	Nucleolar protein 4; Nucleolar protein NOP77;	File: &quot;Y:\QE\08-19-19\QE08246.raw&quot;; SpectrumID: &quot;859&quot;; scans: &quot;2963&quot; RTINSECONDS=976 |id=859|path=../gpm/archive/GPM80100003182.xml|source=F:\Dropbox\projects\MS5114_Sharma\mgf\QE08246.mgf|	1	YEAST	QE08246	WT-m7G
860	-4.9	2.74	1051.6	-0.4	3	0.75	16.85	[m	2	VTKPSHNLR	10	rehk		sp|P35187|SGS1_YEAST	ATP-dependent helicase SGS1 {ECO:0000303|PubMed:7969174}; EC 3.6.4.12 {ECO:0000269|PubMed:9545297}; Helicase TPS1;	File: &quot;Y:\QE\08-19-19\QE08246.raw&quot;; SpectrumID: &quot;860&quot;; scans: &quot;2964&quot; RTINSECONDS=977 |id=860|path=../gpm/archive/GPM80100003182.xml|source=F:\Dropbox\projects\MS5114_Sharma\mgf\QE08246.mgf|	1	YEAST	QE08246	WT-m7G
861	-9.1	2.89	970.495	-0.2	2	1	12.21	kkkk	136	APAGGAADAAAK	147	aded		sp|P46672|ARC1_YEAST	tRNA-aminoacylation cofactor ARC1; Acyl-RNA-complex protein 1; ...	File: &quot;Y:\QE\08-19-19\QE08246.raw&quot;; SpectrumID: &quot;861&quot;; scans: &quot;2965&quot; RTINSECONDS=977 |id=861|path=../gpm/archive/GPM80100003182.xml|source=F:\Dropbox\projects\MS5114_Sharma\mgf\QE08246.mgf|	1	YEAST	QE08246	WT-m7G
862	-9.5	2.88	1109.43	0	2	0.667	13.02	vrrr	26	MSDDHGYER	34	dnhl		sp|P38922|HRB1_YEAST	Protein HRB1; Protein TOM34;	File: &quot;Y:\QE\08-19-19\QE08246.raw&quot;; SpectrumID: &quot;862&quot;; scans: &quot;2966&quot; RTINSECONDS=977 |id=862|path=../gpm/archive/GPM80100003182.xml|source=F:\Dropbox\projects\MS5114_Sharma\mgf\QE08246.mgf|	1	YEAST	QE08246	WT-m7G
868	-5.8	2.73	978.391	-0.4	2	0.667	9.09	rrrm	27	SDDHGYER	34	dnhl		sp|P38922|HRB1_YEAST	Protein HRB1; Protein TOM34;	File: &quot;Y:\QE\08-19-19\QE08246.raw&quot;; SpectrumID: &quot;868&quot;; scans: &quot;2974&quot; RTINSECONDS=978 |id=868|path=../gpm/archive/GPM80100003182.xml|source=F:\Dropbox\projects\MS5114_Sharma\mgf\QE08246.mgf|	1	YEAST	QE08246	WT-m7G
869	-5.8	2.56	1027.59	-0.1	2	0.667	11.2	kpgk	136	IAKPNTANAK	145	htss		sp|P40018|RSMB_YEAST	Small nuclear ribonucleoprotein-associated protein B; snRNP-B; ...	File: &quot;Y:\QE\08-19-19\QE08246.raw&quot;; SpectrumID: &quot;869&quot;; scans: &quot;2978&quot; RTINSECONDS=979 |id=869|path=../gpm/archive/GPM80100003182.xml|source=F:\Dropbox\projects\MS5114_Sharma\mgf\QE08246.mgf|	1	YEAST	QE08246	WT-m7G
870	-6.1	2.8	1038.5	0	2	0.667	14.53	pmgk	250	GSIDEQHPR	258	yggv		sp|P06169|PDC1_YEAST	Pyruvate decarboxylase isozyme 1; EC 4.1.1.- {ECO:0000269|PubMed:23642236, ...	File: &quot;Y:\QE\08-19-19\QE08246.raw&quot;; SpectrumID: &quot;870&quot;; scans: &quot;2979&quot; RTINSECONDS=979 |id=870|path=../gpm/archive/GPM80100003182.xml|source=F:\Dropbox\projects\MS5114_Sharma\mgf\QE08246.mgf|	1	YEAST	QE08246	WT-m7G
873	-2.8	2.64	1476.65	0.2	3	1	17.9	vsek	56	AGHQTSAESWGTGR	69	avar	W65+Dioxidation;	sp|P10664|RL4A_YEAST	60S ribosomal protein L4-A {ECO:0000303|PubMed:9559554}; L2; Large ribosomal subunit protein uL4-A {ECO:0000303|PubMed:24524803}; RP2; YL2;	File: &quot;Y:\QE\08-19-19\QE08246.raw&quot;; SpectrumID: &quot;873&quot;; scans: &quot;2982&quot; RTINSECONDS=979 |id=873|path=../gpm/archive/GPM80100003182.xml|source=F:\Dropbox\projects\MS5114_Sharma\mgf\QE08246.mgf|	1	YEAST	QE08246	WT-m7G
874	-2.1	2.67	638.373	-0.3	2	0.667	18.02	idgk	13	GHLVGR	18	lasv		sp|P26784|RL16A_YEAST	60S ribosomal protein L16-A {ECO:0000303|PubMed:14562095}; L13a; ...	File: &quot;Y:\QE\08-19-19\QE08246.raw&quot;; SpectrumID: &quot;874&quot;; scans: &quot;2986&quot; RTINSECONDS=980 |id=874|path=../gpm/archive/GPM80100003182.xml|source=F:\Dropbox\projects\MS5114_Sharma\mgf\QE08246.mgf|	1	YEAST	QE08246	WT-m7G
877	-5.2	2.75	1193.58	-0.2	2	0.667	13.13	yttk	241	INKDDPNYSK	250	rlqe		sp|P53297|PBP1_YEAST	PAB1-binding protein 1;	File: &quot;Y:\QE\08-19-19\QE08246.raw&quot;; SpectrumID: &quot;877&quot;; scans: &quot;2989&quot; RTINSECONDS=980 |id=877|path=../gpm/archive/GPM80100003182.xml|source=F:\Dropbox\projects\MS5114_Sharma\mgf\QE08246.mgf|	1	YEAST	QE08246	WT-m7G
880	-2.8	3.14	1318.7	-0.6	3	0.75	16	npvk	508	SIKETEEGAAKR	519	iral		sp|P48234|NOL10_YEAST	Ribosome biogenesis protein ENP2; Essential nuclear protein 2; ...	File: &quot;Y:\QE\08-19-19\QE08246.raw&quot;; SpectrumID: &quot;880&quot;; scans: &quot;2992&quot; RTINSECONDS=981 |id=880|path=../gpm/archive/GPM80100003182.xml|source=F:\Dropbox\projects\MS5114_Sharma\mgf\QE08246.mgf|	1	YEAST	QE08246	WT-m7G
881	-5.8	2.9	1412.74	0.5	3	0.75	15.12	kkak	549	IEEKPESEPAKR	560	nsge		sp|P53632|PAP2_YEAST	Poly(A) RNA polymerase protein 2; EC 2.7.7.19 {ECO:0000269|PubMed:20696927}; ...	File: &quot;Y:\QE\08-19-19\QE08246.raw&quot;; SpectrumID: &quot;881&quot;; scans: &quot;2993&quot; RTINSECONDS=981 |id=881|path=../gpm/archive/GPM80100003182.xml|source=F:\Dropbox\projects\MS5114_Sharma\mgf\QE08246.mgf|	1	YEAST	QE08246	WT-m7G
883	-4.6	2.84	1976.91	0.4	4	0.8	12.94	evlr	400	INKEEHRDQDDTYGTR	415	krie		sp|P15565|TRM1_YEAST	tRNA (guanine(26)-N(2))-dimethyltransferase, mitochondrial; EC ...	File: &quot;Y:\QE\08-19-19\QE08246.raw&quot;; SpectrumID: &quot;883&quot;; scans: &quot;2995&quot; RTINSECONDS=981 |id=883|path=../gpm/archive/GPM80100003182.xml|source=F:\Dropbox\projects\MS5114_Sharma\mgf\QE08246.mgf|	1	YEAST	QE08246	WT-m7G
885	-5.1	3.03	1353.66	-0.3	3	0.6	12.75	dmvk	1034	QHDELKEESKK	1044	qlee	Q1034+Ammonia-loss;	sp|P19524|MYO2_YEAST	Myosin-2; Cell division control protein 66; Class V unconventional ...	File: &quot;Y:\QE\08-19-19\QE08246.raw&quot;; SpectrumID: &quot;885&quot;; scans: &quot;2997&quot; RTINSECONDS=981 |id=885|path=../gpm/archive/GPM80100003182.xml|source=F:\Dropbox\projects\MS5114_Sharma\mgf\QE08246.mgf|	1	YEAST	QE08246	WT-m7G
887	-3.8	3.1	1732.86	0	3	1	10.3	rgar	244	KGNNTANATNSANTVQK	260	nrni		sp|P39015|STM1_YEAST	Suppressor protein STM1; 3BP1; GU4 nucleic-binding protein 2; ...	File: &quot;Y:\QE\08-19-19\QE08246.raw&quot;; SpectrumID: &quot;887&quot;; scans: &quot;2999&quot; RTINSECONDS=981 |id=887|path=../gpm/archive/GPM80100003182.xml|source=F:\Dropbox\projects\MS5114_Sharma\mgf\QE08246.mgf|	1	YEAST	QE08246	WT-m7G
888	-5.4	2.8	1066.52	-0.3	2	1	7.49	lmvr	195	QDNPPPEAAK	204	efsk		sp|P25555|GBP2_YEAST	Single-strand telomeric DNA-binding protein GBP2; G-strand-binding ...	File: &quot;Y:\QE\08-19-19\QE08246.raw&quot;; SpectrumID: &quot;888&quot;; scans: &quot;3001&quot; RTINSECONDS=982 |id=888|path=../gpm/archive/GPM80100003182.xml|source=F:\Dropbox\projects\MS5114_Sharma\mgf\QE08246.mgf|	1	YEAST	QE08246	WT-m7G
889	-4.7	2.61	695.395	0	2	0.667	15.32	pflk	21	GLVNHR	26	vgvk		sp|P54999|RUXF_YEAST	Small nuclear ribonucleoprotein F; snRNP-F; Sm protein F; Sm-F; ...	File: &quot;Y:\QE\08-19-19\QE08246.raw&quot;; SpectrumID: &quot;889&quot;; scans: &quot;3002&quot; RTINSECONDS=982 |id=889|path=../gpm/archive/GPM80100003182.xml|source=F:\Dropbox\projects\MS5114_Sharma\mgf\QE08246.mgf|	1	YEAST	QE08246	WT-m7G
891	-6.7	2.61	951.476	-0.1	2	0.667	16.1	ddsr	127	RGGFGSSGAR	136	gdyg		sp|P38922|HRB1_YEAST	Protein HRB1; Protein TOM34;	File: &quot;Y:\QE\08-19-19\QE08246.raw&quot;; SpectrumID: &quot;891&quot;; scans: &quot;3004&quot; RTINSECONDS=982 |id=891|path=../gpm/archive/GPM80100003182.xml|source=F:\Dropbox\projects\MS5114_Sharma\mgf\QE08246.mgf|	1	YEAST	QE08246	WT-m7G
894	-5.6	2.51	914.505	-0.5	2	0.667	6	pgki	137	AKPNTANAK	145	htss		sp|P40018|RSMB_YEAST	Small nuclear ribonucleoprotein-associated protein B; snRNP-B; ...	File: &quot;Y:\QE\08-19-19\QE08246.raw&quot;; SpectrumID: &quot;894&quot;; scans: &quot;3007&quot; RTINSECONDS=982 |id=894|path=../gpm/archive/GPM80100003182.xml|source=F:\Dropbox\projects\MS5114_Sharma\mgf\QE08246.mgf|	1	YEAST	QE08246	WT-m7G
895	-3.3	2.86	1080.5	0.8	2	0.667	8.58	ttki	242	NKDDPNYSK	250	rlqe		sp|P53297|PBP1_YEAST	PAB1-binding protein 1;	File: &quot;Y:\QE\08-19-19\QE08246.raw&quot;; SpectrumID: &quot;895&quot;; scans: &quot;3008&quot; RTINSECONDS=982 |id=895|path=../gpm/archive/GPM80100003182.xml|source=F:\Dropbox\projects\MS5114_Sharma\mgf\QE08246.mgf|	1	YEAST	QE08246	WT-m7G
900	-2.7	2.87	817.399	-0.7	2	1	11.94	krar	119	TPGQMQR	125	ggfr		sp|P10080|SSBP1_YEAST	Single-stranded nucleic acid-binding protein;	File: &quot;Y:\QE\08-19-19\QE08246.raw&quot;; SpectrumID: &quot;900&quot;; scans: &quot;3013&quot; RTINSECONDS=983 |id=900|path=../gpm/archive/GPM80100003182.xml|source=F:\Dropbox\projects\MS5114_Sharma\mgf\QE08246.mgf|	1	YEAST	QE08246	WT-m7G
903	-2.3	2.37	699.415	-0.7	2	0.667	16.05	tvkk	65	GKPELR	70	kkvm		sp|P0CX42|RL23B_YEAST	60S ribosomal protein L23-B {ECO:0000303|PubMed:9559554}; L17a; ...	File: &quot;Y:\QE\08-19-19\QE08246.raw&quot;; SpectrumID: &quot;903&quot;; scans: &quot;3018&quot; RTINSECONDS=984 |id=903|path=../gpm/archive/GPM80100003182.xml|source=F:\Dropbox\projects\MS5114_Sharma\mgf\QE08246.mgf|	1	YEAST	QE08246	WT-m7G
904	-2.7	2.58	751.337	-0.7	2	1	11.71	ggsr	345	GGYDSPR	351	ggyd		sp|Q01560|NOP3_YEAST	Nucleolar protein 3; Mitochondrial targeting suppressor 1 protein; ...	File: &quot;Y:\QE\08-19-19\QE08246.raw&quot;; SpectrumID: &quot;904&quot;; scans: &quot;3019&quot; RTINSECONDS=984 |id=904|path=../gpm/archive/GPM80100003182.xml|source=F:\Dropbox\projects\MS5114_Sharma\mgf\QE08246.mgf|	1	YEAST	QE08246	WT-m7G
904	-2.7	2.58	751.337	-0.7	2	1	11.71	dspr	352	GGYDSPR	358	ggys		sp|Q01560|NOP3_YEAST	Nucleolar protein 3; Mitochondrial targeting suppressor 1 protein; ...	File: &quot;Y:\QE\08-19-19\QE08246.raw&quot;; SpectrumID: &quot;904&quot;; scans: &quot;3019&quot; RTINSECONDS=984 |id=904|path=../gpm/archive/GPM80100003182.xml|source=F:\Dropbox\projects\MS5114_Sharma\mgf\QE08246.mgf|	2	YEAST	QE08246	WT-m7G
906	-5.5	3.26	2033.93	0	4	0.8	16.1	sssk	772	NNSHFDKTDSTSDANKPR	789	eeen		sp|Q02805|ROD1_YEAST	Protein ROD1; Resistance to o-dinitrobenzene protein 1;	File: &quot;Y:\QE\08-19-19\QE08246.raw&quot;; SpectrumID: &quot;906&quot;; scans: &quot;3021&quot; RTINSECONDS=984 |id=906|path=../gpm/archive/GPM80100003182.xml|source=F:\Dropbox\projects\MS5114_Sharma\mgf\QE08246.mgf|	1	YEAST	QE08246	WT-m7G
911	-3	2.97	1144.62	-0.7	3	0.75	15.81	dhpr	164	GKPDEETLKK	173	lree		sp|P46672|ARC1_YEAST	tRNA-aminoacylation cofactor ARC1; Acyl-RNA-complex protein 1; ...	File: &quot;Y:\QE\08-19-19\QE08246.raw&quot;; SpectrumID: &quot;911&quot;; scans: &quot;3027&quot; RTINSECONDS=985 |id=911|path=../gpm/archive/GPM80100003182.xml|source=F:\Dropbox\projects\MS5114_Sharma\mgf\QE08246.mgf|	1	YEAST	QE08246	WT-m7G
912	-3	2.67	794.5	-0.1	2	0.5	21.3	nggr	63	KHVAALR	69	tvks		sp|P05738|RL9A_YEAST	60S ribosomal protein L9-A {ECO:0000303|PubMed:9559554}; L8; Large ribosomal subunit protein uL6-A {ECO:0000303|PubMed:24524803}; RP24; YL11;	File: &quot;Y:\QE\08-19-19\QE08246.raw&quot;; SpectrumID: &quot;912&quot;; scans: &quot;3028&quot; RTINSECONDS=985 |id=912|path=../gpm/archive/GPM80100003182.xml|source=F:\Dropbox\projects\MS5114_Sharma\mgf\QE08246.mgf|	1	YEAST	QE08246	WT-m7G
915	-2	2.8	1155.67	-0.7	3	0.75	16.24	iaik	37	LVDDKKAPAAK	47	ldda		sp|P46655|SYEC_YEAST	Glutamate--tRNA ligase, cytoplasmic; EC 6.1.1.17; Glutamyl-tRNA ...	File: &quot;Y:\QE\08-19-19\QE08246.raw&quot;; SpectrumID: &quot;915&quot;; scans: &quot;3031&quot; RTINSECONDS=985 |id=915|path=../gpm/archive/GPM80100003182.xml|source=F:\Dropbox\projects\MS5114_Sharma\mgf\QE08246.mgf|	1	YEAST	QE08246	WT-m7G
923	-4.5	2.92	1089.54	-1	3	1	11.8	veek	250	GSDKPEVTEK	259	tkpa		sp|P39935|IF4F1_YEAST	Eukaryotic initiation factor 4F subunit p150; eIF-4F p150; eIF4F ...	File: &quot;Y:\QE\08-19-19\QE08246.raw&quot;; SpectrumID: &quot;923&quot;; scans: &quot;3040&quot; RTINSECONDS=986 |id=923|path=../gpm/archive/GPM80100003182.xml|source=F:\Dropbox\projects\MS5114_Sharma\mgf\QE08246.mgf|	1	YEAST	QE08246	WT-m7G
935	-2.1	2.96	1443.56	-0.1	3	1	15.3	sglk	118	CYTCGQAGHMSR	129	dcqn	C118+Carbamidomethyl; C121+Carbamidomethyl; M127+Oxidation;	sp|P53849|GIS2_YEAST	Zinc finger protein GIS2;	File: &quot;Y:\QE\08-19-19\QE08246.raw&quot;; SpectrumID: &quot;935&quot;; scans: &quot;3052&quot; RTINSECONDS=987 |id=935|path=../gpm/archive/GPM80100003182.xml|source=F:\Dropbox\projects\MS5114_Sharma\mgf\QE08246.mgf|	1	YEAST	QE08246	WT-m7G
936	-2.1	2.91	1428.73	702.7	2	0.5	12.61	rkdr	514	EKAAEKAEEQAPK	526	eeia		sp|P39936|IF4F2_YEAST	Eukaryotic initiation factor 4F subunit p130; eIF-4F p130; eIF4F ...	File: &quot;Y:\QE\08-19-19\QE08246.raw&quot;; SpectrumID: &quot;936&quot;; scans: &quot;3053&quot; RTINSECONDS=987 |id=936|path=../gpm/archive/GPM80100003182.xml|source=F:\Dropbox\projects\MS5114_Sharma\mgf\QE08246.mgf|	1	YEAST	QE08246	WT-m7G
937	-5.3	2.77	1742.82	-0.4	3	1	14.5	apsn	386	SQIHTANSNNNVNSSR	401	nnln		sp|P32770|NRP1_YEAST	Asparagine-rich protein; Protein ARP;	File: &quot;Y:\QE\08-19-19\QE08246.raw&quot;; SpectrumID: &quot;937&quot;; scans: &quot;3054&quot; RTINSECONDS=987 |id=937|path=../gpm/archive/GPM80100003182.xml|source=F:\Dropbox\projects\MS5114_Sharma\mgf\QE08246.mgf|	1	YEAST	QE08246	WT-m7G
939	-5	2.97	988.532	-0.5	3	0.75	16.2	lyvk	11	GKHLSYQR	18	skrv		sp|P05744|RL33A_YEAST	60S ribosomal protein L33-A {ECO:0000303|PubMed:9559554}; L37; ...	File: &quot;Y:\QE\08-19-19\QE08246.raw&quot;; SpectrumID: &quot;939&quot;; scans: &quot;3059&quot; RTINSECONDS=988 |id=939|path=../gpm/archive/GPM80100003182.xml|source=F:\Dropbox\projects\MS5114_Sharma\mgf\QE08246.mgf|	1	YEAST	QE08246	WT-m7G
942	-4.1	2.88	1076.52	0.4	2	1	12.68	eker	161	VNGESNEVTK	170	frtd		sp|P53297|PBP1_YEAST	PAB1-binding protein 1;	File: &quot;Y:\QE\08-19-19\QE08246.raw&quot;; SpectrumID: &quot;942&quot;; scans: &quot;3062&quot; RTINSECONDS=989 |id=942|path=../gpm/archive/GPM80100003182.xml|source=F:\Dropbox\projects\MS5114_Sharma\mgf\QE08246.mgf|	1	YEAST	QE08246	WT-m7G
946	-10.7	3.16	2758.19	363.3	4	0.8	10.81	vqkk	24	HSTQDSTTDNGSKENDHSSQAINER	48	tvpe		sp|P53254|UTP22_YEAST	U3 small nucleolar RNA-associated protein 22; U3 snoRNA-associated ...	File: &quot;Y:\QE\08-19-19\QE08246.raw&quot;; SpectrumID: &quot;946&quot;; scans: &quot;3066&quot; RTINSECONDS=989 |id=946|path=../gpm/archive/GPM80100003182.xml|source=F:\Dropbox\projects\MS5114_Sharma\mgf\QE08246.mgf|	1	YEAST	QE08246	WT-m7G
948	-4	2.31	675.394	-0.7	2	0.667	15.55	klnk	34	AGKPFR	39	qtkf		sp|P49167|RL38_YEAST	60S ribosomal protein L38 {ECO:0000303|PubMed:9559554}; Large ...	File: &quot;Y:\QE\08-19-19\QE08246.raw&quot;; SpectrumID: &quot;948&quot;; scans: &quot;3069&quot; RTINSECONDS=989 |id=948|path=../gpm/archive/GPM80100003182.xml|source=F:\Dropbox\projects\MS5114_Sharma\mgf\QE08246.mgf|	1	YEAST	QE08246	WT-m7G
951	-4.6	2.75	843.468	-0.4	2	0.667	13.6	hlmy	6	TLGPDGKR	13	iytl		sp|Q6Q547|NOP10_YEAST	H/ACA ribonucleoprotein complex subunit NOP10; Nucleolar protein ...	File: &quot;Y:\QE\08-19-19\QE08246.raw&quot;; SpectrumID: &quot;951&quot;; scans: &quot;3073&quot; RTINSECONDS=990 |id=951|path=../gpm/archive/GPM80100003182.xml|source=F:\Dropbox\projects\MS5114_Sharma\mgf\QE08246.mgf|	1	YEAST	QE08246	WT-m7G
952	-2.4	2.85	988.532	0.6	2	0.5	16.2	lyvk	11	GKHLSYQR	18	skrv		sp|P05744|RL33A_YEAST	60S ribosomal protein L33-A {ECO:0000303|PubMed:9559554}; L37; ...	File: &quot;Y:\QE\08-19-19\QE08246.raw&quot;; SpectrumID: &quot;952&quot;; scans: &quot;3077&quot; RTINSECONDS=991 |id=952|path=../gpm/archive/GPM80100003182.xml|source=F:\Dropbox\projects\MS5114_Sharma\mgf\QE08246.mgf|	1	YEAST	QE08246	WT-m7G
953	-3.5	2.94	1362.71	-0.3	4	0.8	13.8	rvlk	161	RKDEIENPPHK	171	dapi		sp|P36525|RM24_YEAST	54S ribosomal protein L24, mitochondrial; Mitochondrial large ...	File: &quot;Y:\QE\08-19-19\QE08246.raw&quot;; SpectrumID: &quot;953&quot;; scans: &quot;3078&quot; RTINSECONDS=991 |id=953|path=../gpm/archive/GPM80100003182.xml|source=F:\Dropbox\projects\MS5114_Sharma\mgf\QE08246.mgf|	1	YEAST	QE08246	WT-m7G
954	-3.7	2.99	1341.7	0.1	3	0.75	13	qqqk	81	QHQHQPVATPAK	92	kvek		sp|P37263|YC16_YEAST	UPF0743 protein YCR087C-A;	File: &quot;Y:\QE\08-19-19\QE08246.raw&quot;; SpectrumID: &quot;954&quot;; scans: &quot;3079&quot; RTINSECONDS=991 |id=954|path=../gpm/archive/GPM80100003182.xml|source=F:\Dropbox\projects\MS5114_Sharma\mgf\QE08246.mgf|	1	YEAST	QE08246	WT-m7G
959	-5	2.84	1072.44	-0.5	2	1	11.46	nnsr	957	YDGGNNNYR	965	qnsn		sp|Q02792|XRN2_YEAST	5—-3— exoribonuclease 2; EC 3.1.13.-; Ribonucleic acid-trafficking ...	File: &quot;Y:\QE\08-19-19\QE08246.raw&quot;; SpectrumID: &quot;959&quot;; scans: &quot;3087&quot; RTINSECONDS=993 |id=959|path=../gpm/archive/GPM80100003182.xml|source=F:\Dropbox\projects\MS5114_Sharma\mgf\QE08246.mgf|	1	YEAST	QE08246	WT-m7G
960	-2.7	3.08	1211.6	-1.8	3	1	12.3	kvlk	51	QTHPDTGISQK	61	smsi		sp|P02294|H2B2_YEAST	Histone H2B.2;	File: &quot;Y:\QE\08-19-19\QE08246.raw&quot;; SpectrumID: &quot;960&quot;; scans: &quot;3088&quot; RTINSECONDS=993 |id=960|path=../gpm/archive/GPM80100003182.xml|source=F:\Dropbox\projects\MS5114_Sharma\mgf\QE08246.mgf|	1	YEAST	QE08246	WT-m7G
962	-4.2	2.88	1341.7	0.1	2	0.5	13	qqqk	81	QHQHQPVATPAK	92	kvek		sp|P37263|YC16_YEAST	UPF0743 protein YCR087C-A;	File: &quot;Y:\QE\08-19-19\QE08246.raw&quot;; SpectrumID: &quot;962&quot;; scans: &quot;3090&quot; RTINSECONDS=993 |id=962|path=../gpm/archive/GPM80100003182.xml|source=F:\Dropbox\projects\MS5114_Sharma\mgf\QE08246.mgf|	1	YEAST	QE08246	WT-m7G
965	-2.2	2.63	1089.54	-0.4	2	0.667	11.8	veek	250	GSDKPEVTEK	259	tkpa		sp|P39935|IF4F1_YEAST	Eukaryotic initiation factor 4F subunit p150; eIF-4F p150; eIF4F ...	File: &quot;Y:\QE\08-19-19\QE08246.raw&quot;; SpectrumID: &quot;965&quot;; scans: &quot;3094&quot; RTINSECONDS=993 |id=965|path=../gpm/archive/GPM80100003182.xml|source=F:\Dropbox\projects\MS5114_Sharma\mgf\QE08246.mgf|	1	YEAST	QE08246	WT-m7G
966	-6.1	3.05	1185.58	0.3	3	0.75	18.4	qvkr	153	HSYAQSSHIR	162	airk		sp|P23248|RS3A2_YEAST	40S ribosomal protein S1-B {ECO:0000255|HAMAP-Rule:MF_03122, ECO:0000303|PubMed:9559554}; RP10B; Small ribosomal subunit protein eS1-B {ECO:0000303|PubMed:24524803};	File: &quot;Y:\QE\08-19-19\QE08246.raw&quot;; SpectrumID: &quot;966&quot;; scans: &quot;3096&quot; RTINSECONDS=994 |id=966|path=../gpm/archive/GPM80100003182.xml|source=F:\Dropbox\projects\MS5114_Sharma\mgf\QE08246.mgf|	1	YEAST	QE08246	WT-m7G
967	-5.7	2.88	1272.63	-0.3	3	0.75	17.02	hhlr	266	VDSVAHPAPHDK	277	krsi		sp|Q08208|NOP12_YEAST	Nucleolar protein 12;	File: &quot;Y:\QE\08-19-19\QE08246.raw&quot;; SpectrumID: &quot;967&quot;; scans: &quot;3097&quot; RTINSECONDS=994 |id=967|path=../gpm/archive/GPM80100003182.xml|source=F:\Dropbox\projects\MS5114_Sharma\mgf\QE08246.mgf|	1	YEAST	QE08246	WT-m7G
968	-6.4	2.88	1007.5	-0.3	2	0.667	16.64	avsr	36	RLYNDGNR	43	dqrn		sp|P15424|MS116_YEAST	ATP-dependent RNA helicase MSS116, mitochondrial; EC 3.6.4.13; ...	File: &quot;Y:\QE\08-19-19\QE08246.raw&quot;; SpectrumID: &quot;968&quot;; scans: &quot;3098&quot; RTINSECONDS=994 |id=968|path=../gpm/archive/GPM80100003182.xml|source=F:\Dropbox\projects\MS5114_Sharma\mgf\QE08246.mgf|	1	YEAST	QE08246	WT-m7G
977	-9.2	2.87	1185.58	-0.1	2	0.5	18.4	qvkr	153	HSYAQSSHIR	162	airk		sp|P23248|RS3A2_YEAST	40S ribosomal protein S1-B {ECO:0000255|HAMAP-Rule:MF_03122, ECO:0000303|PubMed:9559554}; RP10B; Small ribosomal subunit protein eS1-B {ECO:0000303|PubMed:24524803};	File: &quot;Y:\QE\08-19-19\QE08246.raw&quot;; SpectrumID: &quot;977&quot;; scans: &quot;3110&quot; RTINSECONDS=996 |id=977|path=../gpm/archive/GPM80100003182.xml|source=F:\Dropbox\projects\MS5114_Sharma\mgf\QE08246.mgf|	1	YEAST	QE08246	WT-m7G
984	-10.1	2.79	1272.63	-0.5	2	0.5	17.02	hhlr	266	VDSVAHPAPHDK	277	krsi		sp|Q08208|NOP12_YEAST	Nucleolar protein 12;	File: &quot;Y:\QE\08-19-19\QE08246.raw&quot;; SpectrumID: &quot;984&quot;; scans: &quot;3117&quot; RTINSECONDS=996 |id=984|path=../gpm/archive/GPM80100003182.xml|source=F:\Dropbox\projects\MS5114_Sharma\mgf\QE08246.mgf|	1	YEAST	QE08246	WT-m7G
985	-4.7	2.87	1173.56	-0.1	3	0.75	13.84	hlrv	267	DSVAHPAPHDK	277	krsi		sp|Q08208|NOP12_YEAST	Nucleolar protein 12;	File: &quot;Y:\QE\08-19-19\QE08246.raw&quot;; SpectrumID: &quot;985&quot;; scans: &quot;3118&quot; RTINSECONDS=996 |id=985|path=../gpm/archive/GPM80100003182.xml|source=F:\Dropbox\projects\MS5114_Sharma\mgf\QE08246.mgf|	1	YEAST	QE08246	WT-m7G
989	-3.5	3.08	1341.7	-0.6	4	1	13	qqqk	81	QHQHQPVATPAK	92	kvek		sp|P37263|YC16_YEAST	UPF0743 protein YCR087C-A;	File: &quot;Y:\QE\08-19-19\QE08246.raw&quot;; SpectrumID: &quot;989&quot;; scans: &quot;3125&quot; RTINSECONDS=998 |id=989|path=../gpm/archive/GPM80100003182.xml|source=F:\Dropbox\projects\MS5114_Sharma\mgf\QE08246.mgf|	1	YEAST	QE08246	WT-m7G
991	-2.6	2.75	1162.57	0.3	3	1	12.69	pifk	284	ETISANDREK	293	fney		sp|Q03220|CTL1_YEAST	Polynucleotide 5—-triphosphatase; EC 3.1.3.33; mRNA 5—-triphosphatase; ...	File: &quot;Y:\QE\08-19-19\QE08246.raw&quot;; SpectrumID: &quot;991&quot;; scans: &quot;3127&quot; RTINSECONDS=998 |id=991|path=../gpm/archive/GPM80100003182.xml|source=F:\Dropbox\projects\MS5114_Sharma\mgf\QE08246.mgf|	1	YEAST	QE08246	WT-m7G
992	-10	2.83	1173.56	0.2	2	0.5	13.84	hlrv	267	DSVAHPAPHDK	277	krsi		sp|Q08208|NOP12_YEAST	Nucleolar protein 12;	File: &quot;Y:\QE\08-19-19\QE08246.raw&quot;; SpectrumID: &quot;992&quot;; scans: &quot;3128&quot; RTINSECONDS=998 |id=992|path=../gpm/archive/GPM80100003182.xml|source=F:\Dropbox\projects\MS5114_Sharma\mgf\QE08246.mgf|	1	YEAST	QE08246	WT-m7G
993	-7.6	2.86	1503.67	-0.4	3	1	14.16	[	1	MTDETAHPTQSASK	14	qesa		sp|P39935|IF4F1_YEAST	Eukaryotic initiation factor 4F subunit p150; eIF-4F p150; eIF4F ...	File: &quot;Y:\QE\08-19-19\QE08246.raw&quot;; SpectrumID: &quot;993&quot;; scans: &quot;3129&quot; RTINSECONDS=998 |id=993|path=../gpm/archive/GPM80100003182.xml|source=F:\Dropbox\projects\MS5114_Sharma\mgf\QE08246.mgf|	1	YEAST	QE08246	WT-m7G
994	-3.7	2.72	1162.57	-0.4	2	0.667	12.69	pifk	284	ETISANDREK	293	fney		sp|Q03220|CTL1_YEAST	Polynucleotide 5—-triphosphatase; EC 3.1.3.33; mRNA 5—-triphosphatase; ...	File: &quot;Y:\QE\08-19-19\QE08246.raw&quot;; SpectrumID: &quot;994&quot;; scans: &quot;3130&quot; RTINSECONDS=998 |id=994|path=../gpm/archive/GPM80100003182.xml|source=F:\Dropbox\projects\MS5114_Sharma\mgf\QE08246.mgf|	1	YEAST	QE08246	WT-m7G
995	-6.8	2.75	1048.52	2.6	2	0.667	18.6	vkrh	154	SYAQSSHIR	162	airk		sp|P23248|RS3A2_YEAST	40S ribosomal protein S1-B {ECO:0000255|HAMAP-Rule:MF_03122, ECO:0000303|PubMed:9559554}; RP10B; Small ribosomal subunit protein eS1-B {ECO:0000303|PubMed:24524803};	File: &quot;Y:\QE\08-19-19\QE08246.raw&quot;; SpectrumID: &quot;995&quot;; scans: &quot;3131&quot; RTINSECONDS=998 |id=995|path=../gpm/archive/GPM80100003182.xml|source=F:\Dropbox\projects\MS5114_Sharma\mgf\QE08246.mgf|	1	YEAST	QE08246	WT-m7G
997	-2.1	2.68	624.383	-0.6	2	0.667	16.63	itqr	133	HIAVGK	138	qivn		sp|P05755|RS9B_YEAST	40S ribosomal protein S9-B {ECO:0000303|PubMed:9559554}; RP21; ...	File: &quot;Y:\QE\08-19-19\QE08246.raw&quot;; SpectrumID: &quot;997&quot;; scans: &quot;3136&quot; RTINSECONDS=999 |id=997|path=../gpm/archive/GPM80100003182.xml|source=F:\Dropbox\projects\MS5114_Sharma\mgf\QE08246.mgf|	1	YEAST	QE08246	WT-m7G
1007	-3	2.84	1010.53	0.4	2	0.667	17	grsr	402	NTASFAGSKK	411	tfd]		sp|P27476|NSR1_YEAST	Nuclear localization sequence-binding protein; p67;	File: &quot;Y:\QE\08-19-19\QE08246.raw&quot;; SpectrumID: &quot;1007&quot;; scans: &quot;3149&quot; RTINSECONDS=1001 |id=1007|path=../gpm/archive/GPM80100003182.xml|source=F:\Dropbox\projects\MS5114_Sharma\mgf\QE08246.mgf|	1	YEAST	QE08246	WT-m7G
1008	-2.8	2.88	945.5	-0.5	3	1	13.71	aeqr	432	GENALKDAK	440	nkln		sp|K2C1_HUMAN|	Keratin, type II cytoskeletal 1; 67 kDa cytokeratin; Cytokeratin-1; ...	File: &quot;Y:\QE\08-19-19\QE08246.raw&quot;; SpectrumID: &quot;1008&quot;; scans: &quot;3150&quot; RTINSECONDS=1001 |id=1008|path=../gpm/archive/GPM80100003182.xml|source=F:\Dropbox\projects\MS5114_Sharma\mgf\QE08246.mgf|	1	HUMAN|	QE08246	WT-m7G
1009	-4.7	2.81	945.5	0	2	0.667	13.71	aeqr	432	GENALKDAK	440	nkln		sp|K2C1_HUMAN|	Keratin, type II cytoskeletal 1; 67 kDa cytokeratin; Cytokeratin-1; ...	File: &quot;Y:\QE\08-19-19\QE08246.raw&quot;; SpectrumID: &quot;1009&quot;; scans: &quot;3151&quot; RTINSECONDS=1001 |id=1009|path=../gpm/archive/GPM80100003182.xml|source=F:\Dropbox\projects\MS5114_Sharma\mgf\QE08246.mgf|	1	HUMAN|	QE08246	WT-m7G
1016	-3.3	2.77	1116.61	0.3	2	0.667	19.9	nkgk	16	KVTQMTPAPK	25	isyk	M20+Oxidation;	sp|O14455|RL36B_YEAST	60S ribosomal protein L36-B {ECO:0000303|PubMed:9559554}; L39; ...	File: &quot;Y:\QE\08-19-19\QE08246.raw&quot;; SpectrumID: &quot;1016&quot;; scans: &quot;3158&quot; RTINSECONDS=1002 |id=1016|path=../gpm/archive/GPM80100003182.xml|source=F:\Dropbox\projects\MS5114_Sharma\mgf\QE08246.mgf|	1	YEAST	QE08246	WT-m7G
1017	-11.1	2.73	1503.67	-0.6	2	0.667	14.16	[	1	MTDETAHPTQSASK	14	qesa		sp|P39935|IF4F1_YEAST	Eukaryotic initiation factor 4F subunit p150; eIF-4F p150; eIF4F ...	File: &quot;Y:\QE\08-19-19\QE08246.raw&quot;; SpectrumID: &quot;1017&quot;; scans: &quot;3159&quot; RTINSECONDS=1002 |id=1017|path=../gpm/archive/GPM80100003182.xml|source=F:\Dropbox\projects\MS5114_Sharma\mgf\QE08246.mgf|	1	YEAST	QE08246	WT-m7G
1019	-5.3	2.8	1066.52	0.3	2	1	7.49	lmvr	195	QDNPPPEAAK	204	efsk		sp|P25555|GBP2_YEAST	Single-strand telomeric DNA-binding protein GBP2; G-strand-binding ...	File: &quot;Y:\QE\08-19-19\QE08246.raw&quot;; SpectrumID: &quot;1019&quot;; scans: &quot;3162&quot; RTINSECONDS=1002 |id=1019|path=../gpm/archive/GPM80100003182.xml|source=F:\Dropbox\projects\MS5114_Sharma\mgf\QE08246.mgf|	1	YEAST	QE08246	WT-m7G
1020	-11.2	3.24	1081.61	-0.2	3	0.6	16	lvck	49	KADVDLHKR	57	agel		sp|P0CX55|RS18A_YEAST	40S ribosomal protein S18-A {ECO:0000303|PubMed:9559554}; Small ...	File: &quot;Y:\QE\08-19-19\QE08246.raw&quot;; SpectrumID: &quot;1020&quot;; scans: &quot;3163&quot; RTINSECONDS=1002 |id=1020|path=../gpm/archive/GPM80100003182.xml|source=F:\Dropbox\projects\MS5114_Sharma\mgf\QE08246.mgf|	1	YEAST	QE08246	WT-m7G
1021	-3.5	2.97	714.414	-0.4	2	1	14.4	rdnk	109	VSPAAAAK	116	kal]		sp|P39939|RS26B_YEAST	40S ribosomal protein S26-B {ECO:0000303|PubMed:9559554}; Small ...	File: &quot;Y:\QE\08-19-19\QE08246.raw&quot;; SpectrumID: &quot;1021&quot;; scans: &quot;3164&quot; RTINSECONDS=1003 |id=1021|path=../gpm/archive/GPM80100003182.xml|source=F:\Dropbox\projects\MS5114_Sharma\mgf\QE08246.mgf|	1	YEAST	QE08246	WT-m7G
1023	-2.1	2.96	992.564	-0.9	3	0.75	16.55	negk	870	VEKHPNLR	877	igyi		sp|Q08972|NEW1_YEAST	prion formation protein 1;	File: &quot;Y:\QE\08-19-19\QE08246.raw&quot;; SpectrumID: &quot;1023&quot;; scans: &quot;3166&quot; RTINSECONDS=1003 |id=1023|path=../gpm/archive/GPM80100003182.xml|source=F:\Dropbox\projects\MS5114_Sharma\mgf\QE08246.mgf|	1	YEAST	QE08246	WT-m7G
1024	-3.3	2.81	984.42	0.4	2	0.667	13.79	gyvk	232	MREDYDR	238	lmkn		sp|Q07508|LUC7_YEAST	Protein LUC7;	File: &quot;Y:\QE\08-19-19\QE08246.raw&quot;; SpectrumID: &quot;1024&quot;; scans: &quot;3167&quot; RTINSECONDS=1003 |id=1024|path=../gpm/archive/GPM80100003182.xml|source=F:\Dropbox\projects\MS5114_Sharma\mgf\QE08246.mgf|	1	YEAST	QE08246	WT-m7G
1032	-5.3	2.88	952.485	-0.4	2	0.667	15.69	plrr	201	HNSLQPEK	208	gvtg		sp|P33329|PPZ2_YEAST	Serine/threonine-protein phosphatase PP-Z2; EC 3.1.3.16;	File: &quot;Y:\QE\08-19-19\QE08246.raw&quot;; SpectrumID: &quot;1032&quot;; scans: &quot;3178&quot; RTINSECONDS=1004 |id=1032|path=../gpm/archive/GPM80100003182.xml|source=F:\Dropbox\projects\MS5114_Sharma\mgf\QE08246.mgf|	1	YEAST	QE08246	WT-m7G
1036	-4.4	2.57	1033.49	1.2	2	0.667	15.77	ynqr	309	REDLEDTR	316	gtep		sp|P25555|GBP2_YEAST	Single-strand telomeric DNA-binding protein GBP2; G-strand-binding ...	File: &quot;Y:\QE\08-19-19\QE08246.raw&quot;; SpectrumID: &quot;1036&quot;; scans: &quot;3182&quot; RTINSECONDS=1005 |id=1036|path=../gpm/archive/GPM80100003182.xml|source=F:\Dropbox\projects\MS5114_Sharma\mgf\QE08246.mgf|	1	YEAST	QE08246	WT-m7G
1040	-2.5	2.72	794.5	-1.5	2	0.5	21.3	nggr	63	KHVAALR	69	tvks		sp|P05738|RL9A_YEAST	60S ribosomal protein L9-A {ECO:0000303|PubMed:9559554}; L8; Large ribosomal subunit protein uL6-A {ECO:0000303|PubMed:24524803}; RP24; YL11;	File: &quot;Y:\QE\08-19-19\QE08246.raw&quot;; SpectrumID: &quot;1040&quot;; scans: &quot;3187&quot; RTINSECONDS=1005 |id=1040|path=../gpm/archive/GPM80100003182.xml|source=F:\Dropbox\projects\MS5114_Sharma\mgf\QE08246.mgf|	1	YEAST	QE08246	WT-m7G
1051	-3.2	3.02	838.478	-0.2	2	0.667	15.87	[mak	4	LVHDVQK	10	kqhr		sp|P34247|UTP11_YEAST	U3 small nucleolar RNA-associated protein 11; U3 snoRNA-associated ...	File: &quot;Y:\QE\08-19-19\QE08246.raw&quot;; SpectrumID: &quot;1051&quot;; scans: &quot;3201&quot; RTINSECONDS=1007 |id=1051|path=../gpm/archive/GPM80100003182.xml|source=F:\Dropbox\projects\MS5114_Sharma\mgf\QE08246.mgf|	1	YEAST	QE08246	WT-m7G
1056	-8.1	3.15	2217.03	0.4	4	0.8	11.81	rtkr	632	TRPDNEDTGDVGESENKKPK	651	keea	N647+Deamidated;	sp|P37838|NOP4_YEAST	Nucleolar protein 4; Nucleolar protein NOP77;	File: &quot;Y:\QE\08-19-19\QE08246.raw&quot;; SpectrumID: &quot;1056&quot;; scans: &quot;3206&quot; RTINSECONDS=1008 |id=1056|path=../gpm/archive/GPM80100003182.xml|source=F:\Dropbox\projects\MS5114_Sharma\mgf\QE08246.mgf|	1	YEAST	QE08246	WT-m7G
1061	-4.7	2.63	1869.89	-0.5	3	0.75	18.77	[m	2	SEKPQQEEQEKPQSR	16	rnsf	S2+Acetyl;	sp|P33399|LHP1_YEAST	La protein homolog; La autoantigen homolog; La ribonucleoprotein; ...	File: &quot;Y:\QE\08-19-19\QE08246.raw&quot;; SpectrumID: &quot;1061&quot;; scans: &quot;3213&quot; RTINSECONDS=1009 |id=1061|path=../gpm/archive/GPM80100003182.xml|source=F:\Dropbox\projects\MS5114_Sharma\mgf\QE08246.mgf|	1	YEAST	QE08246	WT-m7G
1062	-2.5	2.91	1319.55	-0.4	3	1	14.21	vsyk	47	NHTSCISEDEK	57	yqka	C51+Carbamidomethyl;	sp|P37263|YC16_YEAST	UPF0743 protein YCR087C-A;	File: &quot;Y:\QE\08-19-19\QE08246.raw&quot;; SpectrumID: &quot;1062&quot;; scans: &quot;3214&quot; RTINSECONDS=1009 |id=1062|path=../gpm/archive/GPM80100003182.xml|source=F:\Dropbox\projects\MS5114_Sharma\mgf\QE08246.mgf|	1	YEAST	QE08246	WT-m7G
1068	-4.5	3.15	2887.27	0.1	5	0.833	9.7	kvqk	23	KHSTQDSTTDNGSKENDHSSQAINER	48	tvpe	N33+Deamidated;	sp|P53254|UTP22_YEAST	U3 small nucleolar RNA-associated protein 22; U3 snoRNA-associated ...	File: &quot;Y:\QE\08-19-19\QE08246.raw&quot;; SpectrumID: &quot;1068&quot;; scans: &quot;3220&quot; RTINSECONDS=1009 |id=1068|path=../gpm/archive/GPM80100003182.xml|source=F:\Dropbox\projects\MS5114_Sharma\mgf\QE08246.mgf|	1	YEAST	QE08246	WT-m7G
1069	-2.6	3.31	2887.27	346.3	4	0.667	9.7	kvqk	23	KHSTQDSTTDNGSKENDHSSQAINER	48	tvpe	N33+Deamidated;	sp|P53254|UTP22_YEAST	U3 small nucleolar RNA-associated protein 22; U3 snoRNA-associated ...	File: &quot;Y:\QE\08-19-19\QE08246.raw&quot;; SpectrumID: &quot;1069&quot;; scans: &quot;3221&quot; RTINSECONDS=1010 |id=1069|path=../gpm/archive/GPM80100003182.xml|source=F:\Dropbox\projects\MS5114_Sharma\mgf\QE08246.mgf|	1	YEAST	QE08246	WT-m7G
1071	-7.1	2.96	1064.54	0.2	2	0.667	14.33	lfnk	97	YRPETAAEK	105	kerl		sp|P29453|RL8B_YEAST	60S ribosomal protein L8-B {ECO:0000303|PubMed:9559554}; L4; L4-1; Large ribosomal subunit protein eL8-B {ECO:0000303|PubMed:24524803}; RP6; YL5;	File: &quot;Y:\QE\08-19-19\QE08246.raw&quot;; SpectrumID: &quot;1071&quot;; scans: &quot;3226&quot; RTINSECONDS=1011 |id=1071|path=../gpm/archive/GPM80100003182.xml|source=F:\Dropbox\projects\MS5114_Sharma\mgf\QE08246.mgf|	1	YEAST	QE08246	WT-m7G
1072	-2.2	2.93	1064.54	-0.4	3	1	14.33	lfnk	97	YRPETAAEK	105	kerl		sp|P29453|RL8B_YEAST	60S ribosomal protein L8-B {ECO:0000303|PubMed:9559554}; L4; L4-1; Large ribosomal subunit protein eL8-B {ECO:0000303|PubMed:24524803}; RP6; YL5;	File: &quot;Y:\QE\08-19-19\QE08246.raw&quot;; SpectrumID: &quot;1072&quot;; scans: &quot;3227&quot; RTINSECONDS=1011 |id=1072|path=../gpm/archive/GPM80100003182.xml|source=F:\Dropbox\projects\MS5114_Sharma\mgf\QE08246.mgf|	1	YEAST	QE08246	WT-m7G
1073	-10.8	3.01	1611.87	-0.5	4	0.8	18.1	pakk	547	AKIEEKPESEPAKR	560	nsge		sp|P53632|PAP2_YEAST	Poly(A) RNA polymerase protein 2; EC 2.7.7.19 {ECO:0000269|PubMed:20696927}; ...	File: &quot;Y:\QE\08-19-19\QE08246.raw&quot;; SpectrumID: &quot;1073&quot;; scans: &quot;3228&quot; RTINSECONDS=1011 |id=1073|path=../gpm/archive/GPM80100003182.xml|source=F:\Dropbox\projects\MS5114_Sharma\mgf\QE08246.mgf|	1	YEAST	QE08246	WT-m7G
1076	-7.3	2.89	1059.57	0	2	0.667	15.07	kaer	135	VEDQKVVDK	143	alia		sp|Q02326|RL6A_YEAST	60S ribosomal protein L6-A {ECO:0000303|PubMed:9559554}; L17; ...	File: &quot;Y:\QE\08-19-19\QE08246.raw&quot;; SpectrumID: &quot;1076&quot;; scans: &quot;3231&quot; RTINSECONDS=1011 |id=1076|path=../gpm/archive/GPM80100003182.xml|source=F:\Dropbox\projects\MS5114_Sharma\mgf\QE08246.mgf|	1	YEAST	QE08246	WT-m7G
1078	-2.5	2.76	1042.54	-0.3	2	0.667	13.93	gekg	288	QIKEESTPK	296	vltf	Q288+Ammonia-loss;	sp|P39935|IF4F1_YEAST	Eukaryotic initiation factor 4F subunit p150; eIF-4F p150; eIF4F ...	File: &quot;Y:\QE\08-19-19\QE08246.raw&quot;; SpectrumID: &quot;1078&quot;; scans: &quot;3233&quot; RTINSECONDS=1011 |id=1078|path=../gpm/archive/GPM80100003182.xml|source=F:\Dropbox\projects\MS5114_Sharma\mgf\QE08246.mgf|	1	YEAST	QE08246	WT-m7G
1082	-2.9	2.84	1319.55	0.2	2	0.667	14.21	vsyk	47	NHTSCISEDEK	57	yqka	C51+Carbamidomethyl;	sp|P37263|YC16_YEAST	UPF0743 protein YCR087C-A;	File: &quot;Y:\QE\08-19-19\QE08246.raw&quot;; SpectrumID: &quot;1082&quot;; scans: &quot;3237&quot; RTINSECONDS=1012 |id=1082|path=../gpm/archive/GPM80100003182.xml|source=F:\Dropbox\projects\MS5114_Sharma\mgf\QE08246.mgf|	1	YEAST	QE08246	WT-m7G
1084	-3	2.97	1341.7	-0.4	3	0.75	13	qqqk	81	QHQHQPVATPAK	92	kvek		sp|P37263|YC16_YEAST	UPF0743 protein YCR087C-A;	File: &quot;Y:\QE\08-19-19\QE08246.raw&quot;; SpectrumID: &quot;1084&quot;; scans: &quot;3240&quot; RTINSECONDS=1012 |id=1084|path=../gpm/archive/GPM80100003182.xml|source=F:\Dropbox\projects\MS5114_Sharma\mgf\QE08246.mgf|	1	YEAST	QE08246	WT-m7G
1087	-3.5	2.94	997.64	-0.2	3	0.75	20.4	klhr	1009	TKPVKPLSK	1017	mela		sp|Q00416|SEN1_YEAST	Helicase SEN1; EC 3.6.4.-; tRNA-splicing endonuclease positive ...	File: &quot;Y:\QE\08-19-19\QE08246.raw&quot;; SpectrumID: &quot;1087&quot;; scans: &quot;3244&quot; RTINSECONDS=1013 |id=1087|path=../gpm/archive/GPM80100003182.xml|source=F:\Dropbox\projects\MS5114_Sharma\mgf\QE08246.mgf|	1	YEAST	QE08246	WT-m7G
1094	-2.5	2.77	1075.58	-1	3	1	20.2	nkgk	16	KVTSMTPAPK	25	isyk	M20+Oxidation;	sp|P05745|RL36A_YEAST	60S ribosomal protein L36-A {ECO:0000303|PubMed:9559554}; L39; ...	File: &quot;Y:\QE\08-19-19\QE08246.raw&quot;; SpectrumID: &quot;1094&quot;; scans: &quot;3253&quot; RTINSECONDS=1014 |id=1094|path=../gpm/archive/GPM80100003182.xml|source=F:\Dropbox\projects\MS5114_Sharma\mgf\QE08246.mgf|	1	YEAST	QE08246	WT-m7G
1095	-6.7	3.03	1308.65	0.8	3	0.75	16.69	edyr	267	NKYEDEINKR	276	tnae		sp|K2C1_HUMAN|	Keratin, type II cytoskeletal 1; 67 kDa cytokeratin; Cytokeratin-1; ...	File: &quot;Y:\QE\08-19-19\QE08246.raw&quot;; SpectrumID: &quot;1095&quot;; scans: &quot;3254&quot; RTINSECONDS=1014 |id=1095|path=../gpm/archive/GPM80100003182.xml|source=F:\Dropbox\projects\MS5114_Sharma\mgf\QE08246.mgf|	1	HUMAN|	QE08246	WT-m7G
1096	-5	2.94	960.5	0.4	2	0.667	13.31	aerv	136	EDQKVVDK	143	alia		sp|Q02326|RL6A_YEAST	60S ribosomal protein L6-A {ECO:0000303|PubMed:9559554}; L17; ...	File: &quot;Y:\QE\08-19-19\QE08246.raw&quot;; SpectrumID: &quot;1096&quot;; scans: &quot;3255&quot; RTINSECONDS=1014 |id=1096|path=../gpm/archive/GPM80100003182.xml|source=F:\Dropbox\projects\MS5114_Sharma\mgf\QE08246.mgf|	1	YEAST	QE08246	WT-m7G
1098	-4.7	2.56	857.52	-0.1	2	0.667	18.3	skaa	12	KAAAALAGGK	21	kskk		sp|Q3E792|RS25A_YEAST	40S ribosomal protein S25-A {ECO:0000303|PubMed:9559554}; RP45; ...	File: &quot;Y:\QE\08-19-19\QE08246.raw&quot;; SpectrumID: &quot;1098&quot;; scans: &quot;3257&quot; RTINSECONDS=1014 |id=1098|path=../gpm/archive/GPM80100003182.xml|source=F:\Dropbox\projects\MS5114_Sharma\mgf\QE08246.mgf|	1	YEAST	QE08246	WT-m7G
1106	-6.4	3.05	1185.58	-0.2	3	0.75	18.4	qvkr	153	HSYAQSSHIR	162	airk		sp|P23248|RS3A2_YEAST	40S ribosomal protein S1-B {ECO:0000255|HAMAP-Rule:MF_03122, ECO:0000303|PubMed:9559554}; RP10B; Small ribosomal subunit protein eS1-B {ECO:0000303|PubMed:24524803};	File: &quot;Y:\QE\08-19-19\QE08246.raw&quot;; SpectrumID: &quot;1106&quot;; scans: &quot;3266&quot; RTINSECONDS=1015 |id=1106|path=../gpm/archive/GPM80100003182.xml|source=F:\Dropbox\projects\MS5114_Sharma\mgf\QE08246.mgf|	1	YEAST	QE08246	WT-m7G
1108	-5.6	2.79	865.453	0.1	2	0.667	14.03	dler	112	QFDATKR	118	nfen		sp|P25555|GBP2_YEAST	Single-strand telomeric DNA-binding protein GBP2; G-strand-binding ...	File: &quot;Y:\QE\08-19-19\QE08246.raw&quot;; SpectrumID: &quot;1108&quot;; scans: &quot;3268&quot; RTINSECONDS=1015 |id=1108|path=../gpm/archive/GPM80100003182.xml|source=F:\Dropbox\projects\MS5114_Sharma\mgf\QE08246.mgf|	1	YEAST	QE08246	WT-m7G
1114	-5.3	3.15	1218.51	-0.6	3	1	19.72	mllr	199	EAMEDHDLSR	208	ysci	M201+Oxidation;	sp|P53131|PRP43_YEAST	Pre-mRNA-splicing factor ATP-dependent RNA helicase PRP43; EC ...	File: &quot;Y:\QE\08-19-19\QE08246.raw&quot;; SpectrumID: &quot;1114&quot;; scans: &quot;3274&quot; RTINSECONDS=1016 |id=1114|path=../gpm/archive/GPM80100003182.xml|source=F:\Dropbox\projects\MS5114_Sharma\mgf\QE08246.mgf|	1	YEAST	QE08246	WT-m7G
1116	-5.3	3.06	1048.56	-1.3	2	0.5	18.91	qrdr	1447	QSAIISHHR	1455	fitk		sp|P10964|RPA1_YEAST	DNA-directed RNA polymerase I subunit RPA190; EC 2.7.7.6; DNA-directed ...	File: &quot;Y:\QE\08-19-19\QE08246.raw&quot;; SpectrumID: &quot;1116&quot;; scans: &quot;3276&quot; RTINSECONDS=1016 |id=1116|path=../gpm/archive/GPM80100003182.xml|source=F:\Dropbox\projects\MS5114_Sharma\mgf\QE08246.mgf|	1	YEAST	QE08246	WT-m7G
1117	-2.3	3.02	1226.61	0.1	3	0.75	14.8	afkk	293	KHGIDVSDNNK	303	alak		sp|P16474|BIP_YEAST	Endoplasmic reticulum chaperone BiP {ECO:0000305}; EC 3.6.4.10 ...	File: &quot;Y:\QE\08-19-19\QE08246.raw&quot;; SpectrumID: &quot;1117&quot;; scans: &quot;3277&quot; RTINSECONDS=1016 |id=1117|path=../gpm/archive/GPM80100003182.xml|source=F:\Dropbox\projects\MS5114_Sharma\mgf\QE08246.mgf|	1	YEAST	QE08246	WT-m7G
1119	-3.4	2.9	1019.48	0.5	2	1	15.77	iwvr	123	AVNTGMEPGK	132	tsff	M128+Oxidation;	sp|P05317|RLA0_YEAST	60S acidic ribosomal protein P0 {ECO:0000303|PubMed:9559554}; ...	File: &quot;Y:\QE\08-19-19\QE08246.raw&quot;; SpectrumID: &quot;1119&quot;; scans: &quot;3280&quot; RTINSECONDS=1017 |id=1119|path=../gpm/archive/GPM80100003182.xml|source=F:\Dropbox\projects\MS5114_Sharma\mgf\QE08246.mgf|	1	YEAST	QE08246	WT-m7G
1120	-3.2	2.85	1024.59	0.3	2	0.4	17.1	vitk	109	LHLDKDRK	116	aliq		sp|P53221|RL26B_YEAST	60S ribosomal protein L26-B {ECO:0000303|PubMed:9559554}; L33; ...	File: &quot;Y:\QE\08-19-19\QE08246.raw&quot;; SpectrumID: &quot;1120&quot;; scans: &quot;3281&quot; RTINSECONDS=1017 |id=1120|path=../gpm/archive/GPM80100003182.xml|source=F:\Dropbox\projects\MS5114_Sharma\mgf\QE08246.mgf|	1	YEAST	QE08246	WT-m7G
1121	-5	2.68	887.458	-0.1	2	0.667	12.26	tivr	59	DLDRPGSK	66	fhkr		sp|P14126|RL3_YEAST	60S ribosomal protein L3 {ECO:0000303|PubMed:9559554}; Large ribosomal subunit protein uL3 {ECO:0000303|PubMed:24524803}; Maintenance of killer protein 8; RP1; Trichodermin resistance protein; YL1;	File: &quot;Y:\QE\08-19-19\QE08246.raw&quot;; SpectrumID: &quot;1121&quot;; scans: &quot;3282&quot; RTINSECONDS=1017 |id=1121|path=../gpm/archive/GPM80100003182.xml|source=F:\Dropbox\projects\MS5114_Sharma\mgf\QE08246.mgf|	1	YEAST	QE08246	WT-m7G
1122	-6.8	2.86	848.426	-0.4	2	0.667	14.03	dler	112	QFDATKR	118	nfen	Q112+Ammonia-loss;	sp|P25555|GBP2_YEAST	Single-strand telomeric DNA-binding protein GBP2; G-strand-binding ...	File: &quot;Y:\QE\08-19-19\QE08246.raw&quot;; SpectrumID: &quot;1122&quot;; scans: &quot;3283&quot; RTINSECONDS=1017 |id=1122|path=../gpm/archive/GPM80100003182.xml|source=F:\Dropbox\projects\MS5114_Sharma\mgf\QE08246.mgf|	1	YEAST	QE08246	WT-m7G
1126	-3.6	2.58	1012.51	-1.4	3	1	15.8	rcek	88	TGHSGTLDPK	97	vtgc		sp|P33322|CBF5_YEAST	H/ACA ribonucleoprotein complex subunit CBF5; EC 5.4.99.- {ECO:0000269|PubMed:21131909, ...	File: &quot;Y:\QE\08-19-19\QE08246.raw&quot;; SpectrumID: &quot;1126&quot;; scans: &quot;3287&quot; RTINSECONDS=1017 |id=1126|path=../gpm/archive/GPM80100003182.xml|source=F:\Dropbox\projects\MS5114_Sharma\mgf\QE08246.mgf|	1	YEAST	QE08246	WT-m7G
1128	-3.1	2.87	903.516	0	2	0.5	16.8	tnsk	100	IAALNHHK	107	nssg		sp|Q12080|NOP53_YEAST	Ribosome biogenesis protein NOP53 {ECO:0000305}; Nucleolar protein ...	File: &quot;Y:\QE\08-19-19\QE08246.raw&quot;; SpectrumID: &quot;1128&quot;; scans: &quot;3289&quot; RTINSECONDS=1017 |id=1128|path=../gpm/archive/GPM80100003182.xml|source=F:\Dropbox\projects\MS5114_Sharma\mgf\QE08246.mgf|	1	YEAST	QE08246	WT-m7G
1129	-3.4	2.98	1437.71	-0.8	3	0.75	14.44	nshr	149	KTSSQSSIYGHSR	161	rhsl		sp|P24276|SSD1_YEAST	Protein SSD1; Protein SRK1;	File: &quot;Y:\QE\08-19-19\QE08246.raw&quot;; SpectrumID: &quot;1129&quot;; scans: &quot;3290&quot; RTINSECONDS=1017 |id=1129|path=../gpm/archive/GPM80100003182.xml|source=F:\Dropbox\projects\MS5114_Sharma\mgf\QE08246.mgf|	1	YEAST	QE08246	WT-m7G
1132	-15	2.88	2216.04	1	3	0.6	11.81	rtkr	632	TRPDNEDTGDVGESENKKPK	651	keea		sp|P37838|NOP4_YEAST	Nucleolar protein 4; Nucleolar protein NOP77;	File: &quot;Y:\QE\08-19-19\QE08246.raw&quot;; SpectrumID: &quot;1132&quot;; scans: &quot;3293&quot; RTINSECONDS=1018 |id=1132|path=../gpm/archive/GPM80100003182.xml|source=F:\Dropbox\projects\MS5114_Sharma\mgf\QE08246.mgf|	1	YEAST	QE08246	WT-m7G
1137	-7.9	3.07	2759.17	1.7	4	0.8	10.81	vqkk	24	HSTQDSTTDNGSKENDHSSQAINER	48	tvpe	N33+Deamidated;	sp|P53254|UTP22_YEAST	U3 small nucleolar RNA-associated protein 22; U3 snoRNA-associated ...	File: &quot;Y:\QE\08-19-19\QE08246.raw&quot;; SpectrumID: &quot;1137&quot;; scans: &quot;3298&quot; RTINSECONDS=1018 |id=1137|path=../gpm/archive/GPM80100003182.xml|source=F:\Dropbox\projects\MS5114_Sharma\mgf\QE08246.mgf|	1	YEAST	QE08246	WT-m7G
1139	-2.3	3.05	1024.59	0	3	0.6	17.1	vitk	109	LHLDKDRK	116	aliq		sp|P53221|RL26B_YEAST	60S ribosomal protein L26-B {ECO:0000303|PubMed:9559554}; L33; ...	File: &quot;Y:\QE\08-19-19\QE08246.raw&quot;; SpectrumID: &quot;1139&quot;; scans: &quot;3301&quot; RTINSECONDS=1019 |id=1139|path=../gpm/archive/GPM80100003182.xml|source=F:\Dropbox\projects\MS5114_Sharma\mgf\QE08246.mgf|	1	YEAST	QE08246	WT-m7G
1140	-4.8	2.58	882.468	0.2	2	0.667	16.02	saak	174	AIEEVHGK	181	sfan		sp|Q01560|NOP3_YEAST	Nucleolar protein 3; Mitochondrial targeting suppressor 1 protein; ...	File: &quot;Y:\QE\08-19-19\QE08246.raw&quot;; SpectrumID: &quot;1140&quot;; scans: &quot;3303&quot; RTINSECONDS=1019 |id=1140|path=../gpm/archive/GPM80100003182.xml|source=F:\Dropbox\projects\MS5114_Sharma\mgf\QE08246.mgf|	1	YEAST	QE08246	WT-m7G
1141	-4.2	2.75	1059.49	0.8	2	0.667	21.06	kfak	42	LHMGTDDVR	50	lape	M44+Oxidation;	sp|P0C2H8|RL31A_YEAST	60S ribosomal protein L31-A {ECO:0000303|PubMed:9559554}; L34; ...	File: &quot;Y:\QE\08-19-19\QE08246.raw&quot;; SpectrumID: &quot;1141&quot;; scans: &quot;3304&quot; RTINSECONDS=1019 |id=1141|path=../gpm/archive/GPM80100003182.xml|source=F:\Dropbox\projects\MS5114_Sharma\mgf\QE08246.mgf|	1	YEAST	QE08246	WT-m7G
1142	-9.1	2.97	1463.59	-0.1	3	1	12.47	efak	76	TCVADESHAGCEK	88	slht	C77+Carbamidomethyl; C86+Carbamidomethyl;	sp|ALBU_BOVIN|	Serum albumin; BSA; Bos d 6; Flags: Precursor;	File: &quot;Y:\QE\08-19-19\QE08246.raw&quot;; SpectrumID: &quot;1142&quot;; scans: &quot;3305&quot; RTINSECONDS=1019 |id=1142|path=../gpm/archive/GPM80100003182.xml|source=F:\Dropbox\projects\MS5114_Sharma\mgf\QE08246.mgf|	1	BOVIN|	QE08246	WT-m7G
1145	-2.6	2.42	1012.51	0.3	2	0.667	15.8	rcek	88	TGHSGTLDPK	97	vtgc		sp|P33322|CBF5_YEAST	H/ACA ribonucleoprotein complex subunit CBF5; EC 5.4.99.- {ECO:0000269|PubMed:21131909, ...	File: &quot;Y:\QE\08-19-19\QE08246.raw&quot;; SpectrumID: &quot;1145&quot;; scans: &quot;3308&quot; RTINSECONDS=1019 |id=1145|path=../gpm/archive/GPM80100003182.xml|source=F:\Dropbox\projects\MS5114_Sharma\mgf\QE08246.mgf|	1	YEAST	QE08246	WT-m7G
1150	-2.7	3.09	797.415	-0.1	2	0.667	17	vckk	50	ADVDLHK	56	rage		sp|P0CX55|RS18A_YEAST	40S ribosomal protein S18-A {ECO:0000303|PubMed:9559554}; Small ...	File: &quot;Y:\QE\08-19-19\QE08246.raw&quot;; SpectrumID: &quot;1150&quot;; scans: &quot;3313&quot; RTINSECONDS=1020 |id=1150|path=../gpm/archive/GPM80100003182.xml|source=F:\Dropbox\projects\MS5114_Sharma\mgf\QE08246.mgf|	1	YEAST	QE08246	WT-m7G
1152	-4.1	2.97	1611.87	1.2	3	0.6	18.1	pakk	547	AKIEEKPESEPAKR	560	nsge		sp|P53632|PAP2_YEAST	Poly(A) RNA polymerase protein 2; EC 2.7.7.19 {ECO:0000269|PubMed:20696927}; ...	File: &quot;Y:\QE\08-19-19\QE08246.raw&quot;; SpectrumID: &quot;1152&quot;; scans: &quot;3315&quot; RTINSECONDS=1020 |id=1152|path=../gpm/archive/GPM80100003182.xml|source=F:\Dropbox\projects\MS5114_Sharma\mgf\QE08246.mgf|	1	YEAST	QE08246	WT-m7G
1153	-12.9	2.79	1463.59	0.5	2	0.667	12.47	efak	76	TCVADESHAGCEK	88	slht	C77+Carbamidomethyl; C86+Carbamidomethyl;	sp|ALBU_BOVIN|	Serum albumin; BSA; Bos d 6; Flags: Precursor;	File: &quot;Y:\QE\08-19-19\QE08246.raw&quot;; SpectrumID: &quot;1153&quot;; scans: &quot;3316&quot; RTINSECONDS=1020 |id=1153|path=../gpm/archive/GPM80100003182.xml|source=F:\Dropbox\projects\MS5114_Sharma\mgf\QE08246.mgf|	1	BOVIN|	QE08246	WT-m7G
1158	-2.1	2.85	624.383	0	2	0.667	16.63	itqr	133	HIAVGK	138	qivn		sp|P05755|RS9B_YEAST	40S ribosomal protein S9-B {ECO:0000303|PubMed:9559554}; RP21; ...	File: &quot;Y:\QE\08-19-19\QE08246.raw&quot;; SpectrumID: &quot;1158&quot;; scans: &quot;3322&quot; RTINSECONDS=1021 |id=1158|path=../gpm/archive/GPM80100003182.xml|source=F:\Dropbox\projects\MS5114_Sharma\mgf\QE08246.mgf|	1	YEAST	QE08246	WT-m7G
1162	-3.8	2.87	925.51	0	2	0.5	17.07	lvck	49	KADVDLHK	56	rage		sp|P0CX55|RS18A_YEAST	40S ribosomal protein S18-A {ECO:0000303|PubMed:9559554}; Small ...	File: &quot;Y:\QE\08-19-19\QE08246.raw&quot;; SpectrumID: &quot;1162&quot;; scans: &quot;3326&quot; RTINSECONDS=1021 |id=1162|path=../gpm/archive/GPM80100003182.xml|source=F:\Dropbox\projects\MS5114_Sharma\mgf\QE08246.mgf|	1	YEAST	QE08246	WT-m7G
1170	-12.7	2.81	1588.68	-0.8	2	1	10.4	ggsr	610	GGSSSGGGYGSGGGGSSSVK	629	gssg		sp|K22E_HUMAN|	Keratin, type II cytoskeletal 2 epidermal; Cytokeratin-2e; CK-2e; ...	File: &quot;Y:\QE\08-19-19\QE08246.raw&quot;; SpectrumID: &quot;1170&quot;; scans: &quot;3334&quot; RTINSECONDS=1022 |id=1170|path=../gpm/archive/GPM80100003182.xml|source=F:\Dropbox\projects\MS5114_Sharma\mgf\QE08246.mgf|	1	HUMAN|	QE08246	WT-m7G
1173	-6.3	2.82	1116.59	1	2	0.667	15.98	qgek	287	GQIKEESTPK	296	vltf		sp|P39935|IF4F1_YEAST	Eukaryotic initiation factor 4F subunit p150; eIF-4F p150; eIF4F ...	File: &quot;Y:\QE\08-19-19\QE08246.raw&quot;; SpectrumID: &quot;1173&quot;; scans: &quot;3338&quot; RTINSECONDS=1022 |id=1173|path=../gpm/archive/GPM80100003182.xml|source=F:\Dropbox\projects\MS5114_Sharma\mgf\QE08246.mgf|	1	YEAST	QE08246	WT-m7G
1176	-2.7	2.75	755.46	0.3	2	0.5	20.63	kner	301	MHVLKK	306	qyea		sp|P04147|PABP_YEAST	Polyadenylate-binding protein, cytoplasmic and nuclear; PABP; ...	File: &quot;Y:\QE\08-19-19\QE08246.raw&quot;; SpectrumID: &quot;1176&quot;; scans: &quot;3342&quot; RTINSECONDS=1023 |id=1176|path=../gpm/archive/GPM80100003182.xml|source=F:\Dropbox\projects\MS5114_Sharma\mgf\QE08246.mgf|	1	YEAST	QE08246	WT-m7G
1178	-5.9	2.87	953.516	0.9	2	0.5	16.99	vckk	50	ADVDLHKR	57	agel		sp|P0CX55|RS18A_YEAST	40S ribosomal protein S18-A {ECO:0000303|PubMed:9559554}; Small ...	File: &quot;Y:\QE\08-19-19\QE08246.raw&quot;; SpectrumID: &quot;1178&quot;; scans: &quot;3344&quot; RTINSECONDS=1023 |id=1178|path=../gpm/archive/GPM80100003182.xml|source=F:\Dropbox\projects\MS5114_Sharma\mgf\QE08246.mgf|	1	YEAST	QE08246	WT-m7G
1181	-2.1	2.96	783.436	0.5	2	0.667	18.59	lgnr	863	HLASVEK	869	laal		sp|Q07807|PUF3_YEAST	mRNA-binding protein PUF3; Pumilio homology domain family member ...	File: &quot;Y:\QE\08-19-19\QE08246.raw&quot;; SpectrumID: &quot;1181&quot;; scans: &quot;3347&quot; RTINSECONDS=1023 |id=1181|path=../gpm/archive/GPM80100003182.xml|source=F:\Dropbox\projects\MS5114_Sharma\mgf\QE08246.mgf|	1	YEAST	QE08246	WT-m7G
1182	-5.6	3.13	1081.61	0.6	3	0.6	16	lvck	49	KADVDLHKR	57	agel		sp|P0CX55|RS18A_YEAST	40S ribosomal protein S18-A {ECO:0000303|PubMed:9559554}; Small ...	File: &quot;Y:\QE\08-19-19\QE08246.raw&quot;; SpectrumID: &quot;1182&quot;; scans: &quot;3348&quot; RTINSECONDS=1023 |id=1182|path=../gpm/archive/GPM80100003182.xml|source=F:\Dropbox\projects\MS5114_Sharma\mgf\QE08246.mgf|	1	YEAST	QE08246	WT-m7G
1183	-15	3.05	1202.51	0	2	0.667	7.92	aktc	78	VADESHAGCEK	88	slht	C86+Carbamidomethyl;	sp|ALBU_BOVIN|	Serum albumin; BSA; Bos d 6; Flags: Precursor;	File: &quot;Y:\QE\08-19-19\QE08246.raw&quot;; SpectrumID: &quot;1183&quot;; scans: &quot;3349&quot; RTINSECONDS=1024 |id=1183|path=../gpm/archive/GPM80100003182.xml|source=F:\Dropbox\projects\MS5114_Sharma\mgf\QE08246.mgf|	1	BOVIN|	QE08246	WT-m7G
1184	-2.1	3.09	1494.65	0	3	1	12.4	snsr	847	FNNHNQSNSNRY	858	ssnr		sp|P39936|IF4F2_YEAST	Eukaryotic initiation factor 4F subunit p130; eIF-4F p130; eIF4F ...	File: &quot;Y:\QE\08-19-19\QE08246.raw&quot;; SpectrumID: &quot;1184&quot;; scans: &quot;3350&quot; RTINSECONDS=1024 |id=1184|path=../gpm/archive/GPM80100003182.xml|source=F:\Dropbox\projects\MS5114_Sharma\mgf\QE08246.mgf|	1	YEAST	QE08246	WT-m7G
1191	-8	2.64	1362.54	2.2	2	0.667	10.32	fakt	77	CVADESHAGCEK	88	slht	C77+Carbamidomethyl; C86+Carbamidomethyl;	sp|ALBU_BOVIN|	Serum albumin; BSA; Bos d 6; Flags: Precursor;	File: &quot;Y:\QE\08-19-19\QE08246.raw&quot;; SpectrumID: &quot;1191&quot;; scans: &quot;3357&quot; RTINSECONDS=1024 |id=1191|path=../gpm/archive/GPM80100003182.xml|source=F:\Dropbox\projects\MS5114_Sharma\mgf\QE08246.mgf|	1	BOVIN|	QE08246	WT-m7G
1192	-2.4	2.68	1028.5	1.2	2	1	19.17	[m	2	SAPEAQQQK	10	rggf	S2+Acetyl;	sp|P25443|RS2_YEAST	40S ribosomal protein S2 {ECO:0000303|PubMed:9559554}; Omnipotent ...	File: &quot;Y:\QE\08-19-19\QE08246.raw&quot;; SpectrumID: &quot;1192&quot;; scans: &quot;3358&quot; RTINSECONDS=1024 |id=1192|path=../gpm/archive/GPM80100003182.xml|source=F:\Dropbox\projects\MS5114_Sharma\mgf\QE08246.mgf|	1	YEAST	QE08246	WT-m7G
1196	-4.2	2.88	767.452	0.1	2	0.5	14.38	kkad	52	VDLHKR	57	agel		sp|P0CX55|RS18A_YEAST	40S ribosomal protein S18-A {ECO:0000303|PubMed:9559554}; Small ...	File: &quot;Y:\QE\08-19-19\QE08246.raw&quot;; SpectrumID: &quot;1196&quot;; scans: &quot;3363&quot; RTINSECONDS=1025 |id=1196|path=../gpm/archive/GPM80100003182.xml|source=F:\Dropbox\projects\MS5114_Sharma\mgf\QE08246.mgf|	1	YEAST	QE08246	WT-m7G
1197	-8.3	2.97	1551.72	0.6	3	0.75	22.9	dikr	391	YKEEMHQSLSQR	402	vpta	M395+Oxidation;	sp|P23293|BUR1_YEAST	Serine/threonine-protein kinase BUR1; EC 2.7.11.22; EC 2.7.11.23; ...	File: &quot;Y:\QE\08-19-19\QE08246.raw&quot;; SpectrumID: &quot;1197&quot;; scans: &quot;3364&quot; RTINSECONDS=1025 |id=1197|path=../gpm/archive/GPM80100003182.xml|source=F:\Dropbox\projects\MS5114_Sharma\mgf\QE08246.mgf|	1	YEAST	QE08246	WT-m7G
1198	-3.3	2.68	1039.47	0.7	2	1	10.91	tear	426	AYNADADTAK	435	aasd		sp|Q12499|NOP58_YEAST	Nucleolar protein 58; Nucleolar protein 5;	File: &quot;Y:\QE\08-19-19\QE08246.raw&quot;; SpectrumID: &quot;1198&quot;; scans: &quot;3365&quot; RTINSECONDS=1025 |id=1198|path=../gpm/archive/GPM80100003182.xml|source=F:\Dropbox\projects\MS5114_Sharma\mgf\QE08246.mgf|	1	YEAST	QE08246	WT-m7G
1201	-4.5	2.8	1503.66	0.6	3	1	18.7	derk	968	NALSGENTGHMSNR	981	kkhl	M978+Oxidation;	sp|P53552|THO2_YEAST	THO complex subunit 2; Low dye-binding protein 5; THO complex ...	File: &quot;Y:\QE\08-19-19\QE08246.raw&quot;; SpectrumID: &quot;1201&quot;; scans: &quot;3368&quot; RTINSECONDS=1025 |id=1201|path=../gpm/archive/GPM80100003182.xml|source=F:\Dropbox\projects\MS5114_Sharma\mgf\QE08246.mgf|	1	YEAST	QE08246	WT-m7G
1202	-8.3	2.9	1234.59	0.7	2	0.667	14.71	lsrk	206	ERDSQLEETK	215	ahyt		sp|P04147|PABP_YEAST	Polyadenylate-binding protein, cytoplasmic and nuclear; PABP; ...	File: &quot;Y:\QE\08-19-19\QE08246.raw&quot;; SpectrumID: &quot;1202&quot;; scans: &quot;3369&quot; RTINSECONDS=1026 |id=1202|path=../gpm/archive/GPM80100003182.xml|source=F:\Dropbox\projects\MS5114_Sharma\mgf\QE08246.mgf|	1	YEAST	QE08246	WT-m7G
1203	-2.3	3.04	948.493	0.6	2	0.667	15.04	vqkl	316	ANNIMNKK	323	eclf	M320+Oxidation;	sp|P15424|MS116_YEAST	ATP-dependent RNA helicase MSS116, mitochondrial; EC 3.6.4.13; ...	File: &quot;Y:\QE\08-19-19\QE08246.raw&quot;; SpectrumID: &quot;1203&quot;; scans: &quot;3370&quot; RTINSECONDS=1026 |id=1203|path=../gpm/archive/GPM80100003182.xml|source=F:\Dropbox\projects\MS5114_Sharma\mgf\QE08246.mgf|	1	YEAST	QE08246	WT-m7G
1204	-3.6	2.86	1037.53	0.9	3	1	17.3	eiek	147	MKQESLSSK	155	eiid		sp|P41814|TRM6_YEAST	tRNA (adenine(58)-N(1))-methyltransferase non-catalytic subunit ...	File: &quot;Y:\QE\08-19-19\QE08246.raw&quot;; SpectrumID: &quot;1204&quot;; scans: &quot;3371&quot; RTINSECONDS=1026 |id=1204|path=../gpm/archive/GPM80100003182.xml|source=F:\Dropbox\projects\MS5114_Sharma\mgf\QE08246.mgf|	1	YEAST	QE08246	WT-m7G
1210	-3.3	2.85	953.516	0.7	3	0.75	16.99	vckk	50	ADVDLHKR	57	agel		sp|P0CX55|RS18A_YEAST	40S ribosomal protein S18-A {ECO:0000303|PubMed:9559554}; Small ...	File: &quot;Y:\QE\08-19-19\QE08246.raw&quot;; SpectrumID: &quot;1210&quot;; scans: &quot;3379&quot; RTINSECONDS=1027 |id=1210|path=../gpm/archive/GPM80100003182.xml|source=F:\Dropbox\projects\MS5114_Sharma\mgf\QE08246.mgf|	1	YEAST	QE08246	WT-m7G
1214	-2.6	2.62	1551.72	-0.2	4	1	22.9	dikr	391	YKEEMHQSLSQR	402	vpta	M395+Oxidation;	sp|P23293|BUR1_YEAST	Serine/threonine-protein kinase BUR1; EC 2.7.11.22; EC 2.7.11.23; ...	File: &quot;Y:\QE\08-19-19\QE08246.raw&quot;; SpectrumID: &quot;1214&quot;; scans: &quot;3383&quot; RTINSECONDS=1027 |id=1214|path=../gpm/archive/GPM80100003182.xml|source=F:\Dropbox\projects\MS5114_Sharma\mgf\QE08246.mgf|	1	YEAST	QE08246	WT-m7G
1216	-3.1	2.93	985.495	0	2	0.667	17.48	wipr	843	GELVESHSK	851	mvae		sp|P16521|EF3A_YEAST	Elongation factor 3A; EF-3; EF-3A; Eukaryotic elongation factor ...	File: &quot;Y:\QE\08-19-19\QE08246.raw&quot;; SpectrumID: &quot;1216&quot;; scans: &quot;3385&quot; RTINSECONDS=1027 |id=1216|path=../gpm/archive/GPM80100003182.xml|source=F:\Dropbox\projects\MS5114_Sharma\mgf\QE08246.mgf|	1	YEAST	QE08246	WT-m7G
1218	-7.4	2.81	1748.68	1	3	1	9.74	fydr	488	ARDDADEDEEDPDTR	502	ssgk		sp|P16140|VATB_YEAST	V-type proton ATPase subunit B; V-ATPase subunit B; V-ATPase 57 kDa subunit; Vacuolar proton pump subunit B;	File: &quot;Y:\QE\08-19-19\QE08246.raw&quot;; SpectrumID: &quot;1218&quot;; scans: &quot;3387&quot; RTINSECONDS=1028 |id=1218|path=../gpm/archive/GPM80100003182.xml|source=F:\Dropbox\projects\MS5114_Sharma\mgf\QE08246.mgf|	1	YEAST	QE08246	WT-m7G
1222	-7.6	3.04	1765.65	0.5	2	1	9.12	drdr	30	YDDYNDSSSNNGNGSR	45	rqrr	N40+Deamidated;	sp|P25555|GBP2_YEAST	Single-strand telomeric DNA-binding protein GBP2; G-strand-binding ...	File: &quot;Y:\QE\08-19-19\QE08246.raw&quot;; SpectrumID: &quot;1222&quot;; scans: &quot;3391&quot; RTINSECONDS=1028 |id=1222|path=../gpm/archive/GPM80100003182.xml|source=F:\Dropbox\projects\MS5114_Sharma\mgf\QE08246.mgf|	1	YEAST	QE08246	WT-m7G
1223	-7.2	3.07	2216.04	0.3	4	0.8	11.81	rtkr	632	TRPDNEDTGDVGESENKKPK	651	keea		sp|P37838|NOP4_YEAST	Nucleolar protein 4; Nucleolar protein NOP77;	File: &quot;Y:\QE\08-19-19\QE08246.raw&quot;; SpectrumID: &quot;1223&quot;; scans: &quot;3393&quot; RTINSECONDS=1028 |id=1223|path=../gpm/archive/GPM80100003182.xml|source=F:\Dropbox\projects\MS5114_Sharma\mgf\QE08246.mgf|	1	YEAST	QE08246	WT-m7G
1233	-2.1	2.64	1006.47	-0.2	2	1	13.48	tqpk	691	GEISEENTK	699	ikss		sp|P17629|HPR1_YEAST	THO complex subunit HPR1; Hyperrecombination protein 1;	File: &quot;Y:\QE\08-19-19\QE08246.raw&quot;; SpectrumID: &quot;1233&quot;; scans: &quot;3403&quot; RTINSECONDS=1029 |id=1233|path=../gpm/archive/GPM80100003182.xml|source=F:\Dropbox\projects\MS5114_Sharma\mgf\QE08246.mgf|	1	YEAST	QE08246	WT-m7G
1235	-2.2	2.78	702.451	0.1	2	0.667	14.89	krtk	7	KVGITGK	13	ygvr		sp|P0CX26|RL43B_YEAST	60S ribosomal protein L43-B {ECO:0000303|PubMed:9559554}; L37a; ...	File: &quot;Y:\QE\08-19-19\QE08246.raw&quot;; SpectrumID: &quot;1235&quot;; scans: &quot;3405&quot; RTINSECONDS=1029 |id=1235|path=../gpm/archive/GPM80100003182.xml|source=F:\Dropbox\projects\MS5114_Sharma\mgf\QE08246.mgf|	1	YEAST	QE08246	WT-m7G
1239	-2.5	3.13	1151.63	-0.6	3	0.6	17.8	prrr	7	GLAYHHTKPK	16	gqls		sp|Q03782|SNU56_YEAST	56 kDa U1 small nuclear ribonucleoprotein component;	File: &quot;Y:\QE\08-19-19\QE08246.raw&quot;; SpectrumID: &quot;1239&quot;; scans: &quot;3412&quot; RTINSECONDS=1030 |id=1239|path=../gpm/archive/GPM80100003182.xml|source=F:\Dropbox\projects\MS5114_Sharma\mgf\QE08246.mgf|	1	YEAST	QE08246	WT-m7G
1240	-4.1	2.88	1211.6	-0.4	3	1	12.3	kvlk	51	QTHPDTGISQK	61	smsi		sp|P02294|H2B2_YEAST	Histone H2B.2;	File: &quot;Y:\QE\08-19-19\QE08246.raw&quot;; SpectrumID: &quot;1240&quot;; scans: &quot;3413&quot; RTINSECONDS=1031 |id=1240|path=../gpm/archive/GPM80100003182.xml|source=F:\Dropbox\projects\MS5114_Sharma\mgf\QE08246.mgf|	1	YEAST	QE08246	WT-m7G
1242	-5.9	2.89	900.562	-0.1	3	0.75	18	delr	597	KAEVGLKR	604	vvtk		sp|P11484|SSB1_YEAST	Ribosome-associated molecular chaperone SSB1 {ECO:0000303|PubMed:11739779}; ...	File: &quot;Y:\QE\08-19-19\QE08246.raw&quot;; SpectrumID: &quot;1242&quot;; scans: &quot;3415&quot; RTINSECONDS=1031 |id=1242|path=../gpm/archive/GPM80100003182.xml|source=F:\Dropbox\projects\MS5114_Sharma\mgf\QE08246.mgf|	1	YEAST	QE08246	WT-m7G
1245	-4.9	2.77	1211.6	0.3	2	0.667	12.3	kvlk	51	QTHPDTGISQK	61	smsi		sp|P02294|H2B2_YEAST	Histone H2B.2;	File: &quot;Y:\QE\08-19-19\QE08246.raw&quot;; SpectrumID: &quot;1245&quot;; scans: &quot;3418&quot; RTINSECONDS=1031 |id=1245|path=../gpm/archive/GPM80100003182.xml|source=F:\Dropbox\projects\MS5114_Sharma\mgf\QE08246.mgf|	1	YEAST	QE08246	WT-m7G
1246	-6.5	3.17	1143.54	-0.3	2	0.667	21.98	vtik	288	KDVDGAYMTK	297	vdlq	M295+Oxidation;	sp|K2C1_HUMAN|	Keratin, type II cytoskeletal 1; 67 kDa cytokeratin; Cytokeratin-1; ...	File: &quot;Y:\QE\08-19-19\QE08246.raw&quot;; SpectrumID: &quot;1246&quot;; scans: &quot;3419&quot; RTINSECONDS=1031 |id=1246|path=../gpm/archive/GPM80100003182.xml|source=F:\Dropbox\projects\MS5114_Sharma\mgf\QE08246.mgf|	1	HUMAN|	QE08246	WT-m7G
1247	-3.6	2.89	1573.81	-0.5	3	0.75	18.19	nldr	80	LLEKDNQEKEEAK	92	tkih		sp|P21147|ACO1_YEAST	Acyl-CoA desaturase 1; EC 1.14.19.1 {ECO:0000269|PubMed:1978720, ...	File: &quot;Y:\QE\08-19-19\QE08246.raw&quot;; SpectrumID: &quot;1247&quot;; scans: &quot;3420&quot; RTINSECONDS=1031 |id=1247|path=../gpm/archive/GPM80100003182.xml|source=F:\Dropbox\projects\MS5114_Sharma\mgf\QE08246.mgf|	1	YEAST	QE08246	WT-m7G
1248	-5.4	3.03	813.4	1	2	0.667	17.73	aktr	46	SHNWAAK	52	akrr		sp|P51402|RL37B_YEAST	60S ribosomal protein L37-B {ECO:0000303|PubMed:9559554}; L43; ...	File: &quot;Y:\QE\08-19-19\QE08246.raw&quot;; SpectrumID: &quot;1248&quot;; scans: &quot;3421&quot; RTINSECONDS=1031 |id=1248|path=../gpm/archive/GPM80100003182.xml|source=F:\Dropbox\projects\MS5114_Sharma\mgf\QE08246.mgf|	1	YEAST	QE08246	WT-m7G
1249	-3.3	3.16	1143.54	-0.1	3	1	21.98	vtik	288	KDVDGAYMTK	297	vdlq	M295+Oxidation;	sp|K2C1_HUMAN|	Keratin, type II cytoskeletal 1; 67 kDa cytokeratin; Cytokeratin-1; ...	File: &quot;Y:\QE\08-19-19\QE08246.raw&quot;; SpectrumID: &quot;1249&quot;; scans: &quot;3422&quot; RTINSECONDS=1031 |id=1249|path=../gpm/archive/GPM80100003182.xml|source=F:\Dropbox\projects\MS5114_Sharma\mgf\QE08246.mgf|	1	HUMAN|	QE08246	WT-m7G
1253	-9.4	3.16	1440.78	-0.3	3	0.75	15.8	vkar	600	KIPATATTTHGNTK	613	fiwr		sp|P47170|IML1_YEAST	Vacuolar membrane-associated protein IML1; Increased minichromosome ...	File: &quot;Y:\QE\08-19-19\QE08246.raw&quot;; SpectrumID: &quot;1253&quot;; scans: &quot;3426&quot; RTINSECONDS=1032 |id=1253|path=../gpm/archive/GPM80100003182.xml|source=F:\Dropbox\projects\MS5114_Sharma\mgf\QE08246.mgf|	1	YEAST	QE08246	WT-m7G
1255	-7.1	2.97	1392.67	-0.1	2	1	12.8	ratk	126	ATASSINNSNATNK	139	fssq		sp|P53086|KIP3_YEAST	Kinesin-like protein KIP3;	File: &quot;Y:\QE\08-19-19\QE08246.raw&quot;; SpectrumID: &quot;1255&quot;; scans: &quot;3428&quot; RTINSECONDS=1032 |id=1255|path=../gpm/archive/GPM80100003182.xml|source=F:\Dropbox\projects\MS5114_Sharma\mgf\QE08246.mgf|	1	YEAST	QE08246	WT-m7G
1256	-2.6	3.15	1061.58	0.3	2	0.667	20.34	kvqk	315	LANNIMNKK	323	eclf	M320+Oxidation;	sp|P15424|MS116_YEAST	ATP-dependent RNA helicase MSS116, mitochondrial; EC 3.6.4.13; ...	File: &quot;Y:\QE\08-19-19\QE08246.raw&quot;; SpectrumID: &quot;1256&quot;; scans: &quot;3430&quot; RTINSECONDS=1032 |id=1256|path=../gpm/archive/GPM80100003182.xml|source=F:\Dropbox\projects\MS5114_Sharma\mgf\QE08246.mgf|	1	YEAST	QE08246	WT-m7G
1258	-6.3	3.15	1476.69	0	3	1	13.94	glnk	78	DKEASIADNNSANK	91	cats		sp|P53207|SNU71_YEAST	U1 small nuclear ribonucleoprotein component SNU71;	File: &quot;Y:\QE\08-19-19\QE08246.raw&quot;; SpectrumID: &quot;1258&quot;; scans: &quot;3433&quot; RTINSECONDS=1033 |id=1258|path=../gpm/archive/GPM80100003182.xml|source=F:\Dropbox\projects\MS5114_Sharma\mgf\QE08246.mgf|	1	YEAST	QE08246	WT-m7G
1263	-5.6	3.13	1476.69	-0.1	2	0.667	13.94	glnk	78	DKEASIADNNSANK	91	cats		sp|P53207|SNU71_YEAST	U1 small nuclear ribonucleoprotein component SNU71;	File: &quot;Y:\QE\08-19-19\QE08246.raw&quot;; SpectrumID: &quot;1263&quot;; scans: &quot;3438&quot; RTINSECONDS=1033 |id=1263|path=../gpm/archive/GPM80100003182.xml|source=F:\Dropbox\projects\MS5114_Sharma\mgf\QE08246.mgf|	1	YEAST	QE08246	WT-m7G
1264	-7.7	2.86	2018.9	0.4	3	0.75	12.22	artk	631	RTRPDNEDTGDVGESENK	648	kpkk		sp|P37838|NOP4_YEAST	Nucleolar protein 4; Nucleolar protein NOP77;	File: &quot;Y:\QE\08-19-19\QE08246.raw&quot;; SpectrumID: &quot;1264&quot;; scans: &quot;3439&quot; RTINSECONDS=1033 |id=1264|path=../gpm/archive/GPM80100003182.xml|source=F:\Dropbox\projects\MS5114_Sharma\mgf\QE08246.mgf|	1	YEAST	QE08246	WT-m7G
1265	-4.6	2.86	1329.59	0.2	2	0.667	13.4	hvqk	32	KTCSSCGYPAAK	43	trsy	C34+Carbamidomethyl; C37+Carbamidomethyl;	sp|P49166|RL37A_YEAST	60S ribosomal protein L37-A {ECO:0000303|PubMed:9559554}; L43; ...	File: &quot;Y:\QE\08-19-19\QE08246.raw&quot;; SpectrumID: &quot;1265&quot;; scans: &quot;3440&quot; RTINSECONDS=1033 |id=1265|path=../gpm/archive/GPM80100003182.xml|source=F:\Dropbox\projects\MS5114_Sharma\mgf\QE08246.mgf|	1	YEAST	QE08246	WT-m7G
1267	-4.4	2.72	2018.9	0	4	1	12.22	artk	631	RTRPDNEDTGDVGESENK	648	kpkk		sp|P37838|NOP4_YEAST	Nucleolar protein 4; Nucleolar protein NOP77;	File: &quot;Y:\QE\08-19-19\QE08246.raw&quot;; SpectrumID: &quot;1267&quot;; scans: &quot;3442&quot; RTINSECONDS=1034 |id=1267|path=../gpm/archive/GPM80100003182.xml|source=F:\Dropbox\projects\MS5114_Sharma\mgf\QE08246.mgf|	1	YEAST	QE08246	WT-m7G
1273	-4	2.92	1029.55	-0.1	3	0.75	17.5	ervk	24	VHFDQAGKK	32	vsrr		sp|Q12690|RL13A_YEAST	60S ribosomal protein L13-A {ECO:0000303|PubMed:9559554}; Large ...	File: &quot;Y:\QE\08-19-19\QE08246.raw&quot;; SpectrumID: &quot;1273&quot;; scans: &quot;3450&quot; RTINSECONDS=1035 |id=1273|path=../gpm/archive/GPM80100003182.xml|source=F:\Dropbox\projects\MS5114_Sharma\mgf\QE08246.mgf|	1	YEAST	QE08246	WT-m7G
1274	-6.5	2.64	900.562	0.1	2	0.5	18	delr	597	KAEVGLKR	604	vvtk		sp|P11484|SSB1_YEAST	Ribosome-associated molecular chaperone SSB1 {ECO:0000303|PubMed:11739779}; ...	File: &quot;Y:\QE\08-19-19\QE08246.raw&quot;; SpectrumID: &quot;1274&quot;; scans: &quot;3451&quot; RTINSECONDS=1035 |id=1274|path=../gpm/archive/GPM80100003182.xml|source=F:\Dropbox\projects\MS5114_Sharma\mgf\QE08246.mgf|	1	YEAST	QE08246	WT-m7G
1276	-10.2	2.9	1194.57	0.7	2	0.667	12.3	kvlk	51	QTHPDTGISQK	61	smsi	Q51+Ammonia-loss;	sp|P02294|H2B2_YEAST	Histone H2B.2;	File: &quot;Y:\QE\08-19-19\QE08246.raw&quot;; SpectrumID: &quot;1276&quot;; scans: &quot;3453&quot; RTINSECONDS=1035 |id=1276|path=../gpm/archive/GPM80100003182.xml|source=F:\Dropbox\projects\MS5114_Sharma\mgf\QE08246.mgf|	1	YEAST	QE08246	WT-m7G
1277	-3.1	2.74	1032.44	0.5	2	1	12.66	fndr	59	YDQSYGGSR	67	yhdd		sp|P25555|GBP2_YEAST	Single-strand telomeric DNA-binding protein GBP2; G-strand-binding ...	File: &quot;Y:\QE\08-19-19\QE08246.raw&quot;; SpectrumID: &quot;1277&quot;; scans: &quot;3454&quot; RTINSECONDS=1035 |id=1277|path=../gpm/archive/GPM80100003182.xml|source=F:\Dropbox\projects\MS5114_Sharma\mgf\QE08246.mgf|	1	YEAST	QE08246	WT-m7G
1280	-5.2	2.95	1173.5	-0.8	2	1	12.72	lprr	240	ETSSSAYSADR	250	ygss		sp|Q00916|RU17_YEAST	U1 small nuclear ribonucleoprotein 70 kDa homolog; U1 70K; U1 ...	File: &quot;Y:\QE\08-19-19\QE08246.raw&quot;; SpectrumID: &quot;1280&quot;; scans: &quot;3457&quot; RTINSECONDS=1035 |id=1280|path=../gpm/archive/GPM80100003182.xml|source=F:\Dropbox\projects\MS5114_Sharma\mgf\QE08246.mgf|	1	YEAST	QE08246	WT-m7G
1281	-4.7	2.91	1151.63	1.5	2	0.4	17.8	prrr	7	GLAYHHTKPK	16	gqls		sp|Q03782|SNU56_YEAST	56 kDa U1 small nuclear ribonucleoprotein component;	File: &quot;Y:\QE\08-19-19\QE08246.raw&quot;; SpectrumID: &quot;1281&quot;; scans: &quot;3458&quot; RTINSECONDS=1035 |id=1281|path=../gpm/archive/GPM80100003182.xml|source=F:\Dropbox\projects\MS5114_Sharma\mgf\QE08246.mgf|	1	YEAST	QE08246	WT-m7G
1283	-10.8	2.73	1414.64	0.6	2	0.667	21.18	[m	2	TDETAHPTQSASK	14	qesa	T2+Acetyl;	sp|P39935|IF4F1_YEAST	Eukaryotic initiation factor 4F subunit p150; eIF-4F p150; eIF4F ...	File: &quot;Y:\QE\08-19-19\QE08246.raw&quot;; SpectrumID: &quot;1283&quot;; scans: &quot;3460&quot; RTINSECONDS=1035 |id=1283|path=../gpm/archive/GPM80100003182.xml|source=F:\Dropbox\projects\MS5114_Sharma\mgf\QE08246.mgf|	1	YEAST	QE08246	WT-m7G
1288	-2.6	3.11	925.51	-0.9	3	0.75	17.07	lvck	49	KADVDLHK	56	rage		sp|P0CX55|RS18A_YEAST	40S ribosomal protein S18-A {ECO:0000303|PubMed:9559554}; Small ...	File: &quot;Y:\QE\08-19-19\QE08246.raw&quot;; SpectrumID: &quot;1288&quot;; scans: &quot;3466&quot; RTINSECONDS=1036 |id=1288|path=../gpm/archive/GPM80100003182.xml|source=F:\Dropbox\projects\MS5114_Sharma\mgf\QE08246.mgf|	1	YEAST	QE08246	WT-m7G
1290	-2.8	2.81	681.31	0	2	0.667	17.39	egsk	35	SHPFGH	40	alva		sp|P0C2H6|RL27A_YEAST	60S ribosomal protein L27-A {ECO:0000303|PubMed:9559554}; Large ...	File: &quot;Y:\QE\08-19-19\QE08246.raw&quot;; SpectrumID: &quot;1290&quot;; scans: &quot;3468&quot; RTINSECONDS=1036 |id=1290|path=../gpm/archive/GPM80100003182.xml|source=F:\Dropbox\projects\MS5114_Sharma\mgf\QE08246.mgf|	1	YEAST	QE08246	WT-m7G
1292	-7.4	2.75	1029.55	0.4	2	0.5	17.5	ervk	24	VHFDQAGKK	32	vsrr		sp|Q12690|RL13A_YEAST	60S ribosomal protein L13-A {ECO:0000303|PubMed:9559554}; Large ...	File: &quot;Y:\QE\08-19-19\QE08246.raw&quot;; SpectrumID: &quot;1292&quot;; scans: &quot;3470&quot; RTINSECONDS=1037 |id=1292|path=../gpm/archive/GPM80100003182.xml|source=F:\Dropbox\projects\MS5114_Sharma\mgf\QE08246.mgf|	1	YEAST	QE08246	WT-m7G
1293	-4.5	3.03	930.479	0.2	2	0.5	13.3	rvkv	25	HFDQAGKK	32	vsrr		sp|Q12690|RL13A_YEAST	60S ribosomal protein L13-A {ECO:0000303|PubMed:9559554}; Large ...	File: &quot;Y:\QE\08-19-19\QE08246.raw&quot;; SpectrumID: &quot;1293&quot;; scans: &quot;3471&quot; RTINSECONDS=1037 |id=1293|path=../gpm/archive/GPM80100003182.xml|source=F:\Dropbox\projects\MS5114_Sharma\mgf\QE08246.mgf|	1	YEAST	QE08246	WT-m7G
1295	-3.5	2.91	772.468	-0.6	2	0.667	16.79	elrk	598	AEVGLKR	604	vvtk		sp|P11484|SSB1_YEAST	Ribosome-associated molecular chaperone SSB1 {ECO:0000303|PubMed:11739779}; ...	File: &quot;Y:\QE\08-19-19\QE08246.raw&quot;; SpectrumID: &quot;1295&quot;; scans: &quot;3473&quot; RTINSECONDS=1037 |id=1295|path=../gpm/archive/GPM80100003182.xml|source=F:\Dropbox\projects\MS5114_Sharma\mgf\QE08246.mgf|	1	YEAST	QE08246	WT-m7G
1297	-6.6	2.87	1339.6	0.6	2	1	10.7	gghk	577	SSSSGSVGESSSKGP	591	ry]		sp|K1C10_HUMAN|	Keratin, type I cytoskeletal 10; Cytokeratin-10; CK-10; Keratin-10; ...	File: &quot;Y:\QE\08-19-19\QE08246.raw&quot;; SpectrumID: &quot;1297&quot;; scans: &quot;3475&quot; RTINSECONDS=1037 |id=1297|path=../gpm/archive/GPM80100003182.xml|source=F:\Dropbox\projects\MS5114_Sharma\mgf\QE08246.mgf|	1	HUMAN|	QE08246	WT-m7G
1300	-2.4	2.92	906.377	-0.7	3	1	17.27	lvar	703	CHAEFDK	709	gwtd	C703+Carbamidomethyl;	sp|P39935|IF4F1_YEAST	Eukaryotic initiation factor 4F subunit p150; eIF-4F p150; eIF4F ...	File: &quot;Y:\QE\08-19-19\QE08246.raw&quot;; SpectrumID: &quot;1300&quot;; scans: &quot;3481&quot; RTINSECONDS=1038 |id=1300|path=../gpm/archive/GPM80100003182.xml|source=F:\Dropbox\projects\MS5114_Sharma\mgf\QE08246.mgf|	1	YEAST	QE08246	WT-m7G
1302	-6.4	2.91	838.453	-0.7	2	0.667	17.26	ygvr	18	YGSSLRR	24	qvkk		sp|P0CX26|RL43B_YEAST	60S ribosomal protein L43-B {ECO:0000303|PubMed:9559554}; L37a; ...	File: &quot;Y:\QE\08-19-19\QE08246.raw&quot;; SpectrumID: &quot;1302&quot;; scans: &quot;3483&quot; RTINSECONDS=1038 |id=1302|path=../gpm/archive/GPM80100003182.xml|source=F:\Dropbox\projects\MS5114_Sharma\mgf\QE08246.mgf|	1	YEAST	QE08246	WT-m7G
1304	-5.7	2.82	2372.14	0.2	4	0.667	12.02	artk	631	RTRPDNEDTGDVGESENKKPK	651	keea		sp|P37838|NOP4_YEAST	Nucleolar protein 4; Nucleolar protein NOP77;	File: &quot;Y:\QE\08-19-19\QE08246.raw&quot;; SpectrumID: &quot;1304&quot;; scans: &quot;3485&quot; RTINSECONDS=1038 |id=1304|path=../gpm/archive/GPM80100003182.xml|source=F:\Dropbox\projects\MS5114_Sharma\mgf\QE08246.mgf|	1	YEAST	QE08246	WT-m7G
1305	-2.3	2.83	872.52	-0.7	2	0.667	15.7	likr	460	NTAIPTKK	467	sqif		sp|P16474|BIP_YEAST	Endoplasmic reticulum chaperone BiP {ECO:0000305}; EC 3.6.4.10 ...	File: &quot;Y:\QE\08-19-19\QE08246.raw&quot;; SpectrumID: &quot;1305&quot;; scans: &quot;3486&quot; RTINSECONDS=1039 |id=1305|path=../gpm/archive/GPM80100003182.xml|source=F:\Dropbox\projects\MS5114_Sharma\mgf\QE08246.mgf|	1	YEAST	QE08246	WT-m7G
1306	-3.8	2.94	1090.56	-0.1	2	0.667	14.8	qttk	44	KNQSPQNFK	52	vikc		sp|P38828|LSM12_YEAST	Protein LSM12; Sm-like protein 12;	File: &quot;Y:\QE\08-19-19\QE08246.raw&quot;; SpectrumID: &quot;1306&quot;; scans: &quot;3487&quot; RTINSECONDS=1039 |id=1306|path=../gpm/archive/GPM80100003182.xml|source=F:\Dropbox\projects\MS5114_Sharma\mgf\QE08246.mgf|	1	YEAST	QE08246	WT-m7G
1309	-2.8	2.95	1077.51	930.9	2	1	12.68	eker	161	VNGESNEVTK	170	frtd	N162+Deamidated;	sp|P53297|PBP1_YEAST	PAB1-binding protein 1;	File: &quot;Y:\QE\08-19-19\QE08246.raw&quot;; SpectrumID: &quot;1309&quot;; scans: &quot;3490&quot; RTINSECONDS=1039 |id=1309|path=../gpm/archive/GPM80100003182.xml|source=F:\Dropbox\projects\MS5114_Sharma\mgf\QE08246.mgf|	1	YEAST	QE08246	WT-m7G
1316	-9.8	2.96	1463.59	0.1	3	1	12.47	efak	76	TCVADESHAGCEK	88	slht	C77+Carbamidomethyl; C86+Carbamidomethyl;	sp|ALBU_BOVIN|	Serum albumin; BSA; Bos d 6; Flags: Precursor;	File: &quot;Y:\QE\08-19-19\QE08246.raw&quot;; SpectrumID: &quot;1316&quot;; scans: &quot;3498&quot; RTINSECONDS=1040 |id=1316|path=../gpm/archive/GPM80100003182.xml|source=F:\Dropbox\projects\MS5114_Sharma\mgf\QE08246.mgf|	1	BOVIN|	QE08246	WT-m7G
1317	-11.6	3.23	2759.17	-0.9	4	0.8	10.81	vqkk	24	HSTQDSTTDNGSKENDHSSQAINER	48	tvpe	N33+Deamidated;	sp|P53254|UTP22_YEAST	U3 small nucleolar RNA-associated protein 22; U3 snoRNA-associated ...	File: &quot;Y:\QE\08-19-19\QE08246.raw&quot;; SpectrumID: &quot;1317&quot;; scans: &quot;3499&quot; RTINSECONDS=1040 |id=1317|path=../gpm/archive/GPM80100003182.xml|source=F:\Dropbox\projects\MS5114_Sharma\mgf\QE08246.mgf|	1	YEAST	QE08246	WT-m7G
1318	-4.5	2.84	906.377	-0.1	2	0.667	17.27	lvar	703	CHAEFDK	709	gwtd	C703+Carbamidomethyl;	sp|P39935|IF4F1_YEAST	Eukaryotic initiation factor 4F subunit p150; eIF-4F p150; eIF4F ...	File: &quot;Y:\QE\08-19-19\QE08246.raw&quot;; SpectrumID: &quot;1318&quot;; scans: &quot;3500&quot; RTINSECONDS=1040 |id=1318|path=../gpm/archive/GPM80100003182.xml|source=F:\Dropbox\projects\MS5114_Sharma\mgf\QE08246.mgf|	1	YEAST	QE08246	WT-m7G
1321	-5.9	2.6	830.455	0	2	0.667	16.06	ikvk	188	IMRDPAK	194	srtg		sp|P05750|RS3_YEAST	40S ribosomal protein S3 {ECO:0000303|PubMed:9559554}; RP13; Small ribosomal subunit protein uS3 {ECO:0000303|PubMed:24524803}; YS3;	File: &quot;Y:\QE\08-19-19\QE08246.raw&quot;; SpectrumID: &quot;1321&quot;; scans: &quot;3503&quot; RTINSECONDS=1040 |id=1321|path=../gpm/archive/GPM80100003182.xml|source=F:\Dropbox\projects\MS5114_Sharma\mgf\QE08246.mgf|	1	YEAST	QE08246	WT-m7G
1322	-2.5	2.95	981.527	-1.1	2	0.4	7.6	rrgl	9	AYHHTKPK	16	gqls		sp|Q03782|SNU56_YEAST	56 kDa U1 small nuclear ribonucleoprotein component;	File: &quot;Y:\QE\08-19-19\QE08246.raw&quot;; SpectrumID: &quot;1322&quot;; scans: &quot;3504&quot; RTINSECONDS=1040 |id=1322|path=../gpm/archive/GPM80100003182.xml|source=F:\Dropbox\projects\MS5114_Sharma\mgf\QE08246.mgf|	1	YEAST	QE08246	WT-m7G
1327	-8.7	2.84	2372.14	0.3	5	0.833	12.02	artk	631	RTRPDNEDTGDVGESENKKPK	651	keea		sp|P37838|NOP4_YEAST	Nucleolar protein 4; Nucleolar protein NOP77;	File: &quot;Y:\QE\08-19-19\QE08246.raw&quot;; SpectrumID: &quot;1327&quot;; scans: &quot;3509&quot; RTINSECONDS=1041 |id=1327|path=../gpm/archive/GPM80100003182.xml|source=F:\Dropbox\projects\MS5114_Sharma\mgf\QE08246.mgf|	1	YEAST	QE08246	WT-m7G
1329	-2.9	2.93	1793.83	0.2	3	0.75	15.35	slik	420	EVETEKEEVKEDDSK	434	kekk		sp|P33322|CBF5_YEAST	H/ACA ribonucleoprotein complex subunit CBF5; EC 5.4.99.- {ECO:0000269|PubMed:21131909, ...	File: &quot;Y:\QE\08-19-19\QE08246.raw&quot;; SpectrumID: &quot;1329&quot;; scans: &quot;3511&quot; RTINSECONDS=1041 |id=1329|path=../gpm/archive/GPM80100003182.xml|source=F:\Dropbox\projects\MS5114_Sharma\mgf\QE08246.mgf|	1	YEAST	QE08246	WT-m7G
1331	-2.2	2.95	1153.56	0.4	2	0.667	13.64	qmik	657	DQNGNHVIQK	666	aiet	N659+Deamidated;	sp|Q07807|PUF3_YEAST	mRNA-binding protein PUF3; Pumilio homology domain family member ...	File: &quot;Y:\QE\08-19-19\QE08246.raw&quot;; SpectrumID: &quot;1331&quot;; scans: &quot;3513&quot; RTINSECONDS=1041 |id=1331|path=../gpm/archive/GPM80100003182.xml|source=F:\Dropbox\projects\MS5114_Sharma\mgf\QE08246.mgf|	1	YEAST	QE08246	WT-m7G
1332	-5.7	3	1445.68	1.4	2	0.667	10.5	kkpk	652	KEEATTPTNPDDK	664	kmgd		sp|P37838|NOP4_YEAST	Nucleolar protein 4; Nucleolar protein NOP77;	File: &quot;Y:\QE\08-19-19\QE08246.raw&quot;; SpectrumID: &quot;1332&quot;; scans: &quot;3514&quot; RTINSECONDS=1041 |id=1332|path=../gpm/archive/GPM80100003182.xml|source=F:\Dropbox\projects\MS5114_Sharma\mgf\QE08246.mgf|	1	YEAST	QE08246	WT-m7G
1336	-3.7	2.79	1129.58	0.1	2	0.667	13.81	rfnr	106	ENKVSPADAAK	116	kal]		sp|P39938|RS26A_YEAST	40S ribosomal protein S26-A {ECO:0000303|PubMed:9559554}; Small ...	File: &quot;Y:\QE\08-19-19\QE08246.raw&quot;; SpectrumID: &quot;1336&quot;; scans: &quot;3521&quot; RTINSECONDS=1042 |id=1336|path=../gpm/archive/GPM80100003182.xml|source=F:\Dropbox\projects\MS5114_Sharma\mgf\QE08246.mgf|	1	YEAST	QE08246	WT-m7G
1340	-3.5	2.59	987.547	-0.7	2	0.667	14.6	rnkk	421	ASKPTLNEK	429	sktt		sp|P32644|ECM32_YEAST	Putative ATP-dependent RNA helicase ECM32; EC 3.6.4.13; DNA helicase ...	File: &quot;Y:\QE\08-19-19\QE08246.raw&quot;; SpectrumID: &quot;1340&quot;; scans: &quot;3525&quot; RTINSECONDS=1043 |id=1340|path=../gpm/archive/GPM80100003182.xml|source=F:\Dropbox\projects\MS5114_Sharma\mgf\QE08246.mgf|	1	YEAST	QE08246	WT-m7G
1346	-5.4	2.97	1019.48	-0.8	2	1	15.77	iwvr	123	AVNTGMEPGK	132	tsff	M128+Oxidation;	sp|P05317|RLA0_YEAST	60S acidic ribosomal protein P0 {ECO:0000303|PubMed:9559554}; ...	File: &quot;Y:\QE\08-19-19\QE08246.raw&quot;; SpectrumID: &quot;1346&quot;; scans: &quot;3531&quot; RTINSECONDS=1043 |id=1346|path=../gpm/archive/GPM80100003182.xml|source=F:\Dropbox\projects\MS5114_Sharma\mgf\QE08246.mgf|	1	YEAST	QE08246	WT-m7G
1348	-8.9	2.71	1910.9	-0.7	3	0.75	14.5	etlr	273	NLSTVGEHSSGHQQSTNK	290	ntkv		sp|P53292|RT35_YEAST	37S ribosomal protein S35, mitochondrial; Mitochondrial small ...	File: &quot;Y:\QE\08-19-19\QE08246.raw&quot;; SpectrumID: &quot;1348&quot;; scans: &quot;3533&quot; RTINSECONDS=1044 |id=1348|path=../gpm/archive/GPM80100003182.xml|source=F:\Dropbox\projects\MS5114_Sharma\mgf\QE08246.mgf|	1	YEAST	QE08246	WT-m7G
1350	-4.1	3.08	1177.58	-0.3	2	1	14.6	mvrk	252	NNSQALSTSQK	262	fdlr		sp|Q03508|YM8F_YEAST	Uncharacterized protein YMR265C;	File: &quot;Y:\QE\08-19-19\QE08246.raw&quot;; SpectrumID: &quot;1350&quot;; scans: &quot;3535&quot; RTINSECONDS=1044 |id=1350|path=../gpm/archive/GPM80100003182.xml|source=F:\Dropbox\projects\MS5114_Sharma\mgf\QE08246.mgf|	1	YEAST	QE08246	WT-m7G
1353	-2.9	2.82	1116.59	-2	2	0.667	15.98	qgek	287	GQIKEESTPK	296	vltf		sp|P39935|IF4F1_YEAST	Eukaryotic initiation factor 4F subunit p150; eIF-4F p150; eIF4F ...	File: &quot;Y:\QE\08-19-19\QE08246.raw&quot;; SpectrumID: &quot;1353&quot;; scans: &quot;3539&quot; RTINSECONDS=1044 |id=1353|path=../gpm/archive/GPM80100003182.xml|source=F:\Dropbox\projects\MS5114_Sharma\mgf\QE08246.mgf|	1	YEAST	QE08246	WT-m7G
1355	-7	2.97	1185.58	-0.3	3	0.75	18.4	qvkr	153	HSYAQSSHIR	162	airk		sp|P23248|RS3A2_YEAST	40S ribosomal protein S1-B {ECO:0000255|HAMAP-Rule:MF_03122, ECO:0000303|PubMed:9559554}; RP10B; Small ribosomal subunit protein eS1-B {ECO:0000303|PubMed:24524803};	File: &quot;Y:\QE\08-19-19\QE08246.raw&quot;; SpectrumID: &quot;1355&quot;; scans: &quot;3542&quot; RTINSECONDS=1045 |id=1355|path=../gpm/archive/GPM80100003182.xml|source=F:\Dropbox\projects\MS5114_Sharma\mgf\QE08246.mgf|	1	YEAST	QE08246	WT-m7G
1357	-2.7	3.19	1129.58	-0.5	3	1	13.81	rfnr	106	ENKVSPADAAK	116	kal]		sp|P39938|RS26A_YEAST	40S ribosomal protein S26-A {ECO:0000303|PubMed:9559554}; Small ...	File: &quot;Y:\QE\08-19-19\QE08246.raw&quot;; SpectrumID: &quot;1357&quot;; scans: &quot;3544&quot; RTINSECONDS=1045 |id=1357|path=../gpm/archive/GPM80100003182.xml|source=F:\Dropbox\projects\MS5114_Sharma\mgf\QE08246.mgf|	1	YEAST	QE08246	WT-m7G
1358	-5.8	2.45	1445.68	0.3	3	1	10.5	kkpk	652	KEEATTPTNPDDK	664	kmgd		sp|P37838|NOP4_YEAST	Nucleolar protein 4; Nucleolar protein NOP77;	File: &quot;Y:\QE\08-19-19\QE08246.raw&quot;; SpectrumID: &quot;1358&quot;; scans: &quot;3545&quot; RTINSECONDS=1045 |id=1358|path=../gpm/archive/GPM80100003182.xml|source=F:\Dropbox\projects\MS5114_Sharma\mgf\QE08246.mgf|	1	YEAST	QE08246	WT-m7G
1360	-12.5	2.94	1855.89	0.1	4	1	11.8	sdmk	396	NDGGKPTTDNDKAGPNVR	413	mdli		sp|P25339|PUF4_YEAST	Pumilio homology domain family member 4;	File: &quot;Y:\QE\08-19-19\QE08246.raw&quot;; SpectrumID: &quot;1360&quot;; scans: &quot;3547&quot; RTINSECONDS=1045 |id=1360|path=../gpm/archive/GPM80100003182.xml|source=F:\Dropbox\projects\MS5114_Sharma\mgf\QE08246.mgf|	1	YEAST	QE08246	WT-m7G
1361	-9.9	2.74	1855.89	-0.5	3	0.75	11.8	sdmk	396	NDGGKPTTDNDKAGPNVR	413	mdli		sp|P25339|PUF4_YEAST	Pumilio homology domain family member 4;	File: &quot;Y:\QE\08-19-19\QE08246.raw&quot;; SpectrumID: &quot;1361&quot;; scans: &quot;3548&quot; RTINSECONDS=1045 |id=1361|path=../gpm/archive/GPM80100003182.xml|source=F:\Dropbox\projects\MS5114_Sharma\mgf\QE08246.mgf|	1	YEAST	QE08246	WT-m7G
1363	-4.1	3.01	1176.6	-0.5	3	0.75	19.55	pfqr	604	REMEQDLKK	612	iceg		sp|P13099|TOP3_YEAST	DNA topoisomerase 3; EC 5.6.2.1 {ECO:0000255|PROSITE-ProRule:PRU10131}; ...	File: &quot;Y:\QE\08-19-19\QE08246.raw&quot;; SpectrumID: &quot;1363&quot;; scans: &quot;3550&quot; RTINSECONDS=1045 |id=1363|path=../gpm/archive/GPM80100003182.xml|source=F:\Dropbox\projects\MS5114_Sharma\mgf\QE08246.mgf|	1	YEAST	QE08246	WT-m7G
1365	-2.1	2.98	957.479	-0.3	3	1	16.02	hvlk	306	KQYEAYR	312	lekm		sp|P04147|PABP_YEAST	Polyadenylate-binding protein, cytoplasmic and nuclear; PABP; ...	File: &quot;Y:\QE\08-19-19\QE08246.raw&quot;; SpectrumID: &quot;1365&quot;; scans: &quot;3554&quot; RTINSECONDS=1046 |id=1365|path=../gpm/archive/GPM80100003182.xml|source=F:\Dropbox\projects\MS5114_Sharma\mgf\QE08246.mgf|	1	YEAST	QE08246	WT-m7G
1368	-2.7	2.95	1000.51	-0.2	2	1	13.42	kysr	578	QESNAPINK	586	nynp		sp|P23293|BUR1_YEAST	Serine/threonine-protein kinase BUR1; EC 2.7.11.22; EC 2.7.11.23; ...	File: &quot;Y:\QE\08-19-19\QE08246.raw&quot;; SpectrumID: &quot;1368&quot;; scans: &quot;3557&quot; RTINSECONDS=1046 |id=1368|path=../gpm/archive/GPM80100003182.xml|source=F:\Dropbox\projects\MS5114_Sharma\mgf\QE08246.mgf|	1	YEAST	QE08246	WT-m7G
1369	-2.7	2.85	838.514	-0.8	2	0.5	22.06	ldyk	10	KALEHLK	16	tyss		sp|P50094|IMDH4_YEAST	Inosine-5—-monophosphate dehydrogenase 4 {ECO:0000255|HAMAP-Rule:MF_03156}; ...	File: &quot;Y:\QE\08-19-19\QE08246.raw&quot;; SpectrumID: &quot;1369&quot;; scans: &quot;3558&quot; RTINSECONDS=1047 |id=1369|path=../gpm/archive/GPM80100003182.xml|source=F:\Dropbox\projects\MS5114_Sharma\mgf\QE08246.mgf|	1	YEAST	QE08246	WT-m7G
1370	-3.5	3.12	912.49	0.1	2	0.667	16.1	qdlk	165	SQHISVNK	172	vkgi		sp|P25379|STDH_YEAST	Catabolic L-serine/threonine dehydratase; Includes: L-serine dehydratase; EC 4.3.1.17; L-serine deaminase; Includes: L-threonine dehydratase; EC 4.3.1.19; L-threonine deaminase;	File: &quot;Y:\QE\08-19-19\QE08246.raw&quot;; SpectrumID: &quot;1370&quot;; scans: &quot;3559&quot; RTINSECONDS=1047 |id=1370|path=../gpm/archive/GPM80100003182.xml|source=F:\Dropbox\projects\MS5114_Sharma\mgf\QE08246.mgf|	1	YEAST	QE08246	WT-m7G
1376	-5.4	3.1	1653.86	-0.7	3	0.6	19.98	nfar	952	ELQREEQKHELSK	964	dfsn		sp|P30771|NAM7_YEAST	ATP-dependent helicase NAM7; EC 3.6.4.-; Nonsense-mediated mRNA ...	File: &quot;Y:\QE\08-19-19\QE08246.raw&quot;; SpectrumID: &quot;1376&quot;; scans: &quot;3565&quot; RTINSECONDS=1047 |id=1376|path=../gpm/archive/GPM80100003182.xml|source=F:\Dropbox\projects\MS5114_Sharma\mgf\QE08246.mgf|	1	YEAST	QE08246	WT-m7G
1384	-4.4	2.58	803.416	-0.2	2	0.667	16.36	vkgk	13	HLSYQR	18	skrv		sp|P05744|RL33A_YEAST	60S ribosomal protein L33-A {ECO:0000303|PubMed:9559554}; L37; ...	File: &quot;Y:\QE\08-19-19\QE08246.raw&quot;; SpectrumID: &quot;1384&quot;; scans: &quot;3575&quot; RTINSECONDS=1048 |id=1384|path=../gpm/archive/GPM80100003182.xml|source=F:\Dropbox\projects\MS5114_Sharma\mgf\QE08246.mgf|	1	YEAST	QE08246	WT-m7G
1385	-3.4	2.6	717.371	-0.7	2	0.667	10.69	kvki	189	MRDPAK	194	srtg		sp|P05750|RS3_YEAST	40S ribosomal protein S3 {ECO:0000303|PubMed:9559554}; RP13; Small ribosomal subunit protein uS3 {ECO:0000303|PubMed:24524803}; YS3;	File: &quot;Y:\QE\08-19-19\QE08246.raw&quot;; SpectrumID: &quot;1385&quot;; scans: &quot;3576&quot; RTINSECONDS=1049 |id=1385|path=../gpm/archive/GPM80100003182.xml|source=F:\Dropbox\projects\MS5114_Sharma\mgf\QE08246.mgf|	1	YEAST	QE08246	WT-m7G
1388	-4.6	2.92	978.399	0.1	2	0.667	17.15	lvar	663	CHEEFEK	669	gwad	C663+Carbamidomethyl;	sp|P39936|IF4F2_YEAST	Eukaryotic initiation factor 4F subunit p130; eIF-4F p130; eIF4F ...	File: &quot;Y:\QE\08-19-19\QE08246.raw&quot;; SpectrumID: &quot;1388&quot;; scans: &quot;3579&quot; RTINSECONDS=1049 |id=1388|path=../gpm/archive/GPM80100003182.xml|source=F:\Dropbox\projects\MS5114_Sharma\mgf\QE08246.mgf|	1	YEAST	QE08246	WT-m7G
1390	-2.9	2.98	909.538	-0.4	3	0.75	19.4	gtpr	796	RIAGIHSR	803	rkfk		sp|P16521|EF3A_YEAST	Elongation factor 3A; EF-3; EF-3A; Eukaryotic elongation factor ...	File: &quot;Y:\QE\08-19-19\QE08246.raw&quot;; SpectrumID: &quot;1390&quot;; scans: &quot;3581&quot; RTINSECONDS=1049 |id=1390|path=../gpm/archive/GPM80100003182.xml|source=F:\Dropbox\projects\MS5114_Sharma\mgf\QE08246.mgf|	1	YEAST	QE08246	WT-m7G
1393	-4.1	3.27	1154.62	-0.5	3	1	15.7	asvk	301	TPQHVTGSVTK	311	svtf		sp|P39936|IF4F2_YEAST	Eukaryotic initiation factor 4F subunit p130; eIF-4F p130; eIF4F ...	File: &quot;Y:\QE\08-19-19\QE08246.raw&quot;; SpectrumID: &quot;1393&quot;; scans: &quot;3584&quot; RTINSECONDS=1049 |id=1393|path=../gpm/archive/GPM80100003182.xml|source=F:\Dropbox\projects\MS5114_Sharma\mgf\QE08246.mgf|	1	YEAST	QE08246	WT-m7G
1395	-3.4	2.93	1125.54	0.2	2	1	12.53	[m	2	TTTSTTSVDGR	12	tsst		sp|Q07362|PBP4_YEAST	Protein PBP4; PBP1-binding protein 4;	File: &quot;Y:\QE\08-19-19\QE08246.raw&quot;; SpectrumID: &quot;1395&quot;; scans: &quot;3586&quot; RTINSECONDS=1049 |id=1395|path=../gpm/archive/GPM80100003182.xml|source=F:\Dropbox\projects\MS5114_Sharma\mgf\QE08246.mgf|	1	YEAST	QE08246	WT-m7G
1399	-11.9	2.66	1251.57	0.4	2	1	13.8	rnnr	497	FSGNSTAPNNSR	508	npvn		sp|P23293|BUR1_YEAST	Serine/threonine-protein kinase BUR1; EC 2.7.11.22; EC 2.7.11.23; ...	File: &quot;Y:\QE\08-19-19\QE08246.raw&quot;; SpectrumID: &quot;1399&quot;; scans: &quot;3590&quot; RTINSECONDS=1050 |id=1399|path=../gpm/archive/GPM80100003182.xml|source=F:\Dropbox\projects\MS5114_Sharma\mgf\QE08246.mgf|	1	YEAST	QE08246	WT-m7G
1405	-3.1	2.89	1146.6	0.2	3	1	15.56	gkkk	126	NVKEEETVAK	135	skna		sp|P0CX40|RS8B_YEAST	40S ribosomal protein S8-B {ECO:0000303|PubMed:9559554}; RP19; ...	File: &quot;Y:\QE\08-19-19\QE08246.raw&quot;; SpectrumID: &quot;1405&quot;; scans: &quot;3597&quot; RTINSECONDS=1051 |id=1405|path=../gpm/archive/GPM80100003182.xml|source=F:\Dropbox\projects\MS5114_Sharma\mgf\QE08246.mgf|	1	YEAST	QE08246	WT-m7G
1406	-5.4	2.78	1146.6	0.2	2	0.667	15.56	gkkk	126	NVKEEETVAK	135	skna		sp|P0CX40|RS8B_YEAST	40S ribosomal protein S8-B {ECO:0000303|PubMed:9559554}; RP19; ...	File: &quot;Y:\QE\08-19-19\QE08246.raw&quot;; SpectrumID: &quot;1406&quot;; scans: &quot;3598&quot; RTINSECONDS=1051 |id=1406|path=../gpm/archive/GPM80100003182.xml|source=F:\Dropbox\projects\MS5114_Sharma\mgf\QE08246.mgf|	1	YEAST	QE08246	WT-m7G
1407	-4.7	2.98	1069.47	0.1	2	1	24.85	kayr	417	GMGSIDAMQK	426	tgtk	M418+Oxidation; M424+Oxidation;	sp|P50095|IMDH3_YEAST	Inosine-5—-monophosphate dehydrogenase 3 {ECO:0000255|HAMAP-Rule:MF_03156}; ...	File: &quot;Y:\QE\08-19-19\QE08246.raw&quot;; SpectrumID: &quot;1407&quot;; scans: &quot;3599&quot; RTINSECONDS=1051 |id=1407|path=../gpm/archive/GPM80100003182.xml|source=F:\Dropbox\projects\MS5114_Sharma\mgf\QE08246.mgf|	1	YEAST	QE08246	WT-m7G
1410	-10.8	3.2	1154.62	-0.3	2	0.667	15.7	asvk	301	TPQHVTGSVTK	311	svtf		sp|P39936|IF4F2_YEAST	Eukaryotic initiation factor 4F subunit p130; eIF-4F p130; eIF4F ...	File: &quot;Y:\QE\08-19-19\QE08246.raw&quot;; SpectrumID: &quot;1410&quot;; scans: &quot;3602&quot; RTINSECONDS=1051 |id=1410|path=../gpm/archive/GPM80100003182.xml|source=F:\Dropbox\projects\MS5114_Sharma\mgf\QE08246.mgf|	1	YEAST	QE08246	WT-m7G
1415	-2.4	2.76	1082.48	0.4	2	1	20.79	anek	155	STMQELNSR	163	lasy	M157+Oxidation; N161+Deamidated;	sp|K1C9_HUMAN|	Keratin, type I cytoskeletal 9; Cytokeratin-9; CK-9; Keratin-9; ...	File: &quot;Y:\QE\08-19-19\QE08246.raw&quot;; SpectrumID: &quot;1415&quot;; scans: &quot;3607&quot; RTINSECONDS=1051 |id=1415|path=../gpm/archive/GPM80100003182.xml|source=F:\Dropbox\projects\MS5114_Sharma\mgf\QE08246.mgf|	1	HUMAN|	QE08246	WT-m7G
1416	-4	2.91	844.463	-0.5	2	0.667	15.07	hstk	17	RLDTPSR	23	yllr		sp|Q08920|NCBP2_YEAST	Nuclear cap-binding protein subunit 2; 20 kDa nuclear cap-binding ...	File: &quot;Y:\QE\08-19-19\QE08246.raw&quot;; SpectrumID: &quot;1416&quot;; scans: &quot;3609&quot; RTINSECONDS=1052 |id=1416|path=../gpm/archive/GPM80100003182.xml|source=F:\Dropbox\projects\MS5114_Sharma\mgf\QE08246.mgf|	1	YEAST	QE08246	WT-m7G
1417	-5	2.99	1211.6	-0.3	3	1	12.3	kvlk	51	QTHPDTGISQK	61	smsi		sp|P02294|H2B2_YEAST	Histone H2B.2;	File: &quot;Y:\QE\08-19-19\QE08246.raw&quot;; SpectrumID: &quot;1417&quot;; scans: &quot;3610&quot; RTINSECONDS=1052 |id=1417|path=../gpm/archive/GPM80100003182.xml|source=F:\Dropbox\projects\MS5114_Sharma\mgf\QE08246.mgf|	1	YEAST	QE08246	WT-m7G
1421	-2.4	2.58	628.366	-0.3	2	1	13.66	veek	128	SPVPTK	133	ieit		sp|P39935|IF4F1_YEAST	Eukaryotic initiation factor 4F subunit p150; eIF-4F p150; eIF4F ...	File: &quot;Y:\QE\08-19-19\QE08246.raw&quot;; SpectrumID: &quot;1421&quot;; scans: &quot;3614&quot; RTINSECONDS=1052 |id=1421|path=../gpm/archive/GPM80100003182.xml|source=F:\Dropbox\projects\MS5114_Sharma\mgf\QE08246.mgf|	1	YEAST	QE08246	WT-m7G
1422	-3.6	2.92	1096.5	-0.3	3	1	13.62	mipr	334	DEDPHSQIR	342	afkl		sp|P53063|DXO_YEAST	Decapping nuclease RAI1; EC 3.6.1.-; RAT1-interacting protein; ...	File: &quot;Y:\QE\08-19-19\QE08246.raw&quot;; SpectrumID: &quot;1422&quot;; scans: &quot;3615&quot; RTINSECONDS=1052 |id=1422|path=../gpm/archive/GPM80100003182.xml|source=F:\Dropbox\projects\MS5114_Sharma\mgf\QE08246.mgf|	1	YEAST	QE08246	WT-m7G
1427	-3.6	2.78	961.372	-0.1	2	0.667	17.15	lvar	663	CHEEFEK	669	gwad	C663+Carbamidomethyl; C663+Ammonia-loss;	sp|P39936|IF4F2_YEAST	Eukaryotic initiation factor 4F subunit p130; eIF-4F p130; eIF4F ...	File: &quot;Y:\QE\08-19-19\QE08246.raw&quot;; SpectrumID: &quot;1427&quot;; scans: &quot;3620&quot; RTINSECONDS=1053 |id=1427|path=../gpm/archive/GPM80100003182.xml|source=F:\Dropbox\projects\MS5114_Sharma\mgf\QE08246.mgf|	1	YEAST	QE08246	WT-m7G
1429	-8.1	3.26	1139.65	0.8	3	0.75	17.4	gkkk	15	SATAVAHVKAGK	26	glik		sp|P0CX51|RS16A_YEAST	40S ribosomal protein S16-A {ECO:0000303|PubMed:9559554}; RP61R; ...	File: &quot;Y:\QE\08-19-19\QE08246.raw&quot;; SpectrumID: &quot;1429&quot;; scans: &quot;3622&quot; RTINSECONDS=1053 |id=1429|path=../gpm/archive/GPM80100003182.xml|source=F:\Dropbox\projects\MS5114_Sharma\mgf\QE08246.mgf|	1	YEAST	QE08246	WT-m7G
1434	-4.9	2.91	870.425	0	2	0.667	18.12	dmfk	241	ECGHVLR	247	adve	C242+Carbamidomethyl;	sp|P25555|GBP2_YEAST	Single-strand telomeric DNA-binding protein GBP2; G-strand-binding ...	File: &quot;Y:\QE\08-19-19\QE08246.raw&quot;; SpectrumID: &quot;1434&quot;; scans: &quot;3629&quot; RTINSECONDS=1054 |id=1434|path=../gpm/archive/GPM80100003182.xml|source=F:\Dropbox\projects\MS5114_Sharma\mgf\QE08246.mgf|	1	YEAST	QE08246	WT-m7G
1437	-5.3	3.14	953.578	0.3	2	0.5	21.3	rhnr	259	KTHEVIVK	266	nlpa		sp|P38922|HRB1_YEAST	Protein HRB1; Protein TOM34;	File: &quot;Y:\QE\08-19-19\QE08246.raw&quot;; SpectrumID: &quot;1437&quot;; scans: &quot;3632&quot; RTINSECONDS=1054 |id=1437|path=../gpm/archive/GPM80100003182.xml|source=F:\Dropbox\projects\MS5114_Sharma\mgf\QE08246.mgf|	1	YEAST	QE08246	WT-m7G
1438	-2.4	2.95	657.393	-0.5	2	1	16	qirk	169	TPLAQK	174	kahl		sp|P14126|RL3_YEAST	60S ribosomal protein L3 {ECO:0000303|PubMed:9559554}; Large ribosomal subunit protein uL3 {ECO:0000303|PubMed:24524803}; Maintenance of killer protein 8; RP1; Trichodermin resistance protein; YL1;	File: &quot;Y:\QE\08-19-19\QE08246.raw&quot;; SpectrumID: &quot;1438&quot;; scans: &quot;3633&quot; RTINSECONDS=1054 |id=1438|path=../gpm/archive/GPM80100003182.xml|source=F:\Dropbox\projects\MS5114_Sharma\mgf\QE08246.mgf|	1	YEAST	QE08246	WT-m7G
1440	-5	3.14	1121.56	-0.3	3	0.75	20.7	algr	361	HLCQTGHIR	369	vitl	C363+Carbamidomethyl;	sp|P39998|EDC3_YEAST	Enhancer of mRNA-decapping protein 3;	File: &quot;Y:\QE\08-19-19\QE08246.raw&quot;; SpectrumID: &quot;1440&quot;; scans: &quot;3635&quot; RTINSECONDS=1054 |id=1440|path=../gpm/archive/GPM80100003182.xml|source=F:\Dropbox\projects\MS5114_Sharma\mgf\QE08246.mgf|	1	YEAST	QE08246	WT-m7G
1443	-4.4	3.01	933.489	-0.2	2	0.667	11.19	kknv	128	KEEETVAK	135	skna		sp|P0CX40|RS8B_YEAST	40S ribosomal protein S8-B {ECO:0000303|PubMed:9559554}; RP19; ...	File: &quot;Y:\QE\08-19-19\QE08246.raw&quot;; SpectrumID: &quot;1443&quot;; scans: &quot;3638&quot; RTINSECONDS=1055 |id=1443|path=../gpm/archive/GPM80100003182.xml|source=F:\Dropbox\projects\MS5114_Sharma\mgf\QE08246.mgf|	1	YEAST	QE08246	WT-m7G
1445	-3.5	3.01	852.414	-0.1	2	0.667	18.12	dmfk	241	ECGHVLR	247	adve	C242+Carbamidomethyl; E241+Dehydrated;	sp|P25555|GBP2_YEAST	Single-strand telomeric DNA-binding protein GBP2; G-strand-binding ...	File: &quot;Y:\QE\08-19-19\QE08246.raw&quot;; SpectrumID: &quot;1445&quot;; scans: &quot;3640&quot; RTINSECONDS=1055 |id=1445|path=../gpm/archive/GPM80100003182.xml|source=F:\Dropbox\projects\MS5114_Sharma\mgf\QE08246.mgf|	1	YEAST	QE08246	WT-m7G
1446	-2.7	2.8	1045.49	0.8	2	1	13.74	tslk	490	ENVQNGEVR	498	fefr	N494+Deamidated;	sp|P50094|IMDH4_YEAST	Inosine-5—-monophosphate dehydrogenase 4 {ECO:0000255|HAMAP-Rule:MF_03156}; ...	File: &quot;Y:\QE\08-19-19\QE08246.raw&quot;; SpectrumID: &quot;1446&quot;; scans: &quot;3641&quot; RTINSECONDS=1055 |id=1446|path=../gpm/archive/GPM80100003182.xml|source=F:\Dropbox\projects\MS5114_Sharma\mgf\QE08246.mgf|	1	YEAST	QE08246	WT-m7G
1450	-9	2.85	1679.74	0.7	3	1	14.82	nikr	83	KLDEDEGTGESSEQR	97	cenf		sp|P38882|UTP9_YEAST	U3 small nucleolar RNA-associated protein 9; U3 snoRNA-associated ...	File: &quot;Y:\QE\08-19-19\QE08246.raw&quot;; SpectrumID: &quot;1450&quot;; scans: &quot;3645&quot; RTINSECONDS=1055 |id=1450|path=../gpm/archive/GPM80100003182.xml|source=F:\Dropbox\projects\MS5114_Sharma\mgf\QE08246.mgf|	1	YEAST	QE08246	WT-m7G
1453	-6.4	2.87	1701.82	-0.4	2	1	10.6	nnnr	710	IENAQGSGNNQNTQVK	725	ttdk		sp|P09880|TRNL_YEAST	tRNA ligase; EC 6.5.1.3 {ECO:0000305};	File: &quot;Y:\QE\08-19-19\QE08246.raw&quot;; SpectrumID: &quot;1453&quot;; scans: &quot;3648&quot; RTINSECONDS=1055 |id=1453|path=../gpm/archive/GPM80100003182.xml|source=F:\Dropbox\projects\MS5114_Sharma\mgf\QE08246.mgf|	1	YEAST	QE08246	WT-m7G
1454	-5.1	3.02	1032.44	0.5	2	1	12.66	fndr	59	YDQSYGGSR	67	yhdd		sp|P25555|GBP2_YEAST	Single-strand telomeric DNA-binding protein GBP2; G-strand-binding ...	File: &quot;Y:\QE\08-19-19\QE08246.raw&quot;; SpectrumID: &quot;1454&quot;; scans: &quot;3650&quot; RTINSECONDS=1056 |id=1454|path=../gpm/archive/GPM80100003182.xml|source=F:\Dropbox\projects\MS5114_Sharma\mgf\QE08246.mgf|	1	YEAST	QE08246	WT-m7G
1455	-4.3	2.87	741.382	0.1	2	0.667	17.97	mfke	242	CGHVLR	247	adve	C242+Carbamidomethyl;	sp|P25555|GBP2_YEAST	Single-strand telomeric DNA-binding protein GBP2; G-strand-binding ...	File: &quot;Y:\QE\08-19-19\QE08246.raw&quot;; SpectrumID: &quot;1455&quot;; scans: &quot;3652&quot; RTINSECONDS=1056 |id=1455|path=../gpm/archive/GPM80100003182.xml|source=F:\Dropbox\projects\MS5114_Sharma\mgf\QE08246.mgf|	1	YEAST	QE08246	WT-m7G
1456	-6.1	2.64	901.464	0.2	2	0.667	21.24	csdr	24	GTFVAHNR	31	vrtd		sp|GAG_SCVLA|	Major capsid protein; Gag protein; Major coat protein;	File: &quot;Y:\QE\08-19-19\QE08246.raw&quot;; SpectrumID: &quot;1456&quot;; scans: &quot;3653&quot; RTINSECONDS=1056 |id=1456|path=../gpm/archive/GPM80100003182.xml|source=F:\Dropbox\projects\MS5114_Sharma\mgf\QE08246.mgf|	1	SCVLA|	QE08246	WT-m7G
1457	-3.4	2.74	901.464	0.6	3	1	21.24	csdr	24	GTFVAHNR	31	vrtd		sp|GAG_SCVLA|	Major capsid protein; Gag protein; Major coat protein;	File: &quot;Y:\QE\08-19-19\QE08246.raw&quot;; SpectrumID: &quot;1457&quot;; scans: &quot;3654&quot; RTINSECONDS=1056 |id=1457|path=../gpm/archive/GPM80100003182.xml|source=F:\Dropbox\projects\MS5114_Sharma\mgf\QE08246.mgf|	1	SCVLA|	QE08246	WT-m7G
1461	-4.2	2.86	724.356	-0.4	2	0.667	17.97	mfke	242	CGHVLR	247	adve	C242+Carbamidomethyl; C242+Ammonia-loss;	sp|P25555|GBP2_YEAST	Single-strand telomeric DNA-binding protein GBP2; G-strand-binding ...	File: &quot;Y:\QE\08-19-19\QE08246.raw&quot;; SpectrumID: &quot;1461&quot;; scans: &quot;3658&quot; RTINSECONDS=1057 |id=1461|path=../gpm/archive/GPM80100003182.xml|source=F:\Dropbox\projects\MS5114_Sharma\mgf\QE08246.mgf|	1	YEAST	QE08246	WT-m7G
1462	-3.9	3.02	825.483	0	2	0.667	22.73	hnrk	260	THEVIVK	266	nlpa		sp|P38922|HRB1_YEAST	Protein HRB1; Protein TOM34;	File: &quot;Y:\QE\08-19-19\QE08246.raw&quot;; SpectrumID: &quot;1462&quot;; scans: &quot;3659&quot; RTINSECONDS=1057 |id=1462|path=../gpm/archive/GPM80100003182.xml|source=F:\Dropbox\projects\MS5114_Sharma\mgf\QE08246.mgf|	1	YEAST	QE08246	WT-m7G
1464	-3.4	2.74	758.404	0.4	2	1	12.43	renk	109	VSPADAAK	116	kal]		sp|P39938|RS26A_YEAST	40S ribosomal protein S26-A {ECO:0000303|PubMed:9559554}; Small ...	File: &quot;Y:\QE\08-19-19\QE08246.raw&quot;; SpectrumID: &quot;1464&quot;; scans: &quot;3661&quot; RTINSECONDS=1057 |id=1464|path=../gpm/archive/GPM80100003182.xml|source=F:\Dropbox\projects\MS5114_Sharma\mgf\QE08246.mgf|	1	YEAST	QE08246	WT-m7G
1471	-4.9	2.54	751.421	0.1	2	0.667	12.8	faer	163	VGVPHSR	169	fdns		sp|Q08920|NCBP2_YEAST	Nuclear cap-binding protein subunit 2; 20 kDa nuclear cap-binding ...	File: &quot;Y:\QE\08-19-19\QE08246.raw&quot;; SpectrumID: &quot;1471&quot;; scans: &quot;3671&quot; RTINSECONDS=1058 |id=1471|path=../gpm/archive/GPM80100003182.xml|source=F:\Dropbox\projects\MS5114_Sharma\mgf\QE08246.mgf|	1	YEAST	QE08246	WT-m7G
1472	-5.9	2.54	743.395	-0.1	2	0.667	15.14	drgt	26	FVAHNR	31	vrtd		sp|GAG_SCVLA|	Major capsid protein; Gag protein; Major coat protein;	File: &quot;Y:\QE\08-19-19\QE08246.raw&quot;; SpectrumID: &quot;1472&quot;; scans: &quot;3672&quot; RTINSECONDS=1058 |id=1472|path=../gpm/archive/GPM80100003182.xml|source=F:\Dropbox\projects\MS5114_Sharma\mgf\QE08246.mgf|	1	SCVLA|	QE08246	WT-m7G
1479	-5.6	2.6	1269.61	-0.6	2	0.667	15.7	elsr	933	NNVQPAHNYGR	943	nsyn		sp|Q02792|XRN2_YEAST	5—-3— exoribonuclease 2; EC 3.1.13.-; Ribonucleic acid-trafficking ...	File: &quot;Y:\QE\08-19-19\QE08246.raw&quot;; SpectrumID: &quot;1479&quot;; scans: &quot;3679&quot; RTINSECONDS=1059 |id=1479|path=../gpm/archive/GPM80100003182.xml|source=F:\Dropbox\projects\MS5114_Sharma\mgf\QE08246.mgf|	1	YEAST	QE08246	WT-m7G
1481	-6	2.83	1431.62	0.1	2	1	8.95	pevk	274	QETPAEEGEQGEK	286	gqik		sp|P39935|IF4F1_YEAST	Eukaryotic initiation factor 4F subunit p150; eIF-4F p150; eIF4F ...	File: &quot;Y:\QE\08-19-19\QE08246.raw&quot;; SpectrumID: &quot;1481&quot;; scans: &quot;3681&quot; RTINSECONDS=1059 |id=1481|path=../gpm/archive/GPM80100003182.xml|source=F:\Dropbox\projects\MS5114_Sharma\mgf\QE08246.mgf|	1	YEAST	QE08246	WT-m7G
1483	-3.5	3.08	2117.93	0.2	4	1	9.5	qvnk	79	GVNEDHYTGGGSSNNNRPSR	98	ytnt		sp|Q03208|YML9_YEAST	Uncharacterized protein YML119W;	File: &quot;Y:\QE\08-19-19\QE08246.raw&quot;; SpectrumID: &quot;1483&quot;; scans: &quot;3683&quot; RTINSECONDS=1059 |id=1483|path=../gpm/archive/GPM80100003182.xml|source=F:\Dropbox\projects\MS5114_Sharma\mgf\QE08246.mgf|	1	YEAST	QE08246	WT-m7G
1484	-5.7	2.88	1349.63	743.9	2	0.667	15.5	vkak	1715	ATEYVASHESQK	1726	ade]		sp|Q05022|RRP5_YEAST	rRNA biogenesis protein RRP5; Ribosomal RNA-processing protein ...	File: &quot;Y:\QE\08-19-19\QE08246.raw&quot;; SpectrumID: &quot;1484&quot;; scans: &quot;3684&quot; RTINSECONDS=1060 |id=1484|path=../gpm/archive/GPM80100003182.xml|source=F:\Dropbox\projects\MS5114_Sharma\mgf\QE08246.mgf|	1	YEAST	QE08246	WT-m7G
1487	-9.2	3.08	1341.68	-0.4	4	0.8	18.4	nqvk	152	RHSYAQSSHIR	162	airk		sp|P23248|RS3A2_YEAST	40S ribosomal protein S1-B {ECO:0000255|HAMAP-Rule:MF_03122, ECO:0000303|PubMed:9559554}; RP10B; Small ribosomal subunit protein eS1-B {ECO:0000303|PubMed:24524803};	File: &quot;Y:\QE\08-19-19\QE08246.raw&quot;; SpectrumID: &quot;1487&quot;; scans: &quot;3690&quot; RTINSECONDS=1061 |id=1487|path=../gpm/archive/GPM80100003182.xml|source=F:\Dropbox\projects\MS5114_Sharma\mgf\QE08246.mgf|	1	YEAST	QE08246	WT-m7G
1488	-2.4	2.92	684.404	-0.3	2	1	16.02	ydkk	193	GPAAIQK	199	nysp		sp|K1C9_HUMAN|	Keratin, type I cytoskeletal 9; Cytokeratin-9; CK-9; Keratin-9; ...	File: &quot;Y:\QE\08-19-19\QE08246.raw&quot;; SpectrumID: &quot;1488&quot;; scans: &quot;3691&quot; RTINSECONDS=1061 |id=1488|path=../gpm/archive/GPM80100003182.xml|source=F:\Dropbox\projects\MS5114_Sharma\mgf\QE08246.mgf|	1	HUMAN|	QE08246	WT-m7G
1489	-2.7	3.01	1182.6	-0.3	3	1	15.49	sask	40	IQEYDKASTK	49	ansq		sp|Q04670|YM14B_YEAST	Transposon Ty1-MR2 Gag-Pol polyprotein; Gag-Pol-p199; TY1A-TY1B; ...	File: &quot;Y:\QE\08-19-19\QE08246.raw&quot;; SpectrumID: &quot;1489&quot;; scans: &quot;3692&quot; RTINSECONDS=1061 |id=1489|path=../gpm/archive/GPM80100003182.xml|source=F:\Dropbox\projects\MS5114_Sharma\mgf\QE08246.mgf|	1	YEAST	QE08246	WT-m7G
1492	-5.4	2.95	1044.51	0.6	2	1	13.74	tslk	490	ENVQNGEVR	498	fefr		sp|P50094|IMDH4_YEAST	Inosine-5—-monophosphate dehydrogenase 4 {ECO:0000255|HAMAP-Rule:MF_03156}; ...	File: &quot;Y:\QE\08-19-19\QE08246.raw&quot;; SpectrumID: &quot;1492&quot;; scans: &quot;3695&quot; RTINSECONDS=1061 |id=1492|path=../gpm/archive/GPM80100003182.xml|source=F:\Dropbox\projects\MS5114_Sharma\mgf\QE08246.mgf|	1	YEAST	QE08246	WT-m7G
1495	-3.4	2.97	1182.6	848.1	2	0.667	15.49	sask	40	IQEYDKASTK	49	ansq		sp|Q04670|YM14B_YEAST	Transposon Ty1-MR2 Gag-Pol polyprotein; Gag-Pol-p199; TY1A-TY1B; ...	File: &quot;Y:\QE\08-19-19\QE08246.raw&quot;; SpectrumID: &quot;1495&quot;; scans: &quot;3698&quot; RTINSECONDS=1061 |id=1495|path=../gpm/archive/GPM80100003182.xml|source=F:\Dropbox\projects\MS5114_Sharma\mgf\QE08246.mgf|	1	YEAST	QE08246	WT-m7G
1496	-6	2.96	1114.49	0.3	2	0.667	16.46	vlvr	9	HGQSEWNEK	17	nlft		sp|P00950|PMG1_YEAST	Phosphoglycerate mutase 1; PGAM 1; EC 5.4.2.11 {ECO:0000269|PubMed:1386023}; ...	File: &quot;Y:\QE\08-19-19\QE08246.raw&quot;; SpectrumID: &quot;1496&quot;; scans: &quot;3699&quot; RTINSECONDS=1061 |id=1496|path=../gpm/archive/GPM80100003182.xml|source=F:\Dropbox\projects\MS5114_Sharma\mgf\QE08246.mgf|	1	YEAST	QE08246	WT-m7G
1497	-5.2	2.96	1215.58	-0.4	2	0.667	14.1	llnk	275	EVQISHSQCK	284	hlfk	C283+Carbamidomethyl;	sp|Q03957|CTK1_YEAST	CTD kinase subunit alpha; CTDK-I subunit alpha; EC 2.7.11.23; ...	File: &quot;Y:\QE\08-19-19\QE08246.raw&quot;; SpectrumID: &quot;1497&quot;; scans: &quot;3700&quot; RTINSECONDS=1062 |id=1497|path=../gpm/archive/GPM80100003182.xml|source=F:\Dropbox\projects\MS5114_Sharma\mgf\QE08246.mgf|	1	YEAST	QE08246	WT-m7G
1498	-5.6	3.2	1631.8	-0.4	3	1	12.9	gntr	148	TPNSNLTANSNKDQK	162	ieid		sp|Q05672|RBS1_YEAST	RNA-binding suppressor of PAS kinase protein 1;	File: &quot;Y:\QE\08-19-19\QE08246.raw&quot;; SpectrumID: &quot;1498&quot;; scans: &quot;3701&quot; RTINSECONDS=1062 |id=1498|path=../gpm/archive/GPM80100003182.xml|source=F:\Dropbox\projects\MS5114_Sharma\mgf\QE08246.mgf|	1	YEAST	QE08246	WT-m7G
1499	-3.7	2.7	652.352	0	2	0.667	8.53	aerv	164	GVPHSR	169	fdns		sp|Q08920|NCBP2_YEAST	Nuclear cap-binding protein subunit 2; 20 kDa nuclear cap-binding ...	File: &quot;Y:\QE\08-19-19\QE08246.raw&quot;; SpectrumID: &quot;1499&quot;; scans: &quot;3705&quot; RTINSECONDS=1063 |id=1499|path=../gpm/archive/GPM80100003182.xml|source=F:\Dropbox\projects\MS5114_Sharma\mgf\QE08246.mgf|	1	YEAST	QE08246	WT-m7G
1501	-13.8	2.96	1341.68	1.2	3	0.6	18.4	nqvk	152	RHSYAQSSHIR	162	airk		sp|P23248|RS3A2_YEAST	40S ribosomal protein S1-B {ECO:0000255|HAMAP-Rule:MF_03122, ECO:0000303|PubMed:9559554}; RP10B; Small ribosomal subunit protein eS1-B {ECO:0000303|PubMed:24524803};	File: &quot;Y:\QE\08-19-19\QE08246.raw&quot;; SpectrumID: &quot;1501&quot;; scans: &quot;3707&quot; RTINSECONDS=1063 |id=1501|path=../gpm/archive/GPM80100003182.xml|source=F:\Dropbox\projects\MS5114_Sharma\mgf\QE08246.mgf|	1	YEAST	QE08246	WT-m7G
1504	-5.3	2.85	1071.58	0.5	2	0.667	15.1	rfnr	106	DNKVSPAAAAK	116	kal]		sp|P39939|RS26B_YEAST	40S ribosomal protein S26-B {ECO:0000303|PubMed:9559554}; Small ...	File: &quot;Y:\QE\08-19-19\QE08246.raw&quot;; SpectrumID: &quot;1504&quot;; scans: &quot;3710&quot; RTINSECONDS=1063 |id=1504|path=../gpm/archive/GPM80100003182.xml|source=F:\Dropbox\projects\MS5114_Sharma\mgf\QE08246.mgf|	1	YEAST	QE08246	WT-m7G
1505	-5.5	3.22	2034.98	493.9	3	0.75	16.6	knsr	1494	KGEIKPSSGTNSTECQSPK	1512	sqsn	C1508+Carbamidomethyl;	sp|P22147|XRN1_YEAST	5—-3— exoribonuclease 1; EC 3.1.13.-; DNA strand transfer protein ...	File: &quot;Y:\QE\08-19-19\QE08246.raw&quot;; SpectrumID: &quot;1505&quot;; scans: &quot;3711&quot; RTINSECONDS=1063 |id=1505|path=../gpm/archive/GPM80100003182.xml|source=F:\Dropbox\projects\MS5114_Sharma\mgf\QE08246.mgf|	1	YEAST	QE08246	WT-m7G
1513	-2.7	3.07	2034.98	2.4	4	1	16.6	knsr	1494	KGEIKPSSGTNSTECQSPK	1512	sqsn	C1508+Carbamidomethyl;	sp|P22147|XRN1_YEAST	5—-3— exoribonuclease 1; EC 3.1.13.-; DNA strand transfer protein ...	File: &quot;Y:\QE\08-19-19\QE08246.raw&quot;; SpectrumID: &quot;1513&quot;; scans: &quot;3721&quot; RTINSECONDS=1064 |id=1513|path=../gpm/archive/GPM80100003182.xml|source=F:\Dropbox\projects\MS5114_Sharma\mgf\QE08246.mgf|	1	YEAST	QE08246	WT-m7G
1516	-13.6	3.06	1631.8	1.5	2	0.667	12.9	gntr	148	TPNSNLTANSNKDQK	162	ieid		sp|Q05672|RBS1_YEAST	RNA-binding suppressor of PAS kinase protein 1;	File: &quot;Y:\QE\08-19-19\QE08246.raw&quot;; SpectrumID: &quot;1516&quot;; scans: &quot;3727&quot; RTINSECONDS=1066 |id=1516|path=../gpm/archive/GPM80100003182.xml|source=F:\Dropbox\projects\MS5114_Sharma\mgf\QE08246.mgf|	1	YEAST	QE08246	WT-m7G
1518	-2.5	2.59	666.405	-0.8	2	0.667	20.01	ggrk	64	HVAALR	69	tvks		sp|P05738|RL9A_YEAST	60S ribosomal protein L9-A {ECO:0000303|PubMed:9559554}; L8; Large ribosomal subunit protein uL6-A {ECO:0000303|PubMed:24524803}; RP24; YL11;	File: &quot;Y:\QE\08-19-19\QE08246.raw&quot;; SpectrumID: &quot;1518&quot;; scans: &quot;3729&quot; RTINSECONDS=1066 |id=1518|path=../gpm/archive/GPM80100003182.xml|source=F:\Dropbox\projects\MS5114_Sharma\mgf\QE08246.mgf|	1	YEAST	QE08246	WT-m7G
1519	-10.2	3.13	2034.98	-0.8	3	0.75	16.6	knsr	1494	KGEIKPSSGTNSTECQSPK	1512	sqsn	C1508+Carbamidomethyl;	sp|P22147|XRN1_YEAST	5—-3— exoribonuclease 1; EC 3.1.13.-; DNA strand transfer protein ...	File: &quot;Y:\QE\08-19-19\QE08246.raw&quot;; SpectrumID: &quot;1519&quot;; scans: &quot;3730&quot; RTINSECONDS=1066 |id=1519|path=../gpm/archive/GPM80100003182.xml|source=F:\Dropbox\projects\MS5114_Sharma\mgf\QE08246.mgf|	1	YEAST	QE08246	WT-m7G
1521	-4.3	2.69	921.504	-1.5	2	0.667	16.3	wtlw	47	YTKPAVDK	54	sesw		sp|P07260|IF4E_YEAST	Eukaryotic translation initiation factor 4E; eIF-4E; eIF4E; eIF-4F ...	File: &quot;Y:\QE\08-19-19\QE08246.raw&quot;; SpectrumID: &quot;1521&quot;; scans: &quot;3732&quot; RTINSECONDS=1066 |id=1521|path=../gpm/archive/GPM80100003182.xml|source=F:\Dropbox\projects\MS5114_Sharma\mgf\QE08246.mgf|	1	YEAST	QE08246	WT-m7G
1524	-4.7	3.11	1068.57	-0.2	3	0.75	19.44	civr	129	LHDALKDEK	137	dlgr		sp|P33322|CBF5_YEAST	H/ACA ribonucleoprotein complex subunit CBF5; EC 5.4.99.- {ECO:0000269|PubMed:21131909, ...	File: &quot;Y:\QE\08-19-19\QE08246.raw&quot;; SpectrumID: &quot;1524&quot;; scans: &quot;3736&quot; RTINSECONDS=1067 |id=1524|path=../gpm/archive/GPM80100003182.xml|source=F:\Dropbox\projects\MS5114_Sharma\mgf\QE08246.mgf|	1	YEAST	QE08246	WT-m7G
1530	-2.9	2.82	1892.82	-0.2	3	1	26.02	idgr	238	PINCDMSTSKPAGNNDR	254	akkf	C241+Carbamidomethyl; M243+Oxidation;	sp|P27476|NSR1_YEAST	Nuclear localization sequence-binding protein; p67;	File: &quot;Y:\QE\08-19-19\QE08246.raw&quot;; SpectrumID: &quot;1530&quot;; scans: &quot;3742&quot; RTINSECONDS=1067 |id=1530|path=../gpm/archive/GPM80100003182.xml|source=F:\Dropbox\projects\MS5114_Sharma\mgf\QE08246.mgf|	1	YEAST	QE08246	WT-m7G
1532	-2.8	2.87	947.487	0.4	2	1	20.2	kgkk	17	VTSMTPAPK	25	isyk	M20+Oxidation;	sp|P05745|RL36A_YEAST	60S ribosomal protein L36-A {ECO:0000303|PubMed:9559554}; L39; ...	File: &quot;Y:\QE\08-19-19\QE08246.raw&quot;; SpectrumID: &quot;1532&quot;; scans: &quot;3747&quot; RTINSECONDS=1068 |id=1532|path=../gpm/archive/GPM80100003182.xml|source=F:\Dropbox\projects\MS5114_Sharma\mgf\QE08246.mgf|	1	YEAST	QE08246	WT-m7G
1534	-10.2	3.03	1613.73	0.9	3	1	13	qgsr	95	YNNNNTSYENRPK	107	sikr		sp|Q03957|CTK1_YEAST	CTD kinase subunit alpha; CTDK-I subunit alpha; EC 2.7.11.23; ...	File: &quot;Y:\QE\08-19-19\QE08246.raw&quot;; SpectrumID: &quot;1534&quot;; scans: &quot;3749&quot; RTINSECONDS=1068 |id=1534|path=../gpm/archive/GPM80100003182.xml|source=F:\Dropbox\projects\MS5114_Sharma\mgf\QE08246.mgf|	1	YEAST	QE08246	WT-m7G
1535	-4.4	2.99	1068.57	0.7	2	0.5	19.44	civr	129	LHDALKDEK	137	dlgr		sp|P33322|CBF5_YEAST	H/ACA ribonucleoprotein complex subunit CBF5; EC 5.4.99.- {ECO:0000269|PubMed:21131909, ...	File: &quot;Y:\QE\08-19-19\QE08246.raw&quot;; SpectrumID: &quot;1535&quot;; scans: &quot;3750&quot; RTINSECONDS=1068 |id=1535|path=../gpm/archive/GPM80100003182.xml|source=F:\Dropbox\projects\MS5114_Sharma\mgf\QE08246.mgf|	1	YEAST	QE08246	WT-m7G
1536	-2.7	2.67	1113.66	1.3	2	0.5	18.6	henk	243	AKPISNIDKK	252	akkd		sp|P25368|RRP7_YEAST	Ribosomal RNA-processing protein 7;	File: &quot;Y:\QE\08-19-19\QE08246.raw&quot;; SpectrumID: &quot;1536&quot;; scans: &quot;3751&quot; RTINSECONDS=1068 |id=1536|path=../gpm/archive/GPM80100003182.xml|source=F:\Dropbox\projects\MS5114_Sharma\mgf\QE08246.mgf|	1	YEAST	QE08246	WT-m7G
1539	-4.7	2.69	803.416	0.1	2	0.667	16.36	vkgk	13	HLSYQR	18	skrv		sp|P05744|RL33A_YEAST	60S ribosomal protein L33-A {ECO:0000303|PubMed:9559554}; L37; ...	File: &quot;Y:\QE\08-19-19\QE08246.raw&quot;; SpectrumID: &quot;1539&quot;; scans: &quot;3755&quot; RTINSECONDS=1069 |id=1539|path=../gpm/archive/GPM80100003182.xml|source=F:\Dropbox\projects\MS5114_Sharma\mgf\QE08246.mgf|	1	YEAST	QE08246	WT-m7G
1541	-8	2.97	1133.54	0.3	2	1	11.51	nglr	457	APSAASSVDNSK	468	qile		sp|P32831|NGR1_YEAST	Negative growth regulatory protein NGR1; RNA-binding protein RBP1;	File: &quot;Y:\QE\08-19-19\QE08246.raw&quot;; SpectrumID: &quot;1541&quot;; scans: &quot;3758&quot; RTINSECONDS=1069 |id=1541|path=../gpm/archive/GPM80100003182.xml|source=F:\Dropbox\projects\MS5114_Sharma\mgf\QE08246.mgf|	1	YEAST	QE08246	WT-m7G
1546	-3.1	3.2	1029.55	0.1	3	0.75	17.5	ervk	24	VHFDQAGKK	32	vsrr		sp|Q12690|RL13A_YEAST	60S ribosomal protein L13-A {ECO:0000303|PubMed:9559554}; Large ...	File: &quot;Y:\QE\08-19-19\QE08246.raw&quot;; SpectrumID: &quot;1546&quot;; scans: &quot;3766&quot; RTINSECONDS=1071 |id=1546|path=../gpm/archive/GPM80100003182.xml|source=F:\Dropbox\projects\MS5114_Sharma\mgf\QE08246.mgf|	1	YEAST	QE08246	WT-m7G
1547	-4.5	2.37	1149.47	-0.1	2	0.667	7.94	vgtr	460	CCTKPESER	468	mpct	C460+Carbamidomethyl; C461+Carbamidomethyl; C460+Ammonia-loss;	sp|ALBU_BOVIN|	Serum albumin; BSA; Bos d 6; Flags: Precursor;	File: &quot;Y:\QE\08-19-19\QE08246.raw&quot;; SpectrumID: &quot;1547&quot;; scans: &quot;3767&quot; RTINSECONDS=1071 |id=1547|path=../gpm/archive/GPM80100003182.xml|source=F:\Dropbox\projects\MS5114_Sharma\mgf\QE08246.mgf|	1	BOVIN|	QE08246	WT-m7G
1548	-2.6	2.84	783.411	-0.9	2	0.5	11.22	itkl	110	HLDKDR	115	kali		sp|P53221|RL26B_YEAST	60S ribosomal protein L26-B {ECO:0000303|PubMed:9559554}; L33; ...	File: &quot;Y:\QE\08-19-19\QE08246.raw&quot;; SpectrumID: &quot;1548&quot;; scans: &quot;3768&quot; RTINSECONDS=1071 |id=1548|path=../gpm/archive/GPM80100003182.xml|source=F:\Dropbox\projects\MS5114_Sharma\mgf\QE08246.mgf|	1	YEAST	QE08246	WT-m7G
1550	-6	2.87	1081.49	-0.1	2	1	20.79	anek	155	STMQELNSR	163	lasy	M157+Oxidation;	sp|K1C9_HUMAN|	Keratin, type I cytoskeletal 9; Cytokeratin-9; CK-9; Keratin-9; ...	File: &quot;Y:\QE\08-19-19\QE08246.raw&quot;; SpectrumID: &quot;1550&quot;; scans: &quot;3770&quot; RTINSECONDS=1071 |id=1550|path=../gpm/archive/GPM80100003182.xml|source=F:\Dropbox\projects\MS5114_Sharma\mgf\QE08246.mgf|	1	HUMAN|	QE08246	WT-m7G
1555	-3.5	3.05	865.453	0.6	2	0.667	14.03	dler	112	QFDATKR	118	nfen		sp|P25555|GBP2_YEAST	Single-strand telomeric DNA-binding protein GBP2; G-strand-binding ...	File: &quot;Y:\QE\08-19-19\QE08246.raw&quot;; SpectrumID: &quot;1555&quot;; scans: &quot;3775&quot; RTINSECONDS=1072 |id=1555|path=../gpm/archive/GPM80100003182.xml|source=F:\Dropbox\projects\MS5114_Sharma\mgf\QE08246.mgf|	1	YEAST	QE08246	WT-m7G
1556	-3.5	2.86	844.463	0.5	2	0.667	15.07	hstk	17	RLDTPSR	23	yllr		sp|Q08920|NCBP2_YEAST	Nuclear cap-binding protein subunit 2; 20 kDa nuclear cap-binding ...	File: &quot;Y:\QE\08-19-19\QE08246.raw&quot;; SpectrumID: &quot;1556&quot;; scans: &quot;3777&quot; RTINSECONDS=1072 |id=1556|path=../gpm/archive/GPM80100003182.xml|source=F:\Dropbox\projects\MS5114_Sharma\mgf\QE08246.mgf|	1	YEAST	QE08246	WT-m7G
1558	-2.9	2.75	1113.66	0.4	3	0.75	18.6	henk	243	AKPISNIDKK	252	akkd		sp|P25368|RRP7_YEAST	Ribosomal RNA-processing protein 7;	File: &quot;Y:\QE\08-19-19\QE08246.raw&quot;; SpectrumID: &quot;1558&quot;; scans: &quot;3780&quot; RTINSECONDS=1072 |id=1558|path=../gpm/archive/GPM80100003182.xml|source=F:\Dropbox\projects\MS5114_Sharma\mgf\QE08246.mgf|	1	YEAST	QE08246	WT-m7G
1559	-2.9	2.73	896.495	0	2	0.5	17.88	vitk	109	LHLDKDR	115	kali		sp|P53221|RL26B_YEAST	60S ribosomal protein L26-B {ECO:0000303|PubMed:9559554}; L33; ...	File: &quot;Y:\QE\08-19-19\QE08246.raw&quot;; SpectrumID: &quot;1559&quot;; scans: &quot;3781&quot; RTINSECONDS=1073 |id=1559|path=../gpm/archive/GPM80100003182.xml|source=F:\Dropbox\projects\MS5114_Sharma\mgf\QE08246.mgf|	1	YEAST	QE08246	WT-m7G
1560	-4.1	2.88	1252.56	-0.4	2	1	13.8	rnnr	497	FSGNSTAPNNSR	508	npvn	N500+Deamidated;	sp|P23293|BUR1_YEAST	Serine/threonine-protein kinase BUR1; EC 2.7.11.22; EC 2.7.11.23; ...	File: &quot;Y:\QE\08-19-19\QE08246.raw&quot;; SpectrumID: &quot;1560&quot;; scans: &quot;3782&quot; RTINSECONDS=1073 |id=1560|path=../gpm/archive/GPM80100003182.xml|source=F:\Dropbox\projects\MS5114_Sharma\mgf\QE08246.mgf|	1	YEAST	QE08246	WT-m7G
1561	-13.4	3.14	1154.62	-0.1	2	0.667	15.7	asvk	301	TPQHVTGSVTK	311	svtf		sp|P39936|IF4F2_YEAST	Eukaryotic initiation factor 4F subunit p130; eIF-4F p130; eIF4F ...	File: &quot;Y:\QE\08-19-19\QE08246.raw&quot;; SpectrumID: &quot;1561&quot;; scans: &quot;3783&quot; RTINSECONDS=1073 |id=1561|path=../gpm/archive/GPM80100003182.xml|source=F:\Dropbox\projects\MS5114_Sharma\mgf\QE08246.mgf|	1	YEAST	QE08246	WT-m7G
1562	-3	2.46	1455.77	697.9	3	0.75	17.92	pakk	547	AKIEEKPESEPAK	559	rnsg		sp|P53632|PAP2_YEAST	Poly(A) RNA polymerase protein 2; EC 2.7.7.19 {ECO:0000269|PubMed:20696927}; ...	File: &quot;Y:\QE\08-19-19\QE08246.raw&quot;; SpectrumID: &quot;1562&quot;; scans: &quot;3784&quot; RTINSECONDS=1073 |id=1562|path=../gpm/archive/GPM80100003182.xml|source=F:\Dropbox\projects\MS5114_Sharma\mgf\QE08246.mgf|	1	YEAST	QE08246	WT-m7G
1567	-5.5	2.78	1059.53	1.1	2	1	14.38	sqer	160	STVSPQPESK	169	lket		sp|P39935|IF4F1_YEAST	Eukaryotic initiation factor 4F subunit p150; eIF-4F p150; eIF4F ...	File: &quot;Y:\QE\08-19-19\QE08246.raw&quot;; SpectrumID: &quot;1567&quot;; scans: &quot;3791&quot; RTINSECONDS=1074 |id=1567|path=../gpm/archive/GPM80100003182.xml|source=F:\Dropbox\projects\MS5114_Sharma\mgf\QE08246.mgf|	1	YEAST	QE08246	WT-m7G
1570	-6.7	2.88	1252.58	2.9	2	1	15.4	mgkk	211	NSSIASTSSENR	222	lrtp		sp|P43633|ALK1_YEAST	Serine/threonine-protein kinase Haspin homolog ALK1; EC 2.7.11.1; ...	File: &quot;Y:\QE\08-19-19\QE08246.raw&quot;; SpectrumID: &quot;1570&quot;; scans: &quot;3794&quot; RTINSECONDS=1074 |id=1570|path=../gpm/archive/GPM80100003182.xml|source=F:\Dropbox\projects\MS5114_Sharma\mgf\QE08246.mgf|	1	YEAST	QE08246	WT-m7G
1572	-2.1	2.86	697.399	-0.6	2	1	14.6	mapk	285	APVASPR	291	paat		sp|Q12117|MRH1_YEAST	Protein MRH1; Membrane protein related to HSP30;	File: &quot;Y:\QE\08-19-19\QE08246.raw&quot;; SpectrumID: &quot;1572&quot;; scans: &quot;3796&quot; RTINSECONDS=1074 |id=1572|path=../gpm/archive/GPM80100003182.xml|source=F:\Dropbox\projects\MS5114_Sharma\mgf\QE08246.mgf|	1	YEAST	QE08246	WT-m7G
1576	-11.2	3.02	870.425	1	2	0.667	18.12	dmfk	241	ECGHVLR	247	adve	C242+Carbamidomethyl;	sp|P25555|GBP2_YEAST	Single-strand telomeric DNA-binding protein GBP2; G-strand-binding ...	File: &quot;Y:\QE\08-19-19\QE08246.raw&quot;; SpectrumID: &quot;1576&quot;; scans: &quot;3801&quot; RTINSECONDS=1075 |id=1576|path=../gpm/archive/GPM80100003182.xml|source=F:\Dropbox\projects\MS5114_Sharma\mgf\QE08246.mgf|	1	YEAST	QE08246	WT-m7G
1578	-4.7	2.99	883.5	0.7	2	0.667	17	gkkk	15	SATAVAHVK	23	agkg		sp|P0CX51|RS16A_YEAST	40S ribosomal protein S16-A {ECO:0000303|PubMed:9559554}; RP61R; ...	File: &quot;Y:\QE\08-19-19\QE08246.raw&quot;; SpectrumID: &quot;1578&quot;; scans: &quot;3803&quot; RTINSECONDS=1075 |id=1578|path=../gpm/archive/GPM80100003182.xml|source=F:\Dropbox\projects\MS5114_Sharma\mgf\QE08246.mgf|	1	YEAST	QE08246	WT-m7G
1579	-3.7	3.04	725.43	0.8	2	0.667	14.6	kksa	17	TAVAHVK	23	agkg		sp|P0CX51|RS16A_YEAST	40S ribosomal protein S16-A {ECO:0000303|PubMed:9559554}; RP61R; ...	File: &quot;Y:\QE\08-19-19\QE08246.raw&quot;; SpectrumID: &quot;1579&quot;; scans: &quot;3804&quot; RTINSECONDS=1075 |id=1579|path=../gpm/archive/GPM80100003182.xml|source=F:\Dropbox\projects\MS5114_Sharma\mgf\QE08246.mgf|	1	YEAST	QE08246	WT-m7G
1581	-9.3	2.81	1532.76	2	3	1	12.73	tnnk	1070	TVPQTSEQETEKR	1082	iihr		sp|Q99337|YN12B_YEAST	Transposon Ty1-NL2 Gag-Pol polyprotein; Gag-Pol-p199; TY1A-TY1B; ...	File: &quot;Y:\QE\08-19-19\QE08246.raw&quot;; SpectrumID: &quot;1581&quot;; scans: &quot;3806&quot; RTINSECONDS=1075 |id=1581|path=../gpm/archive/GPM80100003182.xml|source=F:\Dropbox\projects\MS5114_Sharma\mgf\QE08246.mgf|	1	YEAST	QE08246	WT-m7G
1586	-2.3	2.7	1125.57	893.8	2	0.667	16.8	plgr	400	SRNTASFAGSK	410	ktfd]		sp|P27476|NSR1_YEAST	Nuclear localization sequence-binding protein; p67;	File: &quot;Y:\QE\08-19-19\QE08246.raw&quot;; SpectrumID: &quot;1586&quot;; scans: &quot;3812&quot; RTINSECONDS=1076 |id=1586|path=../gpm/archive/GPM80100003182.xml|source=F:\Dropbox\projects\MS5114_Sharma\mgf\QE08246.mgf|	1	YEAST	QE08246	WT-m7G
1587	-5.5	2.76	1564.78	642.9	3	1	13.3	lhsr	1068	KEGSTNTVPATSASSK	1083	]		sp|Q06108|RGC1_YEAST	Regulator of the glycerol channel 1;	File: &quot;Y:\QE\08-19-19\QE08246.raw&quot;; SpectrumID: &quot;1587&quot;; scans: &quot;3813&quot; RTINSECONDS=1076 |id=1587|path=../gpm/archive/GPM80100003182.xml|source=F:\Dropbox\projects\MS5114_Sharma\mgf\QE08246.mgf|	1	YEAST	QE08246	WT-m7G
1590	-6.2	2.64	901.464	1.2	2	0.667	21.24	csdr	24	GTFVAHNR	31	vrtd		sp|GAG_SCVLA|	Major capsid protein; Gag protein; Major coat protein;	File: &quot;Y:\QE\08-19-19\QE08246.raw&quot;; SpectrumID: &quot;1590&quot;; scans: &quot;3817&quot; RTINSECONDS=1077 |id=1590|path=../gpm/archive/GPM80100003182.xml|source=F:\Dropbox\projects\MS5114_Sharma\mgf\QE08246.mgf|	1	SCVLA|	QE08246	WT-m7G
1591	-3.2	2.71	901.464	1.3	3	1	21.24	csdr	24	GTFVAHNR	31	vrtd		sp|GAG_SCVLA|	Major capsid protein; Gag protein; Major coat protein;	File: &quot;Y:\QE\08-19-19\QE08246.raw&quot;; SpectrumID: &quot;1591&quot;; scans: &quot;3818&quot; RTINSECONDS=1077 |id=1591|path=../gpm/archive/GPM80100003182.xml|source=F:\Dropbox\projects\MS5114_Sharma\mgf\QE08246.mgf|	1	SCVLA|	QE08246	WT-m7G
1596	-2.5	3.13	1036.58	0.9	3	0.75	21	pnkr	1538	FKKDETIR	1545	nkfq		sp|P53552|THO2_YEAST	THO complex subunit 2; Low dye-binding protein 5; THO complex ...	File: &quot;Y:\QE\08-19-19\QE08246.raw&quot;; SpectrumID: &quot;1596&quot;; scans: &quot;3823&quot; RTINSECONDS=1077 |id=1596|path=../gpm/archive/GPM80100003182.xml|source=F:\Dropbox\projects\MS5114_Sharma\mgf\QE08246.mgf|	1	YEAST	QE08246	WT-m7G
1600	-6.8	3.06	1154.62	1	3	1	15.7	asvk	301	TPQHVTGSVTK	311	svtf		sp|P39936|IF4F2_YEAST	Eukaryotic initiation factor 4F subunit p130; eIF-4F p130; eIF4F ...	File: &quot;Y:\QE\08-19-19\QE08246.raw&quot;; SpectrumID: &quot;1600&quot;; scans: &quot;3830&quot; RTINSECONDS=1078 |id=1600|path=../gpm/archive/GPM80100003182.xml|source=F:\Dropbox\projects\MS5114_Sharma\mgf\QE08246.mgf|	1	YEAST	QE08246	WT-m7G
1603	-7.1	2.96	1540.73	1.9	3	1	14.97	pegk	42	RPNSAAGNDGEEPVK	56	kkrk		sp|Q07623|NOP6_YEAST	Nucleolar protein 6;	File: &quot;Y:\QE\08-19-19\QE08246.raw&quot;; SpectrumID: &quot;1603&quot;; scans: &quot;3833&quot; RTINSECONDS=1079 |id=1603|path=../gpm/archive/GPM80100003182.xml|source=F:\Dropbox\projects\MS5114_Sharma\mgf\QE08246.mgf|	1	YEAST	QE08246	WT-m7G
1604	-3.9	3.03	1032.44	1.7	2	1	12.66	fndr	59	YDQSYGGSR	67	yhdd		sp|P25555|GBP2_YEAST	Single-strand telomeric DNA-binding protein GBP2; G-strand-binding ...	File: &quot;Y:\QE\08-19-19\QE08246.raw&quot;; SpectrumID: &quot;1604&quot;; scans: &quot;3834&quot; RTINSECONDS=1079 |id=1604|path=../gpm/archive/GPM80100003182.xml|source=F:\Dropbox\projects\MS5114_Sharma\mgf\QE08246.mgf|	1	YEAST	QE08246	WT-m7G
1605	-6.6	2.46	751.421	1.3	2	0.667	12.8	faer	163	VGVPHSR	169	fdns		sp|Q08920|NCBP2_YEAST	Nuclear cap-binding protein subunit 2; 20 kDa nuclear cap-binding ...	File: &quot;Y:\QE\08-19-19\QE08246.raw&quot;; SpectrumID: &quot;1605&quot;; scans: &quot;3836&quot; RTINSECONDS=1079 |id=1605|path=../gpm/archive/GPM80100003182.xml|source=F:\Dropbox\projects\MS5114_Sharma\mgf\QE08246.mgf|	1	YEAST	QE08246	WT-m7G
1608	-2.1	2.87	932.505	1.3	2	0.667	15.85	qrlr	409	SEIDNVKK	416	qisn		sp|K2C1_HUMAN|	Keratin, type II cytoskeletal 1; 67 kDa cytokeratin; Cytokeratin-1; ...	File: &quot;Y:\QE\08-19-19\QE08246.raw&quot;; SpectrumID: &quot;1608&quot;; scans: &quot;3840&quot; RTINSECONDS=1080 |id=1608|path=../gpm/archive/GPM80100003182.xml|source=F:\Dropbox\projects\MS5114_Sharma\mgf\QE08246.mgf|	1	HUMAN|	QE08246	WT-m7G
1609	-5	2.96	833.455	1	2	0.667	18.02	sydr	361	MQDALKK	367	faid		sp|P30771|NAM7_YEAST	ATP-dependent helicase NAM7; EC 3.6.4.-; Nonsense-mediated mRNA ...	File: &quot;Y:\QE\08-19-19\QE08246.raw&quot;; SpectrumID: &quot;1609&quot;; scans: &quot;3841&quot; RTINSECONDS=1080 |id=1609|path=../gpm/archive/GPM80100003182.xml|source=F:\Dropbox\projects\MS5114_Sharma\mgf\QE08246.mgf|	1	YEAST	QE08246	WT-m7G
1611	-4.2	2.83	1139.56	1.3	2	1	7.4	tdqr	6	GPPPPHPQQAN	16	gykk		sp|P39936|IF4F2_YEAST	Eukaryotic initiation factor 4F subunit p130; eIF-4F p130; eIF4F ...	File: &quot;Y:\QE\08-19-19\QE08246.raw&quot;; SpectrumID: &quot;1611&quot;; scans: &quot;3843&quot; RTINSECONDS=1080 |id=1611|path=../gpm/archive/GPM80100003182.xml|source=F:\Dropbox\projects\MS5114_Sharma\mgf\QE08246.mgf|	1	YEAST	QE08246	WT-m7G
1614	-15	2.75	1230.62	815	2	0.667	21.54	shak	195	IVHDQVTGMSK	205	gygf	M203+Oxidation;	sp|Q00539|NAM8_YEAST	Protein NAM8;	File: &quot;Y:\QE\08-19-19\QE08246.raw&quot;; SpectrumID: &quot;1614&quot;; scans: &quot;3846&quot; RTINSECONDS=1080 |id=1614|path=../gpm/archive/GPM80100003182.xml|source=F:\Dropbox\projects\MS5114_Sharma\mgf\QE08246.mgf|	1	YEAST	QE08246	WT-m7G
1615	-3.7	2.83	1356.6	-0.1	2	1	15.09	eksr	134	YNNSSNTSNDIK	145	ngyh		sp|Q03957|CTK1_YEAST	CTD kinase subunit alpha; CTDK-I subunit alpha; EC 2.7.11.23; ...	File: &quot;Y:\QE\08-19-19\QE08246.raw&quot;; SpectrumID: &quot;1615&quot;; scans: &quot;3847&quot; RTINSECONDS=1080 |id=1615|path=../gpm/archive/GPM80100003182.xml|source=F:\Dropbox\projects\MS5114_Sharma\mgf\QE08246.mgf|	1	YEAST	QE08246	WT-m7G
1616	-3.9	2.98	1230.61	0.1	3	1	21.54	shak	195	IVHDQVTGMSK	205	gygf	M203+Oxidation;	sp|Q00539|NAM8_YEAST	Protein NAM8;	File: &quot;Y:\QE\08-19-19\QE08246.raw&quot;; SpectrumID: &quot;1616&quot;; scans: &quot;3851&quot; RTINSECONDS=1081 |id=1616|path=../gpm/archive/GPM80100003182.xml|source=F:\Dropbox\projects\MS5114_Sharma\mgf\QE08246.mgf|	1	YEAST	QE08246	WT-m7G
1618	-8.1	2.96	1053.57	1	2	0.667	21.7	svkt	302	PQHVTGSVTK	311	svtf		sp|P39936|IF4F2_YEAST	Eukaryotic initiation factor 4F subunit p130; eIF-4F p130; eIF4F ...	File: &quot;Y:\QE\08-19-19\QE08246.raw&quot;; SpectrumID: &quot;1618&quot;; scans: &quot;3853&quot; RTINSECONDS=1081 |id=1618|path=../gpm/archive/GPM80100003182.xml|source=F:\Dropbox\projects\MS5114_Sharma\mgf\QE08246.mgf|	1	YEAST	QE08246	WT-m7G
1621	-7.3	2.87	1053.57	-0.3	3	1	21.7	svkt	302	PQHVTGSVTK	311	svtf		sp|P39936|IF4F2_YEAST	Eukaryotic initiation factor 4F subunit p130; eIF-4F p130; eIF4F ...	File: &quot;Y:\QE\08-19-19\QE08246.raw&quot;; SpectrumID: &quot;1621&quot;; scans: &quot;3856&quot; RTINSECONDS=1082 |id=1621|path=../gpm/archive/GPM80100003182.xml|source=F:\Dropbox\projects\MS5114_Sharma\mgf\QE08246.mgf|	1	YEAST	QE08246	WT-m7G
1622	-9.3	3.13	1341.68	-0.7	4	0.8	18.4	nqvk	152	RHSYAQSSHIR	162	airk		sp|P23248|RS3A2_YEAST	40S ribosomal protein S1-B {ECO:0000255|HAMAP-Rule:MF_03122, ECO:0000303|PubMed:9559554}; RP10B; Small ribosomal subunit protein eS1-B {ECO:0000303|PubMed:24524803};	File: &quot;Y:\QE\08-19-19\QE08246.raw&quot;; SpectrumID: &quot;1622&quot;; scans: &quot;3857&quot; RTINSECONDS=1082 |id=1622|path=../gpm/archive/GPM80100003182.xml|source=F:\Dropbox\projects\MS5114_Sharma\mgf\QE08246.mgf|	1	YEAST	QE08246	WT-m7G
1623	-5.9	3.05	1185.58	0.3	3	0.75	18.4	qvkr	153	HSYAQSSHIR	162	airk		sp|P23248|RS3A2_YEAST	40S ribosomal protein S1-B {ECO:0000255|HAMAP-Rule:MF_03122, ECO:0000303|PubMed:9559554}; RP10B; Small ribosomal subunit protein eS1-B {ECO:0000303|PubMed:24524803};	File: &quot;Y:\QE\08-19-19\QE08246.raw&quot;; SpectrumID: &quot;1623&quot;; scans: &quot;3858&quot; RTINSECONDS=1082 |id=1623|path=../gpm/archive/GPM80100003182.xml|source=F:\Dropbox\projects\MS5114_Sharma\mgf\QE08246.mgf|	1	YEAST	QE08246	WT-m7G
1630	-3.1	2.54	652.352	-0.2	2	0.667	8.53	aerv	164	GVPHSR	169	fdns		sp|Q08920|NCBP2_YEAST	Nuclear cap-binding protein subunit 2; 20 kDa nuclear cap-binding ...	File: &quot;Y:\QE\08-19-19\QE08246.raw&quot;; SpectrumID: &quot;1630&quot;; scans: &quot;3866&quot; RTINSECONDS=1083 |id=1630|path=../gpm/archive/GPM80100003182.xml|source=F:\Dropbox\projects\MS5114_Sharma\mgf\QE08246.mgf|	1	YEAST	QE08246	WT-m7G
1631	-4.1	3.15	1631.8	0.2	3	1	12.9	gntr	148	TPNSNLTANSNKDQK	162	ieid		sp|Q05672|RBS1_YEAST	RNA-binding suppressor of PAS kinase protein 1;	File: &quot;Y:\QE\08-19-19\QE08246.raw&quot;; SpectrumID: &quot;1631&quot;; scans: &quot;3867&quot; RTINSECONDS=1083 |id=1631|path=../gpm/archive/GPM80100003182.xml|source=F:\Dropbox\projects\MS5114_Sharma\mgf\QE08246.mgf|	1	YEAST	QE08246	WT-m7G
1633	-2.6	2.74	956.516	0.3	2	0.667	14.2	vktp	303	QHVTGSVTK	311	svtf		sp|P39936|IF4F2_YEAST	Eukaryotic initiation factor 4F subunit p130; eIF-4F p130; eIF4F ...	File: &quot;Y:\QE\08-19-19\QE08246.raw&quot;; SpectrumID: &quot;1633&quot;; scans: &quot;3869&quot; RTINSECONDS=1083 |id=1633|path=../gpm/archive/GPM80100003182.xml|source=F:\Dropbox\projects\MS5114_Sharma\mgf\QE08246.mgf|	1	YEAST	QE08246	WT-m7G
1636	-6.5	2.92	1093.47	1.2	2	0.667	19.9	klvr	230	HFSENNSMK	238	nqla		sp|P32074|COPG_YEAST	Coatomer subunit gamma; Gamma-coat protein; Gamma-COP;	File: &quot;Y:\QE\08-19-19\QE08246.raw&quot;; SpectrumID: &quot;1636&quot;; scans: &quot;3872&quot; RTINSECONDS=1083 |id=1636|path=../gpm/archive/GPM80100003182.xml|source=F:\Dropbox\projects\MS5114_Sharma\mgf\QE08246.mgf|	1	YEAST	QE08246	WT-m7G
1637	-12	2.97	1567.74	1	3	0.75	15.3	sllk	216	NANATVTVCHSHTR	229	niae	C224+Carbamidomethyl;	sp|P09440|C1TM_YEAST	C-1-tetrahydrofolate synthase, mitochondrial; C1-THF synthase; ...	File: &quot;Y:\QE\08-19-19\QE08246.raw&quot;; SpectrumID: &quot;1637&quot;; scans: &quot;3873&quot; RTINSECONDS=1083 |id=1637|path=../gpm/archive/GPM80100003182.xml|source=F:\Dropbox\projects\MS5114_Sharma\mgf\QE08246.mgf|	1	YEAST	QE08246	WT-m7G
1642	-3.1	2.65	939.489	0.1	2	0.667	14.2	vktp	303	QHVTGSVTK	311	svtf	Q303+Ammonia-loss;	sp|P39936|IF4F2_YEAST	Eukaryotic initiation factor 4F subunit p130; eIF-4F p130; eIF4F ...	File: &quot;Y:\QE\08-19-19\QE08246.raw&quot;; SpectrumID: &quot;1642&quot;; scans: &quot;3878&quot; RTINSECONDS=1084 |id=1642|path=../gpm/archive/GPM80100003182.xml|source=F:\Dropbox\projects\MS5114_Sharma\mgf\QE08246.mgf|	1	YEAST	QE08246	WT-m7G
1650	-4.8	2.76	710.394	0.1	2	0.667	14.81	mafk	167	EIGVHR	172	giqi		sp|Q00916|RU17_YEAST	U1 small nuclear ribonucleoprotein 70 kDa homolog; U1 70K; U1 ...	File: &quot;Y:\QE\08-19-19\QE08246.raw&quot;; SpectrumID: &quot;1650&quot;; scans: &quot;3888&quot; RTINSECONDS=1085 |id=1650|path=../gpm/archive/GPM80100003182.xml|source=F:\Dropbox\projects\MS5114_Sharma\mgf\QE08246.mgf|	1	YEAST	QE08246	WT-m7G
1661	-4.9	2.89	848.426	0.2	2	0.667	14.31	arvk	31	AFPKDDR	37	skpv		sp|P14126|RL3_YEAST	60S ribosomal protein L3 {ECO:0000303|PubMed:9559554}; Large ribosomal subunit protein uL3 {ECO:0000303|PubMed:24524803}; Maintenance of killer protein 8; RP1; Trichodermin resistance protein; YL1;	File: &quot;Y:\QE\08-19-19\QE08246.raw&quot;; SpectrumID: &quot;1661&quot;; scans: &quot;3902&quot; RTINSECONDS=1087 |id=1661|path=../gpm/archive/GPM80100003182.xml|source=F:\Dropbox\projects\MS5114_Sharma\mgf\QE08246.mgf|	1	YEAST	QE08246	WT-m7G
1663	-2.1	2.67	1042.66	0.1	3	0.75	16.7	qkmr	164	IKKPTSIQK	172	qaip		sp|P36120|DBP7_YEAST	ATP-dependent RNA helicase DBP7; EC 3.6.4.13; DEAD box protein ...	File: &quot;Y:\QE\08-19-19\QE08246.raw&quot;; SpectrumID: &quot;1663&quot;; scans: &quot;3904&quot; RTINSECONDS=1087 |id=1663|path=../gpm/archive/GPM80100003182.xml|source=F:\Dropbox\projects\MS5114_Sharma\mgf\QE08246.mgf|	1	YEAST	QE08246	WT-m7G
1664	-3.2	2.88	828.457	-0.5	2	0.667	13.7	ktpq	304	HVTGSVTK	311	svtf		sp|P39936|IF4F2_YEAST	Eukaryotic initiation factor 4F subunit p130; eIF-4F p130; eIF4F ...	File: &quot;Y:\QE\08-19-19\QE08246.raw&quot;; SpectrumID: &quot;1664&quot;; scans: &quot;3905&quot; RTINSECONDS=1087 |id=1664|path=../gpm/archive/GPM80100003182.xml|source=F:\Dropbox\projects\MS5114_Sharma\mgf\QE08246.mgf|	1	YEAST	QE08246	WT-m7G
1670	-4.8	3.11	1052.55	0.8	2	0.667	17.04	nivk	44	NAEQHNLVK	52	kgpv		sp|P38701|RS20_YEAST	40S ribosomal protein S20 {ECO:0000303|PubMed:9559554}; Small ...	File: &quot;Y:\QE\08-19-19\QE08246.raw&quot;; SpectrumID: &quot;1670&quot;; scans: &quot;3914&quot; RTINSECONDS=1089 |id=1670|path=../gpm/archive/GPM80100003182.xml|source=F:\Dropbox\projects\MS5114_Sharma\mgf\QE08246.mgf|	1	YEAST	QE08246	WT-m7G
1671	-2.9	2.89	670.352	0.3	2	0.667	8.51	srtl	119	TAVHDK	124	iled		sp|P26786|RS7A_YEAST	40S ribosomal protein S7-A {ECO:0000303|PubMed:9559554}; RP30; ...	File: &quot;Y:\QE\08-19-19\QE08246.raw&quot;; SpectrumID: &quot;1671&quot;; scans: &quot;3915&quot; RTINSECONDS=1089 |id=1671|path=../gpm/archive/GPM80100003182.xml|source=F:\Dropbox\projects\MS5114_Sharma\mgf\QE08246.mgf|	1	YEAST	QE08246	WT-m7G
1673	-3.9	2.74	856.442	0.9	2	0.667	12.89	yask	50	AVPHYNR	56	ldsy		sp|P04456|RL25_YEAST	60S ribosomal protein L25 {ECO:0000303|PubMed:9559554}; Large ...	File: &quot;Y:\QE\08-19-19\QE08246.raw&quot;; SpectrumID: &quot;1673&quot;; scans: &quot;3917&quot; RTINSECONDS=1089 |id=1673|path=../gpm/archive/GPM80100003182.xml|source=F:\Dropbox\projects\MS5114_Sharma\mgf\QE08246.mgf|	1	YEAST	QE08246	WT-m7G
1675	-3.2	3.08	867.468	1	2	0.667	15.9	vkna	46	EQHNLVK	52	kgpv		sp|P38701|RS20_YEAST	40S ribosomal protein S20 {ECO:0000303|PubMed:9559554}; Small ...	File: &quot;Y:\QE\08-19-19\QE08246.raw&quot;; SpectrumID: &quot;1675&quot;; scans: &quot;3919&quot; RTINSECONDS=1089 |id=1675|path=../gpm/archive/GPM80100003182.xml|source=F:\Dropbox\projects\MS5114_Sharma\mgf\QE08246.mgf|	1	YEAST	QE08246	WT-m7G
1677	-4.7	2.79	1009.49	0.3	2	1	13.2	[mar	4	YGATSTNPAK	13	sasa		sp|P05740|RL17A_YEAST	60S ribosomal protein L17-A {ECO:0000303|PubMed:9559554}; L20A; ...	File: &quot;Y:\QE\08-19-19\QE08246.raw&quot;; SpectrumID: &quot;1677&quot;; scans: &quot;3921&quot; RTINSECONDS=1089 |id=1677|path=../gpm/archive/GPM80100003182.xml|source=F:\Dropbox\projects\MS5114_Sharma\mgf\QE08246.mgf|	1	YEAST	QE08246	WT-m7G
1678	-4.2	2.96	849.458	0	2	0.667	15.9	vkna	46	EQHNLVK	52	kgpv	E46+Dehydrated;	sp|P38701|RS20_YEAST	40S ribosomal protein S20 {ECO:0000303|PubMed:9559554}; Small ...	File: &quot;Y:\QE\08-19-19\QE08246.raw&quot;; SpectrumID: &quot;1678&quot;; scans: &quot;3922&quot; RTINSECONDS=1089 |id=1678|path=../gpm/archive/GPM80100003182.xml|source=F:\Dropbox\projects\MS5114_Sharma\mgf\QE08246.mgf|	1	YEAST	QE08246	WT-m7G
1679	-3.9	2.67	1016.53	2	2	0.667	17.52	dhpr	164	GKPDEETLK	172	klre		sp|P46672|ARC1_YEAST	tRNA-aminoacylation cofactor ARC1; Acyl-RNA-complex protein 1; ...	File: &quot;Y:\QE\08-19-19\QE08246.raw&quot;; SpectrumID: &quot;1679&quot;; scans: &quot;3923&quot; RTINSECONDS=1089 |id=1679|path=../gpm/archive/GPM80100003182.xml|source=F:\Dropbox\projects\MS5114_Sharma\mgf\QE08246.mgf|	1	YEAST	QE08246	WT-m7G
1680	-5.8	2.84	1163.55	2.1	2	0.5	16.4	fikk	235	FKVDHCTEK	243	fveh	C240+Carbamidomethyl;	sp|P32787|MG101_YEAST	Mitochondrial genome maintenance protein MGM101; Flags: Precursor; ...	File: &quot;Y:\QE\08-19-19\QE08246.raw&quot;; SpectrumID: &quot;1680&quot;; scans: &quot;3924&quot; RTINSECONDS=1089 |id=1680|path=../gpm/archive/GPM80100003182.xml|source=F:\Dropbox\projects\MS5114_Sharma\mgf\QE08246.mgf|	1	YEAST	QE08246	WT-m7G
1685	-6.1	2.81	1319.56	0.8	2	1	12.4	sgnr	980	NSGQYSGNSYSR	991	nnkq		sp|Q02792|XRN2_YEAST	5—-3— exoribonuclease 2; EC 3.1.13.-; Ribonucleic acid-trafficking ...	File: &quot;Y:\QE\08-19-19\QE08246.raw&quot;; SpectrumID: &quot;1685&quot;; scans: &quot;3929&quot; RTINSECONDS=1090 |id=1685|path=../gpm/archive/GPM80100003182.xml|source=F:\Dropbox\projects\MS5114_Sharma\mgf\QE08246.mgf|	1	YEAST	QE08246	WT-m7G
1688	-2.3	2.87	2374.14	424.2	4	0.8	12.96	gqpn	55	TTSNYGSSTHAGGQVSKPHTTQK	77	rvhr		sp|Q04740|RNH1_YEAST	Ribonuclease H; RNase H; EC 3.1.26.4;	File: &quot;Y:\QE\08-19-19\QE08246.raw&quot;; SpectrumID: &quot;1688&quot;; scans: &quot;3932&quot; RTINSECONDS=1090 |id=1688|path=../gpm/archive/GPM80100003182.xml|source=F:\Dropbox\projects\MS5114_Sharma\mgf\QE08246.mgf|	1	YEAST	QE08246	WT-m7G
1691	-3.4	2.8	1033.49	0.9	2	1	13.07	mhhr	118	QEGELSNTR	126	lfvr		sp|Q01560|NOP3_YEAST	Nucleolar protein 3; Mitochondrial targeting suppressor 1 protein; ...	File: &quot;Y:\QE\08-19-19\QE08246.raw&quot;; SpectrumID: &quot;1691&quot;; scans: &quot;3937&quot; RTINSECONDS=1091 |id=1691|path=../gpm/archive/GPM80100003182.xml|source=F:\Dropbox\projects\MS5114_Sharma\mgf\QE08246.mgf|	1	YEAST	QE08246	WT-m7G
1692	-5.5	2.85	996.424	0.6	2	1	20.55	rink	102	MLSCAGADR	110	lqqg	C105+Carbamidomethyl; M102+Oxidation;	sp|P41805|RL10_YEAST	60S ribosomal protein L10 {ECO:0000303|PubMed:9559554}; L9; Large ...	File: &quot;Y:\QE\08-19-19\QE08246.raw&quot;; SpectrumID: &quot;1692&quot;; scans: &quot;3938&quot; RTINSECONDS=1091 |id=1692|path=../gpm/archive/GPM80100003182.xml|source=F:\Dropbox\projects\MS5114_Sharma\mgf\QE08246.mgf|	1	YEAST	QE08246	WT-m7G
1697	-5.9	2.83	1197.63	0.2	3	0.75	18.7	rpyk	93	HIDASGSINRK	103	vlqa		sp|P07280|RS19A_YEAST	40S ribosomal protein S19-A {ECO:0000303|PubMed:9559554}; RP55A; ...	File: &quot;Y:\QE\08-19-19\QE08246.raw&quot;; SpectrumID: &quot;1697&quot;; scans: &quot;3943&quot; RTINSECONDS=1091 |id=1697|path=../gpm/archive/GPM80100003182.xml|source=F:\Dropbox\projects\MS5114_Sharma\mgf\QE08246.mgf|	1	YEAST	QE08246	WT-m7G
1702	-4.8	2.35	1149.47	0	2	0.667	7.94	vgtr	460	CCTKPESER	468	mpct	C460+Carbamidomethyl; C461+Carbamidomethyl; C460+Ammonia-loss;	sp|ALBU_BOVIN|	Serum albumin; BSA; Bos d 6; Flags: Precursor;	File: &quot;Y:\QE\08-19-19\QE08246.raw&quot;; SpectrumID: &quot;1702&quot;; scans: &quot;3949&quot; RTINSECONDS=1092 |id=1702|path=../gpm/archive/GPM80100003182.xml|source=F:\Dropbox\projects\MS5114_Sharma\mgf\QE08246.mgf|	1	BOVIN|	QE08246	WT-m7G
1710	-2.3	2.71	894.406	0.1	2	1	12.84	ksqk	193	DFNQNTR	199	hciy		sp|P22147|XRN1_YEAST	5—-3— exoribonuclease 1; EC 3.1.13.-; DNA strand transfer protein ...	File: &quot;Y:\QE\08-19-19\QE08246.raw&quot;; SpectrumID: &quot;1710&quot;; scans: &quot;3957&quot; RTINSECONDS=1093 |id=1710|path=../gpm/archive/GPM80100003182.xml|source=F:\Dropbox\projects\MS5114_Sharma\mgf\QE08246.mgf|	1	YEAST	QE08246	WT-m7G
1711	-7	3.06	2374.14	0.9	4	0.8	12.96	gqpn	55	TTSNYGSSTHAGGQVSKPHTTQK	77	rvhr		sp|Q04740|RNH1_YEAST	Ribonuclease H; RNase H; EC 3.1.26.4;	File: &quot;Y:\QE\08-19-19\QE08246.raw&quot;; SpectrumID: &quot;1711&quot;; scans: &quot;3958&quot; RTINSECONDS=1093 |id=1711|path=../gpm/archive/GPM80100003182.xml|source=F:\Dropbox\projects\MS5114_Sharma\mgf\QE08246.mgf|	1	YEAST	QE08246	WT-m7G
1712	-13.2	3.05	1154.62	-0.3	2	0.667	15.7	asvk	301	TPQHVTGSVTK	311	svtf		sp|P39936|IF4F2_YEAST	Eukaryotic initiation factor 4F subunit p130; eIF-4F p130; eIF4F ...	File: &quot;Y:\QE\08-19-19\QE08246.raw&quot;; SpectrumID: &quot;1712&quot;; scans: &quot;3960&quot; RTINSECONDS=1093 |id=1712|path=../gpm/archive/GPM80100003182.xml|source=F:\Dropbox\projects\MS5114_Sharma\mgf\QE08246.mgf|	1	YEAST	QE08246	WT-m7G
1713	-2.8	2.97	844.463	0.1	2	0.667	15.07	hstk	17	RLDTPSR	23	yllr		sp|Q08920|NCBP2_YEAST	Nuclear cap-binding protein subunit 2; 20 kDa nuclear cap-binding ...	File: &quot;Y:\QE\08-19-19\QE08246.raw&quot;; SpectrumID: &quot;1713&quot;; scans: &quot;3961&quot; RTINSECONDS=1093 |id=1713|path=../gpm/archive/GPM80100003182.xml|source=F:\Dropbox\projects\MS5114_Sharma\mgf\QE08246.mgf|	1	YEAST	QE08246	WT-m7G
1716	-2.7	2.83	1197.63	-0.1	2	0.5	18.7	rpyk	93	HIDASGSINRK	103	vlqa		sp|P07280|RS19A_YEAST	40S ribosomal protein S19-A {ECO:0000303|PubMed:9559554}; RP55A; ...	File: &quot;Y:\QE\08-19-19\QE08246.raw&quot;; SpectrumID: &quot;1716&quot;; scans: &quot;3964&quot; RTINSECONDS=1094 |id=1716|path=../gpm/archive/GPM80100003182.xml|source=F:\Dropbox\projects\MS5114_Sharma\mgf\QE08246.mgf|	1	YEAST	QE08246	WT-m7G
1717	-10.1	2.8	1862.8	1.1	3	1	11.93	rtkr	632	TRPDNEDTGDVGESENK	648	kpkk		sp|P37838|NOP4_YEAST	Nucleolar protein 4; Nucleolar protein NOP77;	File: &quot;Y:\QE\08-19-19\QE08246.raw&quot;; SpectrumID: &quot;1717&quot;; scans: &quot;3965&quot; RTINSECONDS=1094 |id=1717|path=../gpm/archive/GPM80100003182.xml|source=F:\Dropbox\projects\MS5114_Sharma\mgf\QE08246.mgf|	1	YEAST	QE08246	WT-m7G
1721	-4.6	2.79	1059.53	0.7	2	1	14.38	sqer	160	STVSPQPESK	169	lket		sp|P39935|IF4F1_YEAST	Eukaryotic initiation factor 4F subunit p150; eIF-4F p150; eIF4F ...	File: &quot;Y:\QE\08-19-19\QE08246.raw&quot;; SpectrumID: &quot;1721&quot;; scans: &quot;3970&quot; RTINSECONDS=1094 |id=1721|path=../gpm/archive/GPM80100003182.xml|source=F:\Dropbox\projects\MS5114_Sharma\mgf\QE08246.mgf|	1	YEAST	QE08246	WT-m7G
1723	-3.5	2.62	763.41	0.8	2	0.667	16.45	yitr	114	SFKEPR	119	lviv		sp|P32905|RSSA1_YEAST	40S ribosomal protein S0-A {ECO:0000255|HAMAP-Rule:MF_03015, ECO:0000303|PubMed:9559554}; Nucleic acid-binding protein NAB1A; Small ribosomal subunit protein uS2-A {ECO:0000303|PubMed:24524803};	File: &quot;Y:\QE\08-19-19\QE08246.raw&quot;; SpectrumID: &quot;1723&quot;; scans: &quot;3973&quot; RTINSECONDS=1095 |id=1723|path=../gpm/archive/GPM80100003182.xml|source=F:\Dropbox\projects\MS5114_Sharma\mgf\QE08246.mgf|	1	YEAST	QE08246	WT-m7G
1725	-7.4	3.07	1473.74	0.4	3	0.75	15.68	lynk	438	DKPAAEVEETKEK	450	essk		sp|Q12460|NOP56_YEAST	Nucleolar protein 56; Ribosome biosynthesis protein SIK1; Suppressor ...	File: &quot;Y:\QE\08-19-19\QE08246.raw&quot;; SpectrumID: &quot;1725&quot;; scans: &quot;3975&quot; RTINSECONDS=1095 |id=1725|path=../gpm/archive/GPM80100003182.xml|source=F:\Dropbox\projects\MS5114_Sharma\mgf\QE08246.mgf|	1	YEAST	QE08246	WT-m7G
1726	-2.4	3.11	1069.47	0	2	1	24.85	kayr	417	GMGSIDAMQK	426	tgtk	M418+Oxidation; M424+Oxidation;	sp|P50095|IMDH3_YEAST	Inosine-5—-monophosphate dehydrogenase 3 {ECO:0000255|HAMAP-Rule:MF_03156}; ...	File: &quot;Y:\QE\08-19-19\QE08246.raw&quot;; SpectrumID: &quot;1726&quot;; scans: &quot;3976&quot; RTINSECONDS=1095 |id=1726|path=../gpm/archive/GPM80100003182.xml|source=F:\Dropbox\projects\MS5114_Sharma\mgf\QE08246.mgf|	1	YEAST	QE08246	WT-m7G
1728	-3.1	3.06	1614.71	0.1	3	1	13	qgsr	95	YNNNNTSYENRPK	107	sikr	N96+Deamidated;	sp|Q03957|CTK1_YEAST	CTD kinase subunit alpha; CTDK-I subunit alpha; EC 2.7.11.23; ...	File: &quot;Y:\QE\08-19-19\QE08246.raw&quot;; SpectrumID: &quot;1728&quot;; scans: &quot;3978&quot; RTINSECONDS=1095 |id=1728|path=../gpm/archive/GPM80100003182.xml|source=F:\Dropbox\projects\MS5114_Sharma\mgf\QE08246.mgf|	1	YEAST	QE08246	WT-m7G
1729	-2.3	3.01	1967.85	509.2	3	0.75	15.32	rlmr	676	ESMEEQDKERETEEAK	691	llns		sp|P39744|NOC2_YEAST	Nucleolar complex protein 2;	File: &quot;Y:\QE\08-19-19\QE08246.raw&quot;; SpectrumID: &quot;1729&quot;; scans: &quot;3979&quot; RTINSECONDS=1095 |id=1729|path=../gpm/archive/GPM80100003182.xml|source=F:\Dropbox\projects\MS5114_Sharma\mgf\QE08246.mgf|	1	YEAST	QE08246	WT-m7G
1731	-2.9	3.08	1081.49	-0.9	2	1	20.79	anek	155	STMQELNSR	163	lasy	M157+Oxidation;	sp|K1C9_HUMAN|	Keratin, type I cytoskeletal 9; Cytokeratin-9; CK-9; Keratin-9; ...	File: &quot;Y:\QE\08-19-19\QE08246.raw&quot;; SpectrumID: &quot;1731&quot;; scans: &quot;3981&quot; RTINSECONDS=1096 |id=1731|path=../gpm/archive/GPM80100003182.xml|source=F:\Dropbox\projects\MS5114_Sharma\mgf\QE08246.mgf|	1	HUMAN|	QE08246	WT-m7G
1737	-2.3	2.85	931.474	0.5	3	1	15.65	qvmr	35	TYHIQNR	41	edyh		sp|P32899|IMP3_YEAST	U3 small nucleolar ribonucleoprotein protein IMP3; U3 snoRNP protein IMP3; Interacting with MPP10 protein 3;	File: &quot;Y:\QE\08-19-19\QE08246.raw&quot;; SpectrumID: &quot;1737&quot;; scans: &quot;3989&quot; RTINSECONDS=1097 |id=1737|path=../gpm/archive/GPM80100003182.xml|source=F:\Dropbox\projects\MS5114_Sharma\mgf\QE08246.mgf|	1	YEAST	QE08246	WT-m7G
1743	-6	3.11	1862.8	1.8	2	0.667	11.93	rtkr	632	TRPDNEDTGDVGESENK	648	kpkk		sp|P37838|NOP4_YEAST	Nucleolar protein 4; Nucleolar protein NOP77;	File: &quot;Y:\QE\08-19-19\QE08246.raw&quot;; SpectrumID: &quot;1743&quot;; scans: &quot;3995&quot; RTINSECONDS=1097 |id=1743|path=../gpm/archive/GPM80100003182.xml|source=F:\Dropbox\projects\MS5114_Sharma\mgf\QE08246.mgf|	1	YEAST	QE08246	WT-m7G
1745	-4.5	2.81	1351.62	742.8	2	1	11.69	kvcr	26	IEAASTTQDQCK	37	ltld	C36+Carbamidomethyl;	sp|P20436|RPAB3_YEAST	DNA-directed RNA polymerases I, II, and III subunit RPABC3; RNA ...	File: &quot;Y:\QE\08-19-19\QE08246.raw&quot;; SpectrumID: &quot;1745&quot;; scans: &quot;3997&quot; RTINSECONDS=1097 |id=1745|path=../gpm/archive/GPM80100003182.xml|source=F:\Dropbox\projects\MS5114_Sharma\mgf\QE08246.mgf|	1	YEAST	QE08246	WT-m7G
1747	-13.8	2.74	1414.64	0.7	2	0.667	21.18	[m	2	TDETAHPTQSASK	14	qesa	T2+Acetyl;	sp|P39935|IF4F1_YEAST	Eukaryotic initiation factor 4F subunit p150; eIF-4F p150; eIF4F ...	File: &quot;Y:\QE\08-19-19\QE08246.raw&quot;; SpectrumID: &quot;1747&quot;; scans: &quot;4000&quot; RTINSECONDS=1098 |id=1747|path=../gpm/archive/GPM80100003182.xml|source=F:\Dropbox\projects\MS5114_Sharma\mgf\QE08246.mgf|	1	YEAST	QE08246	WT-m7G
1748	-3	2.73	901.464	0.7	3	1	21.24	csdr	24	GTFVAHNR	31	vrtd		sp|GAG_SCVLA|	Major capsid protein; Gag protein; Major coat protein;	File: &quot;Y:\QE\08-19-19\QE08246.raw&quot;; SpectrumID: &quot;1748&quot;; scans: &quot;4001&quot; RTINSECONDS=1098 |id=1748|path=../gpm/archive/GPM80100003182.xml|source=F:\Dropbox\projects\MS5114_Sharma\mgf\QE08246.mgf|	1	SCVLA|	QE08246	WT-m7G
1750	-3.3	2.66	822.447	0.1	2	0.667	18.87	pedk	87	RDQYLK	92	sask		sp|P02406|RL28_YEAST	60S ribosomal protein L28 {ECO:0000303|PubMed:9559554}; L27a; ...	File: &quot;Y:\QE\08-19-19\QE08246.raw&quot;; SpectrumID: &quot;1750&quot;; scans: &quot;4003&quot; RTINSECONDS=1098 |id=1750|path=../gpm/archive/GPM80100003182.xml|source=F:\Dropbox\projects\MS5114_Sharma\mgf\QE08246.mgf|	1	YEAST	QE08246	WT-m7G
1751	-8.7	2.65	901.464	0.4	2	0.667	21.24	csdr	24	GTFVAHNR	31	vrtd		sp|GAG_SCVLA|	Major capsid protein; Gag protein; Major coat protein;	File: &quot;Y:\QE\08-19-19\QE08246.raw&quot;; SpectrumID: &quot;1751&quot;; scans: &quot;4004&quot; RTINSECONDS=1098 |id=1751|path=../gpm/archive/GPM80100003182.xml|source=F:\Dropbox\projects\MS5114_Sharma\mgf\QE08246.mgf|	1	SCVLA|	QE08246	WT-m7G
1753	-2.1	2.55	817.424	0	2	1	12.51	llcr	150	IPCAQTK	156	nanw	C152+Carbamidomethyl;	sp|P30771|NAM7_YEAST	ATP-dependent helicase NAM7; EC 3.6.4.-; Nonsense-mediated mRNA ...	File: &quot;Y:\QE\08-19-19\QE08246.raw&quot;; SpectrumID: &quot;1753&quot;; scans: &quot;4006&quot; RTINSECONDS=1098 |id=1753|path=../gpm/archive/GPM80100003182.xml|source=F:\Dropbox\projects\MS5114_Sharma\mgf\QE08246.mgf|	1	YEAST	QE08246	WT-m7G
1754	-5.6	2.77	1473.74	0.8	2	0.5	15.68	lynk	438	DKPAAEVEETKEK	450	essk		sp|Q12460|NOP56_YEAST	Nucleolar protein 56; Ribosome biosynthesis protein SIK1; Suppressor ...	File: &quot;Y:\QE\08-19-19\QE08246.raw&quot;; SpectrumID: &quot;1754&quot;; scans: &quot;4007&quot; RTINSECONDS=1098 |id=1754|path=../gpm/archive/GPM80100003182.xml|source=F:\Dropbox\projects\MS5114_Sharma\mgf\QE08246.mgf|	1	YEAST	QE08246	WT-m7G
1758	-2.4	2.45	716.405	0.1	2	1	14.79	tgsr	23	GGVTQVR	29	vefl		sp|Q3E7X9|RS28A_YEAST	40S ribosomal protein S28-A {ECO:0000303|PubMed:9559554}; S33; ...	File: &quot;Y:\QE\08-19-19\QE08246.raw&quot;; SpectrumID: &quot;1758&quot;; scans: &quot;4011&quot; RTINSECONDS=1099 |id=1758|path=../gpm/archive/GPM80100003182.xml|source=F:\Dropbox\projects\MS5114_Sharma\mgf\QE08246.mgf|	1	YEAST	QE08246	WT-m7G
1760	-6.2	2.74	1332.56	0.7	2	1	11.7	rggr	576	GSSGNYSNYNNR	587	ttdm		sp|P50109|PSP2_YEAST	Protein PSP2; Mitochondrial regulator of splicing 15; Polymerase ...	File: &quot;Y:\QE\08-19-19\QE08246.raw&quot;; SpectrumID: &quot;1760&quot;; scans: &quot;4013&quot; RTINSECONDS=1099 |id=1760|path=../gpm/archive/GPM80100003182.xml|source=F:\Dropbox\projects\MS5114_Sharma\mgf\QE08246.mgf|	1	YEAST	QE08246	WT-m7G
1762	-3.9	3.11	3138.27	319.3	4	0.8	9.41	eesk	87	DSSSSSSDSSSDEEEEEEKEETKKEESK	114	esss		sp|P27476|NSR1_YEAST	Nuclear localization sequence-binding protein; p67;	File: &quot;Y:\QE\08-19-19\QE08246.raw&quot;; SpectrumID: &quot;1762&quot;; scans: &quot;4015&quot; RTINSECONDS=1099 |id=1762|path=../gpm/archive/GPM80100003182.xml|source=F:\Dropbox\projects\MS5114_Sharma\mgf\QE08246.mgf|	1	YEAST	QE08246	WT-m7G
1764	-5.7	3.04	1154.62	0.3	3	1	15.7	asvk	301	TPQHVTGSVTK	311	svtf		sp|P39936|IF4F2_YEAST	Eukaryotic initiation factor 4F subunit p130; eIF-4F p130; eIF4F ...	File: &quot;Y:\QE\08-19-19\QE08246.raw&quot;; SpectrumID: &quot;1764&quot;; scans: &quot;4018&quot; RTINSECONDS=1100 |id=1764|path=../gpm/archive/GPM80100003182.xml|source=F:\Dropbox\projects\MS5114_Sharma\mgf\QE08246.mgf|	1	YEAST	QE08246	WT-m7G
1765	-6.9	2.53	751.421	0.3	2	0.667	12.8	faer	163	VGVPHSR	169	fdns		sp|Q08920|NCBP2_YEAST	Nuclear cap-binding protein subunit 2; 20 kDa nuclear cap-binding ...	File: &quot;Y:\QE\08-19-19\QE08246.raw&quot;; SpectrumID: &quot;1765&quot;; scans: &quot;4019&quot; RTINSECONDS=1100 |id=1765|path=../gpm/archive/GPM80100003182.xml|source=F:\Dropbox\projects\MS5114_Sharma\mgf\QE08246.mgf|	1	YEAST	QE08246	WT-m7G
1768	-3.8	2.78	937.441	-0.6	2	1	20.74	rlmk	385	SAIGEGMTR	393	kdhg	M391+Oxidation;	sp|P16140|VATB_YEAST	V-type proton ATPase subunit B; V-ATPase subunit B; V-ATPase 57 kDa subunit; Vacuolar proton pump subunit B;	File: &quot;Y:\QE\08-19-19\QE08246.raw&quot;; SpectrumID: &quot;1768&quot;; scans: &quot;4022&quot; RTINSECONDS=1100 |id=1768|path=../gpm/archive/GPM80100003182.xml|source=F:\Dropbox\projects\MS5114_Sharma\mgf\QE08246.mgf|	1	YEAST	QE08246	WT-m7G
1769	-2.7	3.09	947.49	1.2	2	0.667	10.8	ykhi	95	DASGSINRK	103	vlqa		sp|P07280|RS19A_YEAST	40S ribosomal protein S19-A {ECO:0000303|PubMed:9559554}; RP55A; ...	File: &quot;Y:\QE\08-19-19\QE08246.raw&quot;; SpectrumID: &quot;1769&quot;; scans: &quot;4023&quot; RTINSECONDS=1100 |id=1769|path=../gpm/archive/GPM80100003182.xml|source=F:\Dropbox\projects\MS5114_Sharma\mgf\QE08246.mgf|	1	YEAST	QE08246	WT-m7G
1770	-5.8	2.89	1362.65	0.1	2	0.667	13.98	niek	159	ERVNGESNEVTK	170	frtd	N162+Deamidated;	sp|P53297|PBP1_YEAST	PAB1-binding protein 1;	File: &quot;Y:\QE\08-19-19\QE08246.raw&quot;; SpectrumID: &quot;1770&quot;; scans: &quot;4024&quot; RTINSECONDS=1100 |id=1770|path=../gpm/archive/GPM80100003182.xml|source=F:\Dropbox\projects\MS5114_Sharma\mgf\QE08246.mgf|	1	YEAST	QE08246	WT-m7G
1773	-4	3	1341.68	0.7	3	0.6	18.4	nqvk	152	RHSYAQSSHIR	162	airk		sp|P23248|RS3A2_YEAST	40S ribosomal protein S1-B {ECO:0000255|HAMAP-Rule:MF_03122, ECO:0000303|PubMed:9559554}; RP10B; Small ribosomal subunit protein eS1-B {ECO:0000303|PubMed:24524803};	File: &quot;Y:\QE\08-19-19\QE08246.raw&quot;; SpectrumID: &quot;1773&quot;; scans: &quot;4027&quot; RTINSECONDS=1100 |id=1773|path=../gpm/archive/GPM80100003182.xml|source=F:\Dropbox\projects\MS5114_Sharma\mgf\QE08246.mgf|	1	YEAST	QE08246	WT-m7G
1774	-4.2	3.05	2163.08	465.1	4	0.667	12.17	kkkk	212	KVNSPSDEVKDKEDTSKEK	230	kkrr		sp|Q12339|UTP23_YEAST	rRNA-processing protein UTP23; U three protein 23; U3 small nucleolar ...	File: &quot;Y:\QE\08-19-19\QE08246.raw&quot;; SpectrumID: &quot;1774&quot;; scans: &quot;4028&quot; RTINSECONDS=1100 |id=1774|path=../gpm/archive/GPM80100003182.xml|source=F:\Dropbox\projects\MS5114_Sharma\mgf\QE08246.mgf|	1	YEAST	QE08246	WT-m7G
1779	-5.8	2.71	1139.56	0.8	2	1	7.4	tdqr	6	GPPPPHPQQAN	16	gykk		sp|P39936|IF4F2_YEAST	Eukaryotic initiation factor 4F subunit p130; eIF-4F p130; eIF4F ...	File: &quot;Y:\QE\08-19-19\QE08246.raw&quot;; SpectrumID: &quot;1779&quot;; scans: &quot;4034&quot; RTINSECONDS=1101 |id=1779|path=../gpm/archive/GPM80100003182.xml|source=F:\Dropbox\projects\MS5114_Sharma\mgf\QE08246.mgf|	1	YEAST	QE08246	WT-m7G
1781	-4.5	2.66	841.489	-0.1	2	0.667	17.93	wvsr	26	DNIKPVR	32	mhse		sp|P46959|TRM61_YEAST	tRNA (adenine(58)-N(1))-methyltransferase catalytic subunit TRM61; ...	File: &quot;Y:\QE\08-19-19\QE08246.raw&quot;; SpectrumID: &quot;1781&quot;; scans: &quot;4037&quot; RTINSECONDS=1102 |id=1781|path=../gpm/archive/GPM80100003182.xml|source=F:\Dropbox\projects\MS5114_Sharma\mgf\QE08246.mgf|	1	YEAST	QE08246	WT-m7G
1782	-5.2	2.85	980.564	0	3	0.75	27.73	[m	2	AKVHGSLAR	10	agkv	A2+Acetyl;	sp|P0CX33|RS30A_YEAST	40S ribosomal protein S30-A {ECO:0000303|PubMed:9559554}; Small ...	File: &quot;Y:\QE\08-19-19\QE08246.raw&quot;; SpectrumID: &quot;1782&quot;; scans: &quot;4038&quot; RTINSECONDS=1102 |id=1782|path=../gpm/archive/GPM80100003182.xml|source=F:\Dropbox\projects\MS5114_Sharma\mgf\QE08246.mgf|	1	YEAST	QE08246	WT-m7G
1784	-3	3.01	917.448	0.1	2	0.667	17.47	lner	89	HYGDLQGK	96	dkae		sp|P00950|PMG1_YEAST	Phosphoglycerate mutase 1; PGAM 1; EC 5.4.2.11 {ECO:0000269|PubMed:1386023}; ...	File: &quot;Y:\QE\08-19-19\QE08246.raw&quot;; SpectrumID: &quot;1784&quot;; scans: &quot;4040&quot; RTINSECONDS=1102 |id=1784|path=../gpm/archive/GPM80100003182.xml|source=F:\Dropbox\projects\MS5114_Sharma\mgf\QE08246.mgf|	1	YEAST	QE08246	WT-m7G
1787	-2.5	2.91	1112.58	0.4	2	0.5	20.8	kelr	808	EIKHWNSAK	816	kdag		sp|P39936|IF4F2_YEAST	Eukaryotic initiation factor 4F subunit p130; eIF-4F p130; eIF4F ...	File: &quot;Y:\QE\08-19-19\QE08246.raw&quot;; SpectrumID: &quot;1787&quot;; scans: &quot;4043&quot; RTINSECONDS=1102 |id=1787|path=../gpm/archive/GPM80100003182.xml|source=F:\Dropbox\projects\MS5114_Sharma\mgf\QE08246.mgf|	1	YEAST	QE08246	WT-m7G
1789	-6.5	3	1230.62	1.1	2	0.667	21.63	nkdk	440	PAAEVEETKEK	450	essk		sp|Q12460|NOP56_YEAST	Nucleolar protein 56; Ribosome biosynthesis protein SIK1; Suppressor ...	File: &quot;Y:\QE\08-19-19\QE08246.raw&quot;; SpectrumID: &quot;1789&quot;; scans: &quot;4045&quot; RTINSECONDS=1102 |id=1789|path=../gpm/archive/GPM80100003182.xml|source=F:\Dropbox\projects\MS5114_Sharma\mgf\QE08246.mgf|	1	YEAST	QE08246	WT-m7G
1790	-4.7	2.96	3138.27	0.8	5	1	9.41	eesk	87	DSSSSSSDSSSDEEEEEEKEETKKEESK	114	esss		sp|P27476|NSR1_YEAST	Nuclear localization sequence-binding protein; p67;	File: &quot;Y:\QE\08-19-19\QE08246.raw&quot;; SpectrumID: &quot;1790&quot;; scans: &quot;4046&quot; RTINSECONDS=1102 |id=1790|path=../gpm/archive/GPM80100003182.xml|source=F:\Dropbox\projects\MS5114_Sharma\mgf\QE08246.mgf|	1	YEAST	QE08246	WT-m7G
1795	-3.7	2.53	1033.49	0.1	3	1	15.77	ynqr	309	REDLEDTR	316	gtep		sp|P25555|GBP2_YEAST	Single-strand telomeric DNA-binding protein GBP2; G-strand-binding ...	File: &quot;Y:\QE\08-19-19\QE08246.raw&quot;; SpectrumID: &quot;1795&quot;; scans: &quot;4053&quot; RTINSECONDS=1103 |id=1795|path=../gpm/archive/GPM80100003182.xml|source=F:\Dropbox\projects\MS5114_Sharma\mgf\QE08246.mgf|	1	YEAST	QE08246	WT-m7G
1796	-2.3	2.43	721.326	-0.4	2	1	11.38	ggsr	385	GGYDGPR	391	gdyg		sp|Q01560|NOP3_YEAST	Nucleolar protein 3; Mitochondrial targeting suppressor 1 protein; ...	File: &quot;Y:\QE\08-19-19\QE08246.raw&quot;; SpectrumID: &quot;1796&quot;; scans: &quot;4054&quot; RTINSECONDS=1103 |id=1796|path=../gpm/archive/GPM80100003182.xml|source=F:\Dropbox\projects\MS5114_Sharma\mgf\QE08246.mgf|	1	YEAST	QE08246	WT-m7G
1798	-2.1	3.14	1473.74	-0.1	4	1	15.68	lynk	438	DKPAAEVEETKEK	450	essk		sp|Q12460|NOP56_YEAST	Nucleolar protein 56; Ribosome biosynthesis protein SIK1; Suppressor ...	File: &quot;Y:\QE\08-19-19\QE08246.raw&quot;; SpectrumID: &quot;1798&quot;; scans: &quot;4056&quot; RTINSECONDS=1104 |id=1798|path=../gpm/archive/GPM80100003182.xml|source=F:\Dropbox\projects\MS5114_Sharma\mgf\QE08246.mgf|	1	YEAST	QE08246	WT-m7G
1800	-6.7	3	1444.65	0.1	3	0.75	15.35	vnsr	218	KVDDHSGCIEER	229	eqme	C225+Carbamidomethyl;	sp|P32380|SP110_YEAST	Spindle pole body component 110; Extragenic suppressor of CMD1-1 ...	File: &quot;Y:\QE\08-19-19\QE08246.raw&quot;; SpectrumID: &quot;1800&quot;; scans: &quot;4058&quot; RTINSECONDS=1104 |id=1800|path=../gpm/archive/GPM80100003182.xml|source=F:\Dropbox\projects\MS5114_Sharma\mgf\QE08246.mgf|	1	YEAST	QE08246	WT-m7G
1801	-5.2	3.01	870.425	0.1	2	0.667	18.12	dmfk	241	ECGHVLR	247	adve	C242+Carbamidomethyl;	sp|P25555|GBP2_YEAST	Single-strand telomeric DNA-binding protein GBP2; G-strand-binding ...	File: &quot;Y:\QE\08-19-19\QE08246.raw&quot;; SpectrumID: &quot;1801&quot;; scans: &quot;4059&quot; RTINSECONDS=1104 |id=1801|path=../gpm/archive/GPM80100003182.xml|source=F:\Dropbox\projects\MS5114_Sharma\mgf\QE08246.mgf|	1	YEAST	QE08246	WT-m7G
1804	-5.1	3.07	1266.6	791.9	2	0.667	15.7	[m	2	VSYGSHSSEVSK	13	vlkt		sp|P36038|CBT1_YEAST	Cytochrome b termination protein 1;	File: &quot;Y:\QE\08-19-19\QE08246.raw&quot;; SpectrumID: &quot;1804&quot;; scans: &quot;4062&quot; RTINSECONDS=1104 |id=1804|path=../gpm/archive/GPM80100003182.xml|source=F:\Dropbox\projects\MS5114_Sharma\mgf\QE08246.mgf|	1	YEAST	QE08246	WT-m7G
1807	-2.6	2.74	1091.59	0.5	2	0.667	17.79	ytlk	19	KVTESGEITK	28	sahp		sp|Q6Q547|NOP10_YEAST	H/ACA ribonucleoprotein complex subunit NOP10; Nucleolar protein ...	File: &quot;Y:\QE\08-19-19\QE08246.raw&quot;; SpectrumID: &quot;1807&quot;; scans: &quot;4068&quot; RTINSECONDS=1105 |id=1807|path=../gpm/archive/GPM80100003182.xml|source=F:\Dropbox\projects\MS5114_Sharma\mgf\QE08246.mgf|	1	YEAST	QE08246	WT-m7G
1808	-4.6	3.01	1616.82	-1.1	4	1	9.7	tdqr	6	GPPPPHPQQANGYKK	20	fpph	N16+Deamidated;	sp|P39936|IF4F2_YEAST	Eukaryotic initiation factor 4F subunit p130; eIF-4F p130; eIF4F ...	File: &quot;Y:\QE\08-19-19\QE08246.raw&quot;; SpectrumID: &quot;1808&quot;; scans: &quot;4069&quot; RTINSECONDS=1105 |id=1808|path=../gpm/archive/GPM80100003182.xml|source=F:\Dropbox\projects\MS5114_Sharma\mgf\QE08246.mgf|	1	YEAST	QE08246	WT-m7G
1814	-2.4	2.96	953.578	0.6	2	0.5	21.3	rhnr	259	KTHEVIVK	266	nlpa		sp|P38922|HRB1_YEAST	Protein HRB1; Protein TOM34;	File: &quot;Y:\QE\08-19-19\QE08246.raw&quot;; SpectrumID: &quot;1814&quot;; scans: &quot;4075&quot; RTINSECONDS=1106 |id=1814|path=../gpm/archive/GPM80100003182.xml|source=F:\Dropbox\projects\MS5114_Sharma\mgf\QE08246.mgf|	1	YEAST	QE08246	WT-m7G
1819	-3.8	2.64	1069.56	0	2	0.667	18.44	vtlr	340	KSLYTNTSR	348	kale		sp|P14126|RL3_YEAST	60S ribosomal protein L3 {ECO:0000303|PubMed:9559554}; Large ribosomal subunit protein uL3 {ECO:0000303|PubMed:24524803}; Maintenance of killer protein 8; RP1; Trichodermin resistance protein; YL1;	File: &quot;Y:\QE\08-19-19\QE08246.raw&quot;; SpectrumID: &quot;1819&quot;; scans: &quot;4081&quot; RTINSECONDS=1107 |id=1819|path=../gpm/archive/GPM80100003182.xml|source=F:\Dropbox\projects\MS5114_Sharma\mgf\QE08246.mgf|	1	YEAST	QE08246	WT-m7G
1822	-2	2.82	1252.54	0.4	2	1	19.32	defk	136	STSNETGPWNK	146	ikli	W144+Dioxidation;	sp|P34160|NCBP1_YEAST	Nuclear cap-binding protein complex subunit 1; 80 kDa nuclear ...	File: &quot;Y:\QE\08-19-19\QE08246.raw&quot;; SpectrumID: &quot;1822&quot;; scans: &quot;4084&quot; RTINSECONDS=1107 |id=1822|path=../gpm/archive/GPM80100003182.xml|source=F:\Dropbox\projects\MS5114_Sharma\mgf\QE08246.mgf|	1	YEAST	QE08246	WT-m7G
1829	-7.2	2.84	1616.82	0.1	3	0.75	9.7	tdqr	6	GPPPPHPQQANGYKK	20	fpph	N16+Deamidated;	sp|P39936|IF4F2_YEAST	Eukaryotic initiation factor 4F subunit p130; eIF-4F p130; eIF4F ...	File: &quot;Y:\QE\08-19-19\QE08246.raw&quot;; SpectrumID: &quot;1829&quot;; scans: &quot;4092&quot; RTINSECONDS=1108 |id=1829|path=../gpm/archive/GPM80100003182.xml|source=F:\Dropbox\projects\MS5114_Sharma\mgf\QE08246.mgf|	1	YEAST	QE08246	WT-m7G
1832	-5.3	2.66	848.426	-0.2	2	0.667	14.31	arvk	31	AFPKDDR	37	skpv		sp|P14126|RL3_YEAST	60S ribosomal protein L3 {ECO:0000303|PubMed:9559554}; Large ribosomal subunit protein uL3 {ECO:0000303|PubMed:24524803}; Maintenance of killer protein 8; RP1; Trichodermin resistance protein; YL1;	File: &quot;Y:\QE\08-19-19\QE08246.raw&quot;; SpectrumID: &quot;1832&quot;; scans: &quot;4095&quot; RTINSECONDS=1108 |id=1832|path=../gpm/archive/GPM80100003182.xml|source=F:\Dropbox\projects\MS5114_Sharma\mgf\QE08246.mgf|	1	YEAST	QE08246	WT-m7G
1836	-5.2	2.94	1185.58	-0.5	3	0.75	18.4	qvkr	153	HSYAQSSHIR	162	airk		sp|P23248|RS3A2_YEAST	40S ribosomal protein S1-B {ECO:0000255|HAMAP-Rule:MF_03122, ECO:0000303|PubMed:9559554}; RP10B; Small ribosomal subunit protein eS1-B {ECO:0000303|PubMed:24524803};	File: &quot;Y:\QE\08-19-19\QE08246.raw&quot;; SpectrumID: &quot;1836&quot;; scans: &quot;4102&quot; RTINSECONDS=1109 |id=1836|path=../gpm/archive/GPM80100003182.xml|source=F:\Dropbox\projects\MS5114_Sharma\mgf\QE08246.mgf|	1	YEAST	QE08246	WT-m7G
1837	-2.1	3.12	1069.56	-0.3	3	1	18.44	vtlr	340	KSLYTNTSR	348	kale		sp|P14126|RL3_YEAST	60S ribosomal protein L3 {ECO:0000303|PubMed:9559554}; Large ribosomal subunit protein uL3 {ECO:0000303|PubMed:24524803}; Maintenance of killer protein 8; RP1; Trichodermin resistance protein; YL1;	File: &quot;Y:\QE\08-19-19\QE08246.raw&quot;; SpectrumID: &quot;1837&quot;; scans: &quot;4103&quot; RTINSECONDS=1109 |id=1837|path=../gpm/archive/GPM80100003182.xml|source=F:\Dropbox\projects\MS5114_Sharma\mgf\QE08246.mgf|	1	YEAST	QE08246	WT-m7G
1838	-5.2	3.31	2163.08	0	5	0.833	12.17	kkkk	212	KVNSPSDEVKDKEDTSKEK	230	kkrr		sp|Q12339|UTP23_YEAST	rRNA-processing protein UTP23; U three protein 23; U3 small nucleolar ...	File: &quot;Y:\QE\08-19-19\QE08246.raw&quot;; SpectrumID: &quot;1838&quot;; scans: &quot;4104&quot; RTINSECONDS=1109 |id=1838|path=../gpm/archive/GPM80100003182.xml|source=F:\Dropbox\projects\MS5114_Sharma\mgf\QE08246.mgf|	1	YEAST	QE08246	WT-m7G
1842	-4.2	3.27	1052.55	-0.8	2	0.667	17.04	nivk	44	NAEQHNLVK	52	kgpv		sp|P38701|RS20_YEAST	40S ribosomal protein S20 {ECO:0000303|PubMed:9559554}; Small ...	File: &quot;Y:\QE\08-19-19\QE08246.raw&quot;; SpectrumID: &quot;1842&quot;; scans: &quot;4108&quot; RTINSECONDS=1110 |id=1842|path=../gpm/archive/GPM80100003182.xml|source=F:\Dropbox\projects\MS5114_Sharma\mgf\QE08246.mgf|	1	YEAST	QE08246	WT-m7G
1843	-5.2	2.76	1009.49	0	2	1	13.2	[mar	4	YGATSTNPAK	13	sasa		sp|P05740|RL17A_YEAST	60S ribosomal protein L17-A {ECO:0000303|PubMed:9559554}; L20A; ...	File: &quot;Y:\QE\08-19-19\QE08246.raw&quot;; SpectrumID: &quot;1843&quot;; scans: &quot;4110&quot; RTINSECONDS=1110 |id=1843|path=../gpm/archive/GPM80100003182.xml|source=F:\Dropbox\projects\MS5114_Sharma\mgf\QE08246.mgf|	1	YEAST	QE08246	WT-m7G
1844	-3.8	2.8	856.442	-0.4	2	0.667	12.89	yask	50	AVPHYNR	56	ldsy		sp|P04456|RL25_YEAST	60S ribosomal protein L25 {ECO:0000303|PubMed:9559554}; Large ...	File: &quot;Y:\QE\08-19-19\QE08246.raw&quot;; SpectrumID: &quot;1844&quot;; scans: &quot;4111&quot; RTINSECONDS=1110 |id=1844|path=../gpm/archive/GPM80100003182.xml|source=F:\Dropbox\projects\MS5114_Sharma\mgf\QE08246.mgf|	1	YEAST	QE08246	WT-m7G
1845	-5.5	2.66	1480.76	0.1	3	0.75	19.36	yhqk	96	YVDEQSKNELKK	107	afts		sp|P0CX51|RS16A_YEAST	40S ribosomal protein S16-A {ECO:0000303|PubMed:9559554}; RP61R; ...	File: &quot;Y:\QE\08-19-19\QE08246.raw&quot;; SpectrumID: &quot;1845&quot;; scans: &quot;4112&quot; RTINSECONDS=1110 |id=1845|path=../gpm/archive/GPM80100003182.xml|source=F:\Dropbox\projects\MS5114_Sharma\mgf\QE08246.mgf|	1	YEAST	QE08246	WT-m7G
1849	-4.5	2.43	1033.49	-0.2	2	0.667	15.77	ynqr	309	REDLEDTR	316	gtep		sp|P25555|GBP2_YEAST	Single-strand telomeric DNA-binding protein GBP2; G-strand-binding ...	File: &quot;Y:\QE\08-19-19\QE08246.raw&quot;; SpectrumID: &quot;1849&quot;; scans: &quot;4119&quot; RTINSECONDS=1112 |id=1849|path=../gpm/archive/GPM80100003182.xml|source=F:\Dropbox\projects\MS5114_Sharma\mgf\QE08246.mgf|	1	YEAST	QE08246	WT-m7G
1850	-6	2.98	1480.76	-0.3	4	1	19.36	yhqk	96	YVDEQSKNELKK	107	afts		sp|P0CX51|RS16A_YEAST	40S ribosomal protein S16-A {ECO:0000303|PubMed:9559554}; RP61R; ...	File: &quot;Y:\QE\08-19-19\QE08246.raw&quot;; SpectrumID: &quot;1850&quot;; scans: &quot;4120&quot; RTINSECONDS=1112 |id=1850|path=../gpm/archive/GPM80100003182.xml|source=F:\Dropbox\projects\MS5114_Sharma\mgf\QE08246.mgf|	1	YEAST	QE08246	WT-m7G
1852	-4.9	2.7	996.424	-0.3	2	1	20.55	rink	102	MLSCAGADR	110	lqqg	C105+Carbamidomethyl; M102+Oxidation;	sp|P41805|RL10_YEAST	60S ribosomal protein L10 {ECO:0000303|PubMed:9559554}; L9; Large ...	File: &quot;Y:\QE\08-19-19\QE08246.raw&quot;; SpectrumID: &quot;1852&quot;; scans: &quot;4122&quot; RTINSECONDS=1112 |id=1852|path=../gpm/archive/GPM80100003182.xml|source=F:\Dropbox\projects\MS5114_Sharma\mgf\QE08246.mgf|	1	YEAST	QE08246	WT-m7G
1856	-6.1	3.03	914.505	-0.3	2	0.667	14.7	yrir	909	RTPQIGDK	916	fssr		sp|P22138|RPA2_YEAST	DNA-directed RNA polymerase I subunit RPA135; EC 2.7.7.6; DNA-directed ...	File: &quot;Y:\QE\08-19-19\QE08246.raw&quot;; SpectrumID: &quot;1856&quot;; scans: &quot;4126&quot; RTINSECONDS=1112 |id=1856|path=../gpm/archive/GPM80100003182.xml|source=F:\Dropbox\projects\MS5114_Sharma\mgf\QE08246.mgf|	1	YEAST	QE08246	WT-m7G
1857	-11.1	2.76	1480.76	0.3	2	0.5	19.36	yhqk	96	YVDEQSKNELKK	107	afts		sp|P0CX51|RS16A_YEAST	40S ribosomal protein S16-A {ECO:0000303|PubMed:9559554}; RP61R; ...	File: &quot;Y:\QE\08-19-19\QE08246.raw&quot;; SpectrumID: &quot;1857&quot;; scans: &quot;4127&quot; RTINSECONDS=1112 |id=1857|path=../gpm/archive/GPM80100003182.xml|source=F:\Dropbox\projects\MS5114_Sharma\mgf\QE08246.mgf|	1	YEAST	QE08246	WT-m7G
1859	-7.6	3.1	1218.63	-0.2	2	0.5	11.06	qkyv	98	DEQSKNELKK	107	afts		sp|P0CX51|RS16A_YEAST	40S ribosomal protein S16-A {ECO:0000303|PubMed:9559554}; RP61R; ...	File: &quot;Y:\QE\08-19-19\QE08246.raw&quot;; SpectrumID: &quot;1859&quot;; scans: &quot;4129&quot; RTINSECONDS=1112 |id=1859|path=../gpm/archive/GPM80100003182.xml|source=F:\Dropbox\projects\MS5114_Sharma\mgf\QE08246.mgf|	1	YEAST	QE08246	WT-m7G
1863	-6.6	2.86	1616.82	-1.4	2	0.5	9.7	tdqr	6	GPPPPHPQQANGYKK	20	fpph	N16+Deamidated;	sp|P39936|IF4F2_YEAST	Eukaryotic initiation factor 4F subunit p130; eIF-4F p130; eIF4F ...	File: &quot;Y:\QE\08-19-19\QE08246.raw&quot;; SpectrumID: &quot;1863&quot;; scans: &quot;4133&quot; RTINSECONDS=1113 |id=1863|path=../gpm/archive/GPM80100003182.xml|source=F:\Dropbox\projects\MS5114_Sharma\mgf\QE08246.mgf|	1	YEAST	QE08246	WT-m7G
1865	-7.5	2.89	1197.63	-0.3	3	0.75	18.7	rpyk	93	HIDASGSINRK	103	vlqa		sp|P07280|RS19A_YEAST	40S ribosomal protein S19-A {ECO:0000303|PubMed:9559554}; RP55A; ...	File: &quot;Y:\QE\08-19-19\QE08246.raw&quot;; SpectrumID: &quot;1865&quot;; scans: &quot;4136&quot; RTINSECONDS=1113 |id=1865|path=../gpm/archive/GPM80100003182.xml|source=F:\Dropbox\projects\MS5114_Sharma\mgf\QE08246.mgf|	1	YEAST	QE08246	WT-m7G
1866	-12.4	2.87	1194.61	0.1	3	0.75	16.64	dykk	273	KYEDEINKR	281	taae		sp|K22E_HUMAN|	Keratin, type II cytoskeletal 2 epidermal; Cytokeratin-2e; CK-2e; ...	File: &quot;Y:\QE\08-19-19\QE08246.raw&quot;; SpectrumID: &quot;1866&quot;; scans: &quot;4138&quot; RTINSECONDS=1114 |id=1866|path=../gpm/archive/GPM80100003182.xml|source=F:\Dropbox\projects\MS5114_Sharma\mgf\QE08246.mgf|	1	HUMAN|	QE08246	WT-m7G
1867	-12.6	3.08	1154.62	0	2	0.667	15.7	asvk	301	TPQHVTGSVTK	311	svtf		sp|P39936|IF4F2_YEAST	Eukaryotic initiation factor 4F subunit p130; eIF-4F p130; eIF4F ...	File: &quot;Y:\QE\08-19-19\QE08246.raw&quot;; SpectrumID: &quot;1867&quot;; scans: &quot;4139&quot; RTINSECONDS=1114 |id=1867|path=../gpm/archive/GPM80100003182.xml|source=F:\Dropbox\projects\MS5114_Sharma\mgf\QE08246.mgf|	1	YEAST	QE08246	WT-m7G
1869	-3.4	2.47	779.38	-0.3	2	1	14.6	vask	522	AAFGGSGGR	530	gsss		sp|K22E_HUMAN|	Keratin, type II cytoskeletal 2 epidermal; Cytokeratin-2e; CK-2e; ...	File: &quot;Y:\QE\08-19-19\QE08246.raw&quot;; SpectrumID: &quot;1869&quot;; scans: &quot;4141&quot; RTINSECONDS=1114 |id=1869|path=../gpm/archive/GPM80100003182.xml|source=F:\Dropbox\projects\MS5114_Sharma\mgf\QE08246.mgf|	1	HUMAN|	QE08246	WT-m7G
1870	-4.8	2.75	1317.7	-0.1	3	0.75	15.4	hqky	97	VDEQSKNELKK	107	afts		sp|P0CX51|RS16A_YEAST	40S ribosomal protein S16-A {ECO:0000303|PubMed:9559554}; RP61R; ...	File: &quot;Y:\QE\08-19-19\QE08246.raw&quot;; SpectrumID: &quot;1870&quot;; scans: &quot;4142&quot; RTINSECONDS=1114 |id=1870|path=../gpm/archive/GPM80100003182.xml|source=F:\Dropbox\projects\MS5114_Sharma\mgf\QE08246.mgf|	1	YEAST	QE08246	WT-m7G
1871	-11.9	2.69	1194.61	0.4	2	0.5	16.64	dykk	273	KYEDEINKR	281	taae		sp|K22E_HUMAN|	Keratin, type II cytoskeletal 2 epidermal; Cytokeratin-2e; CK-2e; ...	File: &quot;Y:\QE\08-19-19\QE08246.raw&quot;; SpectrumID: &quot;1871&quot;; scans: &quot;4143&quot; RTINSECONDS=1114 |id=1871|path=../gpm/archive/GPM80100003182.xml|source=F:\Dropbox\projects\MS5114_Sharma\mgf\QE08246.mgf|	1	HUMAN|	QE08246	WT-m7G
1874	-3.5	2.98	936.409	0.5	2	1	15.85	itkk	587	NDDGSMVAK	595	lnle		sp|P46655|SYEC_YEAST	Glutamate--tRNA ligase, cytoplasmic; EC 6.1.1.17; Glutamyl-tRNA ...	File: &quot;Y:\QE\08-19-19\QE08246.raw&quot;; SpectrumID: &quot;1874&quot;; scans: &quot;4146&quot; RTINSECONDS=1114 |id=1874|path=../gpm/archive/GPM80100003182.xml|source=F:\Dropbox\projects\MS5114_Sharma\mgf\QE08246.mgf|	1	YEAST	QE08246	WT-m7G
1877	-14.5	3.06	1317.7	-0.2	2	0.5	15.4	hqky	97	VDEQSKNELKK	107	afts		sp|P0CX51|RS16A_YEAST	40S ribosomal protein S16-A {ECO:0000303|PubMed:9559554}; RP61R; ...	File: &quot;Y:\QE\08-19-19\QE08246.raw&quot;; SpectrumID: &quot;1877&quot;; scans: &quot;4149&quot; RTINSECONDS=1115 |id=1877|path=../gpm/archive/GPM80100003182.xml|source=F:\Dropbox\projects\MS5114_Sharma\mgf\QE08246.mgf|	1	YEAST	QE08246	WT-m7G
1883	-5.4	2.86	1059.53	0.3	2	1	14.38	sqer	160	STVSPQPESK	169	lket		sp|P39935|IF4F1_YEAST	Eukaryotic initiation factor 4F subunit p150; eIF-4F p150; eIF4F ...	File: &quot;Y:\QE\08-19-19\QE08246.raw&quot;; SpectrumID: &quot;1883&quot;; scans: &quot;4156&quot; RTINSECONDS=1115 |id=1883|path=../gpm/archive/GPM80100003182.xml|source=F:\Dropbox\projects\MS5114_Sharma\mgf\QE08246.mgf|	1	YEAST	QE08246	WT-m7G
1888	-2.5	2.97	2092.94	0.6	4	1	12.47	hkhr	318	ASNSSVHSFSSQGNNNGGGRK	338	slfa	N333+Deamidated;	sp|P24276|SSD1_YEAST	Protein SSD1; Protein SRK1;	File: &quot;Y:\QE\08-19-19\QE08246.raw&quot;; SpectrumID: &quot;1888&quot;; scans: &quot;4161&quot; RTINSECONDS=1116 |id=1888|path=../gpm/archive/GPM80100003182.xml|source=F:\Dropbox\projects\MS5114_Sharma\mgf\QE08246.mgf|	1	YEAST	QE08246	WT-m7G
1892	-5.2	2.91	1392.61	721.7	2	1	18.84	ranr	775	QINENDAEAMNK	786	ifki	M784+Oxidation;	sp|P16521|EF3A_YEAST	Elongation factor 3A; EF-3; EF-3A; Eukaryotic elongation factor ...	File: &quot;Y:\QE\08-19-19\QE08246.raw&quot;; SpectrumID: &quot;1892&quot;; scans: &quot;4165&quot; RTINSECONDS=1116 |id=1892|path=../gpm/archive/GPM80100003182.xml|source=F:\Dropbox\projects\MS5114_Sharma\mgf\QE08246.mgf|	1	YEAST	QE08246	WT-m7G
1898	-3.1	2.81	1103.61	0.8	2	0.5	11.5	kyvd	99	EQSKNELKK	107	afts		sp|P0CX51|RS16A_YEAST	40S ribosomal protein S16-A {ECO:0000303|PubMed:9559554}; RP61R; ...	File: &quot;Y:\QE\08-19-19\QE08246.raw&quot;; SpectrumID: &quot;1898&quot;; scans: &quot;4173&quot; RTINSECONDS=1117 |id=1898|path=../gpm/archive/GPM80100003182.xml|source=F:\Dropbox\projects\MS5114_Sharma\mgf\QE08246.mgf|	1	YEAST	QE08246	WT-m7G
1902	-4.9	2.78	1399.71	1.3	3	0.75	18.28	nvir	351	LHATTDEEVKEK	362	kkr]		sp|P40066|GLE2_YEAST	Nucleoporin GLE2; Nuclear pore protein GLE2; poly(A) RNA export ...	File: &quot;Y:\QE\08-19-19\QE08246.raw&quot;; SpectrumID: &quot;1902&quot;; scans: &quot;4177&quot; RTINSECONDS=1118 |id=1902|path=../gpm/archive/GPM80100003182.xml|source=F:\Dropbox\projects\MS5114_Sharma\mgf\QE08246.mgf|	1	YEAST	QE08246	WT-m7G
1905	-3.5	3.22	1473.74	0.3	3	0.75	15.68	lynk	438	DKPAAEVEETKEK	450	essk		sp|Q12460|NOP56_YEAST	Nucleolar protein 56; Ribosome biosynthesis protein SIK1; Suppressor ...	File: &quot;Y:\QE\08-19-19\QE08246.raw&quot;; SpectrumID: &quot;1905&quot;; scans: &quot;4180&quot; RTINSECONDS=1118 |id=1905|path=../gpm/archive/GPM80100003182.xml|source=F:\Dropbox\projects\MS5114_Sharma\mgf\QE08246.mgf|	1	YEAST	QE08246	WT-m7G
1907	-9.1	2.75	1414.64	-0.6	2	0.667	21.18	[m	2	TDETAHPTQSASK	14	qesa	T2+Acetyl;	sp|P39935|IF4F1_YEAST	Eukaryotic initiation factor 4F subunit p150; eIF-4F p150; eIF4F ...	File: &quot;Y:\QE\08-19-19\QE08246.raw&quot;; SpectrumID: &quot;1907&quot;; scans: &quot;4183&quot; RTINSECONDS=1118 |id=1907|path=../gpm/archive/GPM80100003182.xml|source=F:\Dropbox\projects\MS5114_Sharma\mgf\QE08246.mgf|	1	YEAST	QE08246	WT-m7G
1909	-4.1	2.8	1046.5	0.4	2	1	13.51	ipmk	241	TTPENVEEK	249	gsdk		sp|P39935|IF4F1_YEAST	Eukaryotic initiation factor 4F subunit p150; eIF-4F p150; eIF4F ...	File: &quot;Y:\QE\08-19-19\QE08246.raw&quot;; SpectrumID: &quot;1909&quot;; scans: &quot;4185&quot; RTINSECONDS=1119 |id=1909|path=../gpm/archive/GPM80100003182.xml|source=F:\Dropbox\projects\MS5114_Sharma\mgf\QE08246.mgf|	1	YEAST	QE08246	WT-m7G
1911	-4	2.59	963.493	-1	2	0.667	17.02	reak	418	KVEMTEAR	425	ayna		sp|Q12499|NOP58_YEAST	Nucleolar protein 58; Nucleolar protein 5;	File: &quot;Y:\QE\08-19-19\QE08246.raw&quot;; SpectrumID: &quot;1911&quot;; scans: &quot;4187&quot; RTINSECONDS=1119 |id=1911|path=../gpm/archive/GPM80100003182.xml|source=F:\Dropbox\projects\MS5114_Sharma\mgf\QE08246.mgf|	1	YEAST	QE08246	WT-m7G
1916	-13.2	3.11	2462.04	814	4	0.8	16.05	nkkk	254	NGKEESKEDSSAIADDDEEHKE	275	]		sp|P33399|LHP1_YEAST	La protein homolog; La autoantigen homolog; La ribonucleoprotein; ...	File: &quot;Y:\QE\08-19-19\QE08246.raw&quot;; SpectrumID: &quot;1916&quot;; scans: &quot;4192&quot; RTINSECONDS=1119 |id=1916|path=../gpm/archive/GPM80100003182.xml|source=F:\Dropbox\projects\MS5114_Sharma\mgf\QE08246.mgf|	1	YEAST	QE08246	WT-m7G
1917	-8.6	2.89	1561.8	0.4	3	0.75	19.14	aiak	472	VKQQSDKNNELMK	484	disk		sp|Q02792|XRN2_YEAST	5—-3— exoribonuclease 2; EC 3.1.13.-; Ribonucleic acid-trafficking ...	File: &quot;Y:\QE\08-19-19\QE08246.raw&quot;; SpectrumID: &quot;1917&quot;; scans: &quot;4194&quot; RTINSECONDS=1120 |id=1917|path=../gpm/archive/GPM80100003182.xml|source=F:\Dropbox\projects\MS5114_Sharma\mgf\QE08246.mgf|	1	YEAST	QE08246	WT-m7G
1918	-6.6	3	1154.62	-0.5	3	1	15.7	asvk	301	TPQHVTGSVTK	311	svtf		sp|P39936|IF4F2_YEAST	Eukaryotic initiation factor 4F subunit p130; eIF-4F p130; eIF4F ...	File: &quot;Y:\QE\08-19-19\QE08246.raw&quot;; SpectrumID: &quot;1918&quot;; scans: &quot;4196&quot; RTINSECONDS=1120 |id=1918|path=../gpm/archive/GPM80100003182.xml|source=F:\Dropbox\projects\MS5114_Sharma\mgf\QE08246.mgf|	1	YEAST	QE08246	WT-m7G
1919	-3.5	2.69	760.435	-0.4	2	0.667	18.02	sdir	56	SPGFKPK	62	dtha		sp|P36519|RM07_YEAST	54S ribosomal protein L7, mitochondrial; Mitochondrial large ribosomal subunit protein uL5m {ECO:0000303|PubMed:24675956}; YmL5; YmL7; Flags: Precursor;	File: &quot;Y:\QE\08-19-19\QE08246.raw&quot;; SpectrumID: &quot;1919&quot;; scans: &quot;4197&quot; RTINSECONDS=1120 |id=1919|path=../gpm/archive/GPM80100003182.xml|source=F:\Dropbox\projects\MS5114_Sharma\mgf\QE08246.mgf|	1	YEAST	QE08246	WT-m7G
1921	-2.8	2.8	901.464	-0.3	3	1	21.24	csdr	24	GTFVAHNR	31	vrtd		sp|GAG_SCVLA|	Major capsid protein; Gag protein; Major coat protein;	File: &quot;Y:\QE\08-19-19\QE08246.raw&quot;; SpectrumID: &quot;1921&quot;; scans: &quot;4199&quot; RTINSECONDS=1120 |id=1921|path=../gpm/archive/GPM80100003182.xml|source=F:\Dropbox\projects\MS5114_Sharma\mgf\QE08246.mgf|	1	SCVLA|	QE08246	WT-m7G
1931	-3.8	2.91	1039.54	-0.5	3	0.75	20.19	fslk	167	NGDKPHMLK	175	f]		sp|Q02326|RL6A_YEAST	60S ribosomal protein L6-A {ECO:0000303|PubMed:9559554}; L17; ...	File: &quot;Y:\QE\08-19-19\QE08246.raw&quot;; SpectrumID: &quot;1931&quot;; scans: &quot;4210&quot; RTINSECONDS=1121 |id=1931|path=../gpm/archive/GPM80100003182.xml|source=F:\Dropbox\projects\MS5114_Sharma\mgf\QE08246.mgf|	1	YEAST	QE08246	WT-m7G
1932	-3.6	2.72	1139.56	-0.5	2	1	7.4	tdqr	6	GPPPPHPQQAN	16	gykk		sp|P39936|IF4F2_YEAST	Eukaryotic initiation factor 4F subunit p130; eIF-4F p130; eIF4F ...	File: &quot;Y:\QE\08-19-19\QE08246.raw&quot;; SpectrumID: &quot;1932&quot;; scans: &quot;4211&quot; RTINSECONDS=1121 |id=1932|path=../gpm/archive/GPM80100003182.xml|source=F:\Dropbox\projects\MS5114_Sharma\mgf\QE08246.mgf|	1	YEAST	QE08246	WT-m7G
1935	-9.2	2.92	901.464	-0.3	2	0.667	21.24	csdr	24	GTFVAHNR	31	vrtd		sp|GAG_SCVLA|	Major capsid protein; Gag protein; Major coat protein;	File: &quot;Y:\QE\08-19-19\QE08246.raw&quot;; SpectrumID: &quot;1935&quot;; scans: &quot;4214&quot; RTINSECONDS=1122 |id=1935|path=../gpm/archive/GPM80100003182.xml|source=F:\Dropbox\projects\MS5114_Sharma\mgf\QE08246.mgf|	1	SCVLA|	QE08246	WT-m7G
1942	-2.5	3.07	844.463	-0.1	2	0.667	15.07	hstk	17	RLDTPSR	23	yllr		sp|Q08920|NCBP2_YEAST	Nuclear cap-binding protein subunit 2; 20 kDa nuclear cap-binding ...	File: &quot;Y:\QE\08-19-19\QE08246.raw&quot;; SpectrumID: &quot;1942&quot;; scans: &quot;4222&quot; RTINSECONDS=1123 |id=1942|path=../gpm/archive/GPM80100003182.xml|source=F:\Dropbox\projects\MS5114_Sharma\mgf\QE08246.mgf|	1	YEAST	QE08246	WT-m7G
1944	-4.4	2.69	1415.72	0.4	3	0.75	19.08	daqr	152	EKALNEEAEARR	163	lknr		sp|P0CX83|RL19B_YEAST	60S ribosomal protein L19-B {ECO:0000303|PubMed:9559554}; L23; ...	File: &quot;Y:\QE\08-19-19\QE08246.raw&quot;; SpectrumID: &quot;1944&quot;; scans: &quot;4225&quot; RTINSECONDS=1123 |id=1944|path=../gpm/archive/GPM80100003182.xml|source=F:\Dropbox\projects\MS5114_Sharma\mgf\QE08246.mgf|	1	YEAST	QE08246	WT-m7G
1948	-7.6	2.99	1169.6	-0.5	3	1	16.4	kssr	913	ASSVASIHNQR	923	vdfy		sp|Q06108|RGC1_YEAST	Regulator of the glycerol channel 1;	File: &quot;Y:\QE\08-19-19\QE08246.raw&quot;; SpectrumID: &quot;1948&quot;; scans: &quot;4229&quot; RTINSECONDS=1123 |id=1948|path=../gpm/archive/GPM80100003182.xml|source=F:\Dropbox\projects\MS5114_Sharma\mgf\QE08246.mgf|	1	YEAST	QE08246	WT-m7G
1950	-5.5	2.82	1169.6	-0.1	2	0.667	16.4	kssr	913	ASSVASIHNQR	923	vdfy		sp|Q06108|RGC1_YEAST	Regulator of the glycerol channel 1;	File: &quot;Y:\QE\08-19-19\QE08246.raw&quot;; SpectrumID: &quot;1950&quot;; scans: &quot;4231&quot; RTINSECONDS=1123 |id=1950|path=../gpm/archive/GPM80100003182.xml|source=F:\Dropbox\projects\MS5114_Sharma\mgf\QE08246.mgf|	1	YEAST	QE08246	WT-m7G
1952	-9.7	2.79	1209.55	-0.3	2	1	20.5	vsak	642	VASSMGSDIGNR	653	tiyi	M646+Oxidation;	sp|Q03735|NAB6_YEAST	RNA-binding protein NAB6; Nucleic acid-binding protein 6;	File: &quot;Y:\QE\08-19-19\QE08246.raw&quot;; SpectrumID: &quot;1952&quot;; scans: &quot;4233&quot; RTINSECONDS=1124 |id=1952|path=../gpm/archive/GPM80100003182.xml|source=F:\Dropbox\projects\MS5114_Sharma\mgf\QE08246.mgf|	1	YEAST	QE08246	WT-m7G
1956	-5	3.19	953.516	0.1	3	0.75	16.99	vckk	50	ADVDLHKR	57	agel		sp|P0CX55|RS18A_YEAST	40S ribosomal protein S18-A {ECO:0000303|PubMed:9559554}; Small ...	File: &quot;Y:\QE\08-19-19\QE08246.raw&quot;; SpectrumID: &quot;1956&quot;; scans: &quot;4237&quot; RTINSECONDS=1124 |id=1956|path=../gpm/archive/GPM80100003182.xml|source=F:\Dropbox\projects\MS5114_Sharma\mgf\QE08246.mgf|	1	YEAST	QE08246	WT-m7G
[truncated: 87,296 more rows]

## Sheet: WT-m7G vs NAD
Identifier	WT.m7G	WT.NAD	log2ratio
sp|P34160|NCBP1_YEAST	1651	20	-6.30904
sp|P39935|IF4F1_YEAST	816	17	-5.5268
[truncated: 510 more rows]

## Sheet: xrn1-m7G vs NAD
Identifier	xrn1.m7G	xrn1.NAD	log2ratio
[truncated: 505 more rows]

[truncated: 2 more sheets: WT NAD vs xrn1 NAD, WTm7G vs xrn1 m7G]
