# Supplementary material for: Xrn1 is a deNADding enzyme modulating mitochondrial NAD-capped RNA
Source: Nat Commun. 2022 Feb 16;13:889. doi: 10.1038/s41467-022-28555-7 (PMC8850482; doi:10.1038/s41467-022-28555-7)
Supplement: Supplementary file 5 — Source Data [file 41467_2022_28555_MOESM5_ESM.xlsx]

## Sheet: Figure 2d
		NAD –		NAD –		NAD –		NAD –		pA –		pA –
		Xrn1(30nM)		Rat1(30nM)		Xrn1(60nM)		Rat1(60nM)		Xrn1(30nM)		Rat1(30nM)
		Mean	StdDev	Mean	StdDev	Mean	StdDev	Mean	StdDev	Mean	StdDev	Mean	StdDev
	t0	100	0	100	0	100	0	100	0	100	0	100	0
	t10	16	9	81	2	92	5.9548	64	4	81	6	19	3
	t15	15	6	77	4	88	4	54	3	79	3.8	16	6
	t20	13	4	70	2	84	3	42	3	67	6.6	16	2
	t30	12	3.3	51	4	78	2	24	2	58	3.1	14	2.9
											Mean is calculated from three independent experiments

## Sheet: Figure 3b
			WT		xrn1∆		WT		xrn1∆
			NAD –				m7G –
			Mean	StdDev	Mean	StdDev	Mean	StdDev	Mean	StdDev
		t0	100	0	100	0	100	0	100	0
		t10	82	7.54021	92	6	80	9	94	1.01465
		t20	79	6.31397	85	6.81784	65	7.28	73	3
		t30	68	6.3898	76.7527	5.08074	30	4.31344	60	4
									Mean is calculated from three independent experiments

## Sheet: Figure3c
NAD capped RNA (NAD CapQ)
WT	xrn1∆
1	1.5
1	1.4
1	1.8
1	1.6

## Sheet: Figure3d
NAD capture fold change (WT vs xrn1∆)
	WT	WT	WT	xrn1∆	xrn1∆	xrn1∆
COX2	1	1	1	3.8	4	3.3
ATP9	1	1	1	2.7	2.6	2.5
21S	1	1	1	3.2	3.4	3.2
COX1	1	1	1	3.8	2.9	4.8
ATP6	1	1	1	2.3	2.2	3.5
EDG2	1	1	1	1.1	1.1	1.2
LSM6	1	1	1	1	1.1	1
RPA12	1	1	1	0.7	0.5	0.5

## Sheet: Figure4a
% remaining RNA
NAD –
Input				WT				E178Q				H41A				R100A
1	1	1	1	0.112	0.009	0.007	0.01	0.91	0.89	0.93	0.86	0.89	0.88	0.88	0.91	0.92	0.85	0.88	0.88
pA –
Input				WT				E178Q				H41A				R100A
1	1	1	1	0.02	0.01	0.003	0.12	0.89	0.93	0.97	0.91	0.1	0.15	0.13	0.09	0.78	0.8	0.81	0.74

## Sheet: Figure4b
pre-mRNA/pre-mRNA+mRNA (Rpl22)
WT			xrn1∆			xrn1-E178Q			xrn1-H41A
0	0	0	0.8	0.73	0.88	0.8	0.78	0.81	0.01	0.03	0.1

## Sheet: Figure4c
pre-mRNA/pre-mRNA+mRNA (Rpl28)
WT			xrn1∆			xrn1-H41A
0	0	0	0.22	0.26	0.23	0.006	0.009	0.009

## Sheet: Figure4d
NAD capped RNA (NAD CapQ)
WT	xrn1∆	xrn1-H41A
1	1.5	2
1	1.4	2.27
1	1.8	2.4
1	1.6	2.5

## Sheet: Figure4e
												NAD/H to pppA RNA ratio (Cox2)
												WT			xrn1∆			xrn1-h41A
												1	1	1	2.8	2.7	2.9	3.9	4.1	4.3
												NAD/H to pppA RNA ratio (21S)
												WT			xrn1∆			xrn1-h41A
												1	1	1	2.5	2.7	2.5	3.2	3.8	3.6

## Sheet: Figure5b
										NAD/H to pppA RNA ratio (Cox2)
										WT			xrn1-H41A
										1	1	1	4.2	3.95	3.8
										NAD/H to pppA RNA ratio (21S)
										WT			xrn1-H41A
										1	1	1	2.3	2.1	2.5

[truncated: 3 more sheets: Figure5c, SupplementaryFigure2d, SupplementaryFigure3c]
